# Supplementary material for: Synthesis and crystal structure of trans-di­chlorido[3-methyl-1-(4-vinyl­benz­yl)-1H-imidazol-3-ium-2-yl-κC 2](4-phenyl­pyridine-κN)palladium(II)
Source: Acta Crystallogr E Crystallogr Commun. 2016 Mar 22;72(Pt 4):534–7. doi: 10.1107/S2056989016004394 (PMC4910322; doi:10.1107/S2056989016004394)
Supplement: Supplementary file 1 [file e-72-00534-sup1.cif]

##############################################################################
#                                                                            #
# This CIF contains the data in a paper accepted for publication in          #
# Acta Crystallographica Section E. It conforms to the requirements of       #
# Notes for Authors for Acta Crystallographica Section E, and has been       #
# peer reviewed under the auspices of the IUCr Commission on Journals.       #
#                                                                            #
# Full details of the Crystallographic Information File format               #
# are given in the paper "The Crystallographic Information File (CIF):       #
# a New Standard Archive File for Crystallography" by S. R. Hall, F. H.      #
# Allen and I. D. Brown [Acta Cryst. (1991), A47, 655-685].                  #
#                                                                            #
# The current version of the core CIF dictionary is obtainable from          #
# ftp://ftp.iucr.org/pub/cif_core.dic.                                       #
#                                                                            #
# Software is freely available for graphical display of the structure(s)     #
# in this CIF. For information consult the CIF software page                 #
# http://www.iucr.org/resources/cif/software.                                #
#                                                                            #
# This file may be used for bona fide research purposes within the           #
# scientific community so long as proper attribution is given to the journal # 
# article from which it was obtained.                                        #
#                                                                            #
##############################################################################
data_Global
_audit_creation_method
;
Olex2 1.2
(compiled 2015.01.26 svn.r3150 for OlexSys, GUI svn.r4998)
;
_journal_date_recd_electronic     2016-03-01
_journal_date_accepted     2016-03-15
_journal_name_full     'Acta Crystallographica, Section E'
_journal_year     2016
_journal_volume     72
_journal_issue      4
_journal_page_first     534
_journal_page_last     537
_journal_paper_category     GM
_journal_paper_doi     10.1107/S2056989016004394
_journal_coeditor_code     IS5447
_publ_contact_author_name     'Ola F. Wendt'
_publ_contact_author_address
;
Centre for Analysis and Synthesis
Department of Chemistry
Lund University
Box 124 221 00
Lund
Sweden
;
_publ_contact_author_email     ola.wendt@chem.lu.se
_publ_contact_author_fax     '+46 46 222 8209'
_publ_contact_author_phone     '+46 46 222 8209'
_publ_section_title
;\
Synthesis and crystal structure of
<i>trans</i>-dichlorido[3-methyl-1-(4-vinylbenzyl)-1<i>H</i>-imidazol-3-ium-\
2-yl-\k<i>C</i>^2^](4-phenylpyridine-\k<i>N</i>)palladium(II)
;
loop_
    _publ_author_name
    _publ_author_footnote
    _publ_author_address
    'Majeed, Maitham H.' .
;
Centre for Analysis and Synthesis
Department of Chemistry
Lund University
Box 124 221 00
Lund
Sweden
;
    'Wendt, Ola F.' .
;
Centre for Analysis and Synthesis
Department of Chemistry
Lund University
Box 124 221 00
Lund
Sweden
;
_publ_section_synopsis
;
In the title compound, [Pd(C~11~H~9~N)(C~13~H~14~N~2~)Cl~2~], the Pd^II^ ion is
coordinated by two Cl anions, one carbene C atom and one pyridine N atom in a
slightly distorted square-planar geometry. In the crystal, the molecules are
linked through weak C---H...Cl hydrogen bonds into a tape structure.
;
_shelxl_version_number         .2013
data_I
_database_code_depnum_ccdc_archive 'CCDC 1468135'
_chemical_name_systematic
;\
<i>trans</i>-Dichlorido[3-methyl-1-(4-vinylbenzyl)-1<i>H</i>-imidazol-\
3-ium-2-yl-\k<i>C</i>^2^](4-phenylpyridine-\k<i>N</i>)palladium(II)
;
_chemical_name_common     ?
_chemical_formula_moiety     'C24 H23 Cl2 N3 Pd'
_chemical_formula_sum     'C24 H23 Cl2 N3 Pd'
_chemical_formula_iupac     '[Pd Cl2 (C11 H9 N) (C13 H14 N2)]'
_chemical_formula_weight     530.75
_chemical_melting_point     ?
_shelx_space_group_comment
;
The symmetry employed for this shelxl refinement is uniquely defined
by the following loop, which should always be used as a source of
symmetry information in preference to the above space-group names.
They are only intended as comments.
;
_space_group_crystal_system     triclinic
_space_group_name_H-M_alt     'P -1'
_space_group_name_Hall     '-P 1'
loop_
    _space_group_symop_operation_xyz
    'x, y, z'
    '-x, -y, -z'
_cell_length_a     7.8768(3)
_cell_length_b     12.2939(5)
_cell_length_c     12.6120(4)
_cell_angle_alpha     95.692(3)
_cell_angle_beta     97.267(3)
_cell_angle_gamma     103.574(3)
_cell_volume     1167.09(8)
_cell_formula_units_Z     2
_cell_measurement_reflns_used     11991
_cell_measurement_theta_min     2.5270
_cell_measurement_theta_max     32.8275
_cell_measurement_temperature     183.05(10)
_exptl_crystal_description     plate
_exptl_crystal_colour     'clear light yellow'
_exptl_crystal_size_max     0.39
_exptl_crystal_size_mid     0.27
_exptl_crystal_size_min     0.1
_exptl_crystal_density_diffrn     1.510
_exptl_crystal_density_meas     ?
_exptl_crystal_density_method     ?
_exptl_crystal_F_000     536
loop_
    _exptl_crystal_face_index_h
    _exptl_crystal_face_index_k
    _exptl_crystal_face_index_l
    _exptl_crystal_face_perp_dist
    0 0 -1 0.0568
    0 0 1 0.0448
    -1 0 0 0.1685
    1 0 0 0.1685
    0 1 0 0.1224
    0 -1 0 0.1354
    -4 1 0 0.1633
    0 -1 5 0.0269
    1 -1 1 0.1610
_exptl_absorpt_coefficient_mu     1.039
_exptl_absorpt_correction_type     analytical
_exptl_absorpt_process_details
;
(CrysAlis PRO; Agilent, 2012)
;
_shelx_estimated_absorpt_T_min     ?
_shelx_estimated_absorpt_T_max     ?
_exptl_absorpt_correction_T_min     0.727
_exptl_absorpt_correction_T_max     0.916
_exptl_special_details
;
NMR spectra were acquired on a Bruker Avance
400 FT--NMR spectrometer (^1^H: 400.1 MHz). Residual solvent peaks were used as
an internal reference. Elemental analyses were performed by H. Kolbe
Microanalytisches Laboratorium, M\"ulheim an der Ruhr, Germany.
The atomic numbering refers to Figure S1.
<b>(3):</b> ^1^H NMR (400 MHz, CDCl~3~): \d 7.42 (s, 8H, H-4, H5, H7 and H8),
6.87 (d, <i>J</i> = 1.9 Hz, 2H, H11), 6.75-6.65 (m, overlapping, 2H, H2), 6.70
(d, <i>J</i> = 1.8 Hz, 2H, H10), 5.82 (s, 4H, H9), 5.76 (d, <i>J</i> = 17.6
Hz, 2H, H1~B~), (5.28 (d, <i>J</i> = 10.9 Hz, 2H, H1~A~), 4.21 (s, 6H, H12).
^13^C NMR (400 MHz, CDCl~3~): \d 141.7 (C13), 138.2 (C6), 136.3 (C2), 134.2
(C3), 129.3 (C4 and C8), 127.0 (C5 and C7), 121.9 and 124.0 (C10 and C11 of
imidazolyl), 114.9 (C1), 54.6 (C9), 38.4 (C12). Anal. Calcd for
C~26~H~28~C~l4~N~4~Pd~2~: C, 41.57; H, 3.76; N, 7.46. Found: C, 41.93; H,
4.21; N, 7.22.
<b>(4):</b> ^1^H NMR (400 MHz, CDCl~3~): \d 9.02 (dd, <i>J</i>=5.2, 1.5 Hz, 2H,
H14 and H18), 7.65 -- 7.4 (m, 9H, H4, H5, H7, H8, H19, H20, H21, H22 and H23),
7.56 (dd, <i>J</i>=5.2, <i>J</i>=1.6 Hz, H15 and H17), 6.89 (d, <i>J</i>=2.0
Hz, 1H, H11), 6.75 -- 6.65 (m, overlapping, 1H, H2), 6.72 (d, <i>J</i> = 1.8
Hz, 1H, H10), 5.84 (s, 2H, H9), 5.76 (d, <i>J</i>=17.6 Hz, 1H, H1~B~), 5.27
(d, <i>J</i>=10.9 Hz, 1H, H1~A~), 4.21 (s, 3H, H12). ^13^C NMR (400 MHz,
CDCl~3~): \d 151.4 (C14, C18), 150.6 (C16), 150.0 (C13), 137.9 (C24), 137.0
(C6), 136.4 (C2), 135.0 (C3), 130.0 (C21), 129.4 (C20 and C22), 129.3 (C4 and
C8), 127.3 (C5 and C7), 126.9 (C19 and C23), 123.6 (C11 <i>of</i> imidazolyl),
122.4 (C15 and C17), 121.4 (C10 <i>of</i> imidazolyl), 114.6 (C1), 54.5 (C9),
38.2 (C12). Anal. Calcd for C~32~H~29~Cl~2~N~3~Pd: C, 60.73; H, 4.62; N, 6.64.
Found: C, 60.52; H, 4.48; N, 6.52.
;
_diffrn_ambient_temperature     183.05(10)
_diffrn_radiation_type     MoK\a
_diffrn_radiation_wavelength     0.71073
_diffrn_radiation_monochromator     graphite
_diffrn_measurement_device_type     'Agilent Xcalibur Ruby'
_diffrn_measurement_method     '\w scans'
_diffrn_detector_area_resol_mean     10.4498
_diffrn_reflns_number     28730
_diffrn_reflns_av_R_equivalents     0.0369
_diffrn_reflns_theta_min     2.532
_diffrn_reflns_theta_max     30.508
_diffrn_reflns_theta_full     26.000
_diffrn_measured_fraction_theta_max     1.000
_diffrn_measured_fraction_theta_full     0.999
_diffrn_reflns_limit_h_min     -11
_diffrn_reflns_limit_h_max     11
_diffrn_reflns_limit_k_min     -17
_diffrn_reflns_limit_k_max     17
_diffrn_reflns_limit_l_min     -18
_diffrn_reflns_limit_l_max     18
_diffrn_standards_number     0
_refine_special_details     ?
_reflns_number_total     7116
_reflns_number_gt     6179
_reflns_threshold_expression     'I > 2\s(I)'
_refine_ls_structure_factor_coef     Fsqd
_refine_ls_matrix_type     full
_refine_ls_R_factor_all     0.0345
_refine_ls_R_factor_gt     0.0269
_refine_ls_wR_factor_gt     0.0629
_refine_ls_wR_factor_ref     0.0675
_refine_ls_goodness_of_fit_ref     1.043
_refine_ls_restrained_S_all     1.043
_refine_ls_number_reflns     7116
_refine_ls_number_parameters     272
_refine_ls_number_restraints     0
_refine_ls_hydrogen_treatment     constr
_refine_ls_weighting_scheme     calc
_refine_ls_weighting_details
              'w=1/[\s^2^(Fo^2^)+(0.0295P)^2^+0.2776P] where P=(Fo^2^+2Fc^2^)/3'
_atom_sites_solution_hydrogens     geom
_atom_sites_solution_primary     iterative
_atom_sites_solution_secondary     ?
_refine_ls_shift/su_max     0.001
_refine_ls_shift/su_mean     0.000
_refine_diff_density_max     0.451
_refine_diff_density_min     -0.415
_refine_ls_extinction_method     none
_refine_ls_extinction_coef     .
loop_
    _atom_type_symbol
    _atom_type_description
    _atom_type_scat_dispersion_real
    _atom_type_scat_dispersion_imag
    _atom_type_scat_source
    'C' 'C' 0.0033 0.0016
                         'International Tables Vol C Tables 4.2.6.8 and 6.1.1.4'
    'H' 'H' 0.0000 0.0000
                         'International Tables Vol C Tables 4.2.6.8 and 6.1.1.4'
    'Cl' 'Cl' 0.1484 0.1585
                         'International Tables Vol C Tables 4.2.6.8 and 6.1.1.4'
    'N' 'N' 0.0061 0.0033
                         'International Tables Vol C Tables 4.2.6.8 and 6.1.1.4'
    'Pd' 'Pd' -0.9988 1.0072
                         'International Tables Vol C Tables 4.2.6.8 and 6.1.1.4'
_computing_data_collection
;
CrysAlis PRO (Agilent, 2012)
;
_computing_cell_refinement
;
CrysAlis PRO (Agilent, 2012)
;
_computing_data_reduction
;
CrysAlis PRO (Agilent, 2012)
;
_computing_structure_solution
;
<i>SUPERFLIP</i> (Palatinus & Chapuis, 2007)
;
_computing_structure_refinement
;
SHELXL2013 (Sheldrick, 2015)
;
_computing_molecular_graphics
;
<i>OLEX2</i> (Dolomanov <i>et al.</i>,  2009)
;
_computing_publication_material
;
<i>OLEX2</i> (Dolomanov <i>et al.</i>,  2009)
;
loop_
    _atom_site_type_symbol
    _atom_site_label
    _atom_site_fract_x
    _atom_site_fract_y
    _atom_site_fract_z
    _atom_site_U_iso_or_equiv
    _atom_site_adp_type
    _atom_site_calc_flag
    _atom_site_occupancy
    _atom_site_disorder_assembly
    _atom_site_disorder_group
    Pd Pd1 0.07483(2) 0.20492(2) 0.94817(2) 0.02792(4) Uani d 1 . .
    Cl Cl1 0.25183(7) 0.15753(5) 1.08527(4) 0.05106(13) Uani d 1 . .
    Cl Cl2 -0.11307(6) 0.25396(4) 0.81746(3) 0.03823(10) Uani d 1 . .
    N N3 0.17729(19) 0.11549(12) 0.83251(11) 0.0321(3) Uani d 1 . .
    N N2 0.0464(2) 0.39712(13) 1.10216(12) 0.0370(3) Uani d 1 . .
    N N1 -0.17080(19) 0.25232(13) 1.09351(11) 0.0334(3) Uani d 1 . .
    C C5 0.2103(3) 0.47133(16) 1.08373(16) 0.0429(4) Uani d 1 . .
    H H5A 0.1881 0.5452 1.0705 0.051 Uiso calc 1 . .
    H H5B 0.2460 0.4386 1.0177 0.051 Uiso calc 1 . .
    C C24 0.3205(2) -0.12292(16) 0.51023(13) 0.0363(4) Uani d 1 . .
    H H24 0.2130 -0.1060 0.4829 0.044 Uiso calc 1 . .
    C C15 0.4285(2) 0.07047(14) 0.76901(13) 0.0309(3) Uani d 1 . .
    H H15 0.5536 0.0852 0.7759 0.037 Uiso calc 1 . .
    C C8 0.4998(3) 0.45500(17) 1.34428(16) 0.0457(5) Uani d 1 . .
    H H8 0.4936 0.4133 1.4038 0.055 Uiso calc 1 . .
    C C19 0.4004(2) -0.08203(14) 0.61662(13) 0.0305(3) Uani d 1 . .
    C C3 -0.0648(3) 0.42689(18) 1.17048(17) 0.0487(5) Uani d 1 . .
    H H3 -0.0477 0.4979 1.2132 0.058 Uiso calc 1 . .
    C C20 0.5571(2) -0.10877(15) 0.65431(14) 0.0353(4) Uani d 1 . .
    H H20 0.6125 -0.0824 0.7267 0.042 Uiso calc 1 . .
    C C21 0.6333(3) -0.17316(16) 0.58797(16) 0.0424(4) Uani d 1 . .
    H H21 0.7408 -0.1905 0.6147 0.051 Uiso calc 1 . .
    C C12 0.7988(3) 0.56108(19) 1.43218(19) 0.0500(5) Uani d 1 . .
    H H12 0.7857 0.5128 1.4866 0.060 Uiso calc 1 . .
    C C17 0.1405(2) -0.02490(17) 0.68094(15) 0.0405(4) Uani d 1 . .
    H H17 0.0623 -0.0784 0.6261 0.049 Uiso calc 1 . .
    C C23 0.3973(3) -0.18787(16) 0.44476(14) 0.0419(4) Uani d 1 . .
    H H23 0.3415 -0.2158 0.3727 0.050 Uiso calc 1 . .
    C C2 -0.2001(3) 0.33722(19) 1.16486(16) 0.0464(5) Uani d 1 . .
    H H2 -0.2982 0.3322 1.2025 0.056 Uiso calc 1 . .
    C C14 0.3524(2) 0.13006(14) 0.83849(13) 0.0313(3) Uani d 1 . .
    H H14 0.4277 0.1845 0.8938 0.038 Uiso calc 1 . .
    C C4 -0.0199(2) 0.28953(14) 1.05559(12) 0.0293(3) Uani d 1 . .
    C C16 0.3223(2) -0.01184(14) 0.68806(13) 0.0307(3) Uani d 1 . .
    C C9 0.6520(2) 0.53798(15) 1.34155(15) 0.0381(4) Uani d 1 . .
    C C18 0.0733(2) 0.03931(17) 0.75286(15) 0.0414(4) Uani d 1 . .
    H H18 -0.0511 0.0293 0.7458 0.050 Uiso calc 1 . .
    C C10 0.6572(3) 0.59587(16) 1.25243(18) 0.0442(5) Uani d 1 . .
    H H10 0.7605 0.6522 1.2475 0.053 Uiso calc 1 . .
    C C13 0.9444(3) 0.6404(2) 1.4456(2) 0.0688(7) Uani d 1 . .
    H H13A 0.9643 0.6910 1.3936 0.083 Uiso calc 1 . .
    H H13B 1.0309 0.6478 1.5074 0.083 Uiso calc 1 . .
    C C7 0.3571(3) 0.43155(17) 1.26257(16) 0.0458(5) Uani d 1 . .
    H H7 0.2548 0.3740 1.2666 0.055 Uiso calc 1 . .
    C C1 -0.2837(2) 0.13842(17) 1.06416(16) 0.0420(4) Uani d 1 . .
    H H1A -0.2245 0.0847 1.0957 0.050 Uiso calc 1 . .
    H H1B -0.3069 0.1198 0.9855 0.050 Uiso calc 1 . .
    H H1C -0.3958 0.1340 1.0916 0.050 Uiso calc 1 . .
    C C11 0.5146(3) 0.57258(16) 1.17113(17) 0.0420(4) Uani d 1 . .
    H H11 0.5212 0.6133 1.1110 0.050 Uiso calc 1 . .
    C C6 0.3612(2) 0.49074(14) 1.17516(15) 0.0364(4) Uani d 1 . .
    C C22 0.5534(3) -0.21261(16) 0.48248(16) 0.0445(5) Uani d 1 . .
    H H22 0.6062 -0.2564 0.4366 0.053 Uiso calc 1 . .
loop_
    _atom_site_aniso_label
    _atom_site_aniso_U_11
    _atom_site_aniso_U_22
    _atom_site_aniso_U_33
    _atom_site_aniso_U_12
    _atom_site_aniso_U_13
    _atom_site_aniso_U_23
    Pd1 0.02640(7) 0.03243(7) 0.02598(7) 0.00963(5) 0.00443(4) 0.00293(5)
    Cl1 0.0572(3) 0.0779(4) 0.0306(2) 0.0436(3) 0.0032(2) 0.0073(2)
    Cl2 0.0344(2) 0.0448(2) 0.0344(2) 0.01076(18) -0.00241(16) 0.00783(17)
    N3 0.0300(7) 0.0359(7) 0.0292(7) 0.0078(6) 0.0048(5) -0.0002(6)
    N2 0.0376(8) 0.0355(8) 0.0384(8) 0.0100(6) 0.0104(6) 0.0001(6)
    N1 0.0301(7) 0.0385(8) 0.0347(7) 0.0119(6) 0.0097(6) 0.0055(6)
    C5 0.0469(11) 0.0357(9) 0.0435(10) 0.0038(8) 0.0093(8) 0.0057(8)
    C24 0.0365(9) 0.0418(9) 0.0276(8) 0.0062(7) 0.0030(7) 0.0018(7)
    C15 0.0274(8) 0.0335(8) 0.0288(7) 0.0026(6) 0.0052(6) 0.0003(6)
    C8 0.0509(12) 0.0423(10) 0.0433(10) 0.0062(9) 0.0134(9) 0.0084(8)
    C19 0.0313(8) 0.0314(8) 0.0265(7) 0.0036(6) 0.0063(6) 0.0014(6)
    C3 0.0529(12) 0.0475(11) 0.0493(11) 0.0202(10) 0.0173(9) -0.0060(9)
    C20 0.0399(9) 0.0368(9) 0.0283(8) 0.0094(7) 0.0039(7) 0.0027(7)
    C21 0.0424(10) 0.0402(10) 0.0480(10) 0.0160(8) 0.0084(8) 0.0062(8)
    C12 0.0462(11) 0.0481(11) 0.0577(12) 0.0158(9) 0.0108(10) 0.0030(10)
    C17 0.0305(9) 0.0487(11) 0.0350(9) 0.0044(8) 0.0003(7) -0.0104(8)
    C23 0.0528(12) 0.0415(10) 0.0270(8) 0.0041(9) 0.0086(8) -0.0019(7)
    C2 0.0428(11) 0.0583(12) 0.0437(10) 0.0205(9) 0.0169(9) 0.0014(9)
    C14 0.0297(8) 0.0329(8) 0.0283(7) 0.0041(6) 0.0032(6) 0.0002(6)
    C4 0.0269(7) 0.0341(8) 0.0288(7) 0.0111(6) 0.0047(6) 0.0045(6)
    C16 0.0307(8) 0.0336(8) 0.0260(7) 0.0048(6) 0.0051(6) 0.0020(6)
    C9 0.0361(9) 0.0329(9) 0.0465(10) 0.0110(7) 0.0126(8) -0.0019(8)
    C18 0.0271(8) 0.0521(11) 0.0400(9) 0.0069(8) 0.0025(7) -0.0067(8)
    C10 0.0361(10) 0.0341(9) 0.0621(12) 0.0044(8) 0.0162(9) 0.0051(9)
    C13 0.0519(14) 0.0694(16) 0.0778(17) 0.0064(12) -0.0015(13) 0.0109(14)
    C7 0.0427(11) 0.0412(10) 0.0475(11) -0.0039(8) 0.0107(9) 0.0073(8)
    C1 0.0322(9) 0.0443(10) 0.0498(11) 0.0056(8) 0.0108(8) 0.0115(8)
    C11 0.0445(11) 0.0327(9) 0.0510(11) 0.0075(8) 0.0167(9) 0.0100(8)
    C6 0.0396(9) 0.0281(8) 0.0423(9) 0.0085(7) 0.0133(8) 0.0000(7)
    C22 0.0563(12) 0.0360(9) 0.0436(10) 0.0128(9) 0.0178(9) 0.0002(8)
_geom_special_details
;
 All esds (except the esd in the dihedral angle between two l.s. planes)
 are estimated using the full covariance matrix.  The cell esds are taken
 into account individually in the estimation of esds in distances, angles
 and torsion angles; correlations between esds in cell parameters are only
 used when they are defined by crystal symmetry.  An approximate (isotropic)
 treatment of cell esds is used for estimating esds involving l.s. planes.
;
loop_
    _geom_bond_atom_site_label_1
    _geom_bond_atom_site_label_2
    _geom_bond_site_symmetry_2
    _geom_bond_distance
    _geom_bond_publ_flag
    Pd1 Cl1 . 2.2901(5) ?
    Pd1 Cl2 . 2.2957(4) ?
    Pd1 N3 . 2.0938(14) ?
    Pd1 C4 . 1.9532(16) ?
    N3 C14 . 1.340(2) ?
    N3 C18 . 1.342(2) ?
    N2 C5 . 1.456(2) ?
    N2 C3 . 1.387(2) ?
    N2 C4 . 1.346(2) ?
    N1 C2 . 1.390(2) ?
    N1 C4 . 1.335(2) ?
    N1 C1 . 1.455(2) ?
    C5 H5A . 0.9900 ?
    C5 H5B . 0.9900 ?
    C5 C6 . 1.505(3) ?
    C24 H24 . 0.9500 ?
    C24 C19 . 1.398(2) ?
    C24 C23 . 1.381(3) ?
    C15 H15 . 0.9500 ?
    C15 C14 . 1.370(2) ?
    C15 C16 . 1.396(2) ?
    C8 H8 . 0.9500 ?
    C8 C9 . 1.386(3) ?
    C8 C7 . 1.380(3) ?
    C19 C20 . 1.389(3) ?
    C19 C16 . 1.473(2) ?
    C3 H3 . 0.9500 ?
    C3 C2 . 1.330(3) ?
    C20 H20 . 0.9500 ?
    C20 C21 . 1.381(3) ?
    C21 H21 . 0.9500 ?
    C21 C22 . 1.385(3) ?
    C12 H12 . 0.9500 ?
    C12 C9 . 1.474(3) ?
    C12 C13 . 1.299(3) ?
    C17 H17 . 0.9500 ?
    C17 C16 . 1.393(2) ?
    C17 C18 . 1.379(3) ?
    C23 H23 . 0.9500 ?
    C23 C22 . 1.374(3) ?
    C2 H2 . 0.9500 ?
    C14 H14 . 0.9500 ?
    C9 C10 . 1.389(3) ?
    C18 H18 . 0.9500 ?
    C10 H10 . 0.9500 ?
    C10 C11 . 1.377(3) ?
    C13 H13A . 0.9500 ?
    C13 H13B . 0.9500 ?
    C7 H7 . 0.9500 ?
    C7 C6 . 1.379(3) ?
    C1 H1A . 0.9800 ?
    C1 H1B . 0.9800 ?
    C1 H1C . 0.9800 ?
    C11 H11 . 0.9500 ?
    C11 C6 . 1.389(3) ?
    C22 H22 . 0.9500 ?
loop_
    _geom_angle_atom_site_label_1
    _geom_angle_atom_site_label_2
    _geom_angle_atom_site_label_3
    _geom_angle_site_symmetry_1
    _geom_angle_site_symmetry_3
    _geom_angle
    _geom_angle_publ_flag
    Cl1 Pd1 Cl2 . . 176.789(17) ?
    N3 Pd1 Cl1 . . 91.21(4) ?
    N3 Pd1 Cl2 . . 91.74(4) ?
    C4 Pd1 Cl1 . . 89.00(5) ?
    C4 Pd1 Cl2 . . 88.05(5) ?
    C4 Pd1 N3 . . 179.52(6) ?
    C14 N3 Pd1 . . 120.15(10) ?
    C14 N3 C18 . . 117.38(15) ?
    C18 N3 Pd1 . . 122.42(12) ?
    C3 N2 C5 . . 124.98(16) ?
    C4 N2 C5 . . 125.18(15) ?
    C4 N2 C3 . . 109.84(16) ?
    C2 N1 C1 . . 126.16(16) ?
    C4 N1 C2 . . 109.98(15) ?
    C4 N1 C1 . . 123.85(14) ?
    N2 C5 H5A . . 108.7 ?
    N2 C5 H5B . . 108.7 ?
    N2 C5 C6 . . 114.40(16) ?
    H5A C5 H5B . . 107.6 ?
    C6 C5 H5A . . 108.7 ?
    C6 C5 H5B . . 108.7 ?
    C19 C24 H24 . . 119.9 ?
    C23 C24 H24 . . 119.9 ?
    C23 C24 C19 . . 120.21(18) ?
    C14 C15 H15 . . 120.0 ?
    C14 C15 C16 . . 119.97(15) ?
    C16 C15 H15 . . 120.0 ?
    C9 C8 H8 . . 119.2 ?
    C7 C8 H8 . . 119.2 ?
    C7 C8 C9 . . 121.6(2) ?
    C24 C19 C16 . . 121.42(16) ?
    C20 C19 C24 . . 118.45(16) ?
    C20 C19 C16 . . 120.13(14) ?
    N2 C3 H3 . . 126.5 ?
    C2 C3 N2 . . 106.98(17) ?
    C2 C3 H3 . . 126.5 ?
    C19 C20 H20 . . 119.6 ?
    C21 C20 C19 . . 120.86(16) ?
    C21 C20 H20 . . 119.6 ?
    C20 C21 H21 . . 119.9 ?
    C20 C21 C22 . . 120.15(19) ?
    C22 C21 H21 . . 119.9 ?
    C9 C12 H12 . . 116.5 ?
    C13 C12 H12 . . 116.5 ?
    C13 C12 C9 . . 126.9(2) ?
    C16 C17 H17 . . 119.8 ?
    C18 C17 H17 . . 119.8 ?
    C18 C17 C16 . . 120.49(15) ?
    C24 C23 H23 . . 119.6 ?
    C22 C23 C24 . . 120.84(17) ?
    C22 C23 H23 . . 119.6 ?
    N1 C2 H2 . . 126.5 ?
    C3 C2 N1 . . 107.06(17) ?
    C3 C2 H2 . . 126.5 ?
    N3 C14 C15 . . 123.39(14) ?
    N3 C14 H14 . . 118.3 ?
    C15 C14 H14 . . 118.3 ?
    N2 C4 Pd1 . . 127.87(12) ?
    N1 C4 Pd1 . . 125.92(12) ?
    N1 C4 N2 . . 106.14(14) ?
    C15 C16 C19 . . 121.06(15) ?
    C17 C16 C15 . . 116.29(15) ?
    C17 C16 C19 . . 122.64(14) ?
    C8 C9 C12 . . 119.2(2) ?
    C8 C9 C10 . . 117.57(19) ?
    C10 C9 C12 . . 123.22(18) ?
    N3 C18 C17 . . 122.41(17) ?
    N3 C18 H18 . . 118.8 ?
    C17 C18 H18 . . 118.8 ?
    C9 C10 H10 . . 119.6 ?
    C11 C10 C9 . . 120.80(18) ?
    C11 C10 H10 . . 119.6 ?
    C12 C13 H13A . . 120.0 ?
    C12 C13 H13B . . 120.0 ?
    H13A C13 H13B . . 120.0 ?
    C8 C7 H7 . . 119.6 ?
    C6 C7 C8 . . 120.78(18) ?
    C6 C7 H7 . . 119.6 ?
    N1 C1 H1A . . 109.5 ?
    N1 C1 H1B . . 109.5 ?
    N1 C1 H1C . . 109.5 ?
    H1A C1 H1B . . 109.5 ?
    H1A C1 H1C . . 109.5 ?
    H1B C1 H1C . . 109.5 ?
    C10 C11 H11 . . 119.3 ?
    C10 C11 C6 . . 121.41(19) ?
    C6 C11 H11 . . 119.3 ?
    C7 C6 C5 . . 123.98(17) ?
    C7 C6 C11 . . 117.86(19) ?
    C11 C6 C5 . . 118.16(18) ?
    C21 C22 H22 . . 120.3 ?
    C23 C22 C21 . . 119.49(18) ?
    C23 C22 H22 . . 120.3 ?
loop_
    _geom_torsion_atom_site_label_1
    _geom_torsion_atom_site_label_2
    _geom_torsion_atom_site_label_3
    _geom_torsion_atom_site_label_4
    _geom_torsion_site_symmetry_1
    _geom_torsion_site_symmetry_2
    _geom_torsion_site_symmetry_3
    _geom_torsion_site_symmetry_4
    _geom_torsion
    _geom_torsion_publ_flag
    Pd1 N3 C14 C15 . . . . 176.64(14) ?
    Pd1 N3 C18 C17 . . . . -175.65(16) ?
    N2 C5 C6 C7 . . . . 9.5(3) ?
    N2 C5 C6 C11 . . . . -171.03(16) ?
    N2 C3 C2 N1 . . . . 0.4(2) ?
    C5 N2 C3 C2 . . . . 179.58(19) ?
    C5 N2 C4 Pd1 . . . . -2.7(3) ?
    C5 N2 C4 N1 . . . . -179.71(17) ?
    C24 C19 C20 C21 . . . . 0.7(3) ?
    C24 C19 C16 C15 . . . . -149.10(17) ?
    C24 C19 C16 C17 . . . . 32.4(3) ?
    C24 C23 C22 C21 . . . . 0.9(3) ?
    C8 C9 C10 C11 . . . . 1.2(3) ?
    C8 C7 C6 C5 . . . . -179.13(19) ?
    C8 C7 C6 C11 . . . . 1.4(3) ?
    C19 C24 C23 C22 . . . . -0.5(3) ?
    C19 C20 C21 C22 . . . . -0.3(3) ?
    C3 N2 C5 C6 . . . . 74.5(3) ?
    C3 N2 C4 Pd1 . . . . 177.26(14) ?
    C3 N2 C4 N1 . . . . 0.3(2) ?
    C20 C19 C16 C15 . . . . 30.7(2) ?
    C20 C19 C16 C17 . . . . -147.77(19) ?
    C20 C21 C22 C23 . . . . -0.5(3) ?
    C12 C9 C10 C11 . . . . -178.52(18) ?
    C23 C24 C19 C20 . . . . -0.3(3) ?
    C23 C24 C19 C16 . . . . 179.52(16) ?
    C2 N1 C4 Pd1 . . . . -177.10(14) ?
    C2 N1 C4 N2 . . . . -0.1(2) ?
    C14 N3 C18 C17 . . . . 1.9(3) ?
    C14 C15 C16 C19 . . . . -176.13(16) ?
    C14 C15 C16 C17 . . . . 2.4(3) ?
    C4 N2 C5 C6 . . . . -105.5(2) ?
    C4 N2 C3 C2 . . . . -0.4(2) ?
    C4 N1 C2 C3 . . . . -0.2(2) ?
    C16 C15 C14 N3 . . . . -1.3(3) ?
    C16 C19 C20 C21 . . . . -179.11(16) ?
    C16 C17 C18 N3 . . . . -0.6(3) ?
    C9 C8 C7 C6 . . . . -0.3(3) ?
    C9 C10 C11 C6 . . . . -0.1(3) ?
    C18 N3 C14 C15 . . . . -1.0(3) ?
    C18 C17 C16 C15 . . . . -1.6(3) ?
    C18 C17 C16 C19 . . . . 176.99(19) ?
    C10 C11 C6 C5 . . . . 179.26(18) ?
    C10 C11 C6 C7 . . . . -1.2(3) ?
    C13 C12 C9 C8 . . . . -175.0(2) ?
    C13 C12 C9 C10 . . . . 4.7(3) ?
    C7 C8 C9 C12 . . . . 178.69(19) ?
    C7 C8 C9 C10 . . . . -1.0(3) ?
    C1 N1 C2 C3 . . . . 178.86(19) ?
    C1 N1 C4 Pd1 . . . . 3.8(2) ?
    C1 N1 C4 N2 . . . . -179.15(16) ?
loop_
    _geom_hbond_atom_site_label_D
    _geom_hbond_atom_site_label_H
    _geom_hbond_atom_site_label_A
    _geom_hbond_site_symmetry_A
    _geom_hbond_distance_DH
    _geom_hbond_distance_HA
    _geom_hbond_distance_DA
    _geom_hbond_angle_DHA
    _geom_hbond_publ_flag
    C20 H20 Cl1 2_657 0.95 2.81 3.6021(18) 142 y
    C23 H23 Cl2 2_556 0.95 2.74 3.6537(19) 162 y
_shelx_hkl_file
;
   0   0   2  217.00    5.03
   0   0   2  219.17    5.43
   0   0   2  219.24    5.27
   0   0  -2  220.39    5.02
   0   0  -2  218.73    5.40
   0   0  -2  221.41    5.26
   0   0   2  220.58    5.50
   0   0  -2  224.88    5.43
   0   0  -2  223.07    5.50
   0   0  -2  216.18    5.42
   0   0  -2  223.19    5.28
   0   0  -2  218.66    5.39
   0   0   2  223.74    5.42
   0   0   2  218.28    5.28
   0   0   2  223.56    5.48
   0   0  -3   62.01    2.29
   0   0   3   60.76    1.91
   0   0  -3   60.68    2.34
   0   0   3   57.01    2.36
   0   0  -3   59.83    2.28
   0   0  -3   62.41    2.39
   0   0   3   60.18    2.15
   0   0  -3   59.48    2.14
   0   0  -3   56.54    1.87
   0   0   3   57.86    2.29
   0   0  -3   62.37    2.33
   0   0   3   57.62    2.29
   0   0  -3   58.88    2.13
   0   0   3   60.87    2.20
   0   0  -4   46.99    2.05
   0   0   4   47.20    1.78
   0   0  -4   47.26    2.17
   0   0   4   49.07    2.25
   0   0  -4   48.23    2.32
   0   0  -4   43.69    2.16
   0   0   4   43.25    2.04
   0   0  -4   46.37    2.26
   0   0  -4   50.38    2.25
   0   0   4   45.69    2.32
   0   0  -4   47.52    2.05
   0   0  -4   47.49    1.79
   0   0   4   47.68    2.27
   0   0  -5   38.97    1.98
   0   0  -5   34.91    1.90
   0   0  -5   36.39    2.06
   0   0   5   36.40    2.09
   0   0   5   39.09    1.70
   0   0  -5   38.40    2.22
   0   0  -5   34.70    2.07
   0   0   5   36.95    2.19
   0   0  -5   37.49    1.68
   0   0  -5   36.82    2.10
   0   0  -5   33.47    2.12
   0   0  -6   67.74    3.14
   0   0  -6   59.09    2.80
   0   0  -6   63.66    3.22
   0   0  -6   67.39    3.10
   0   0   6   63.48    3.17
   0   0   6   62.10    3.08
   0   0   6   62.63    2.47
   0   0  -6   60.02    2.45
   0   0  -6   66.64    3.26
   0   0  -6   63.21    2.84
   0   0  -6   59.51    3.06
   0   0  -7  524.95   13.96
   0   0   7  534.82   12.54
   0   0   7  527.25   13.89
   0   0  -7  499.86   13.16
   0   0  -7  511.59   13.74
   0   0  -7  513.26   13.12
   0   0  -7  540.74   12.59
   0   0  -8  670.47   16.51
   0   0  -8  686.99   17.33
   0   0  -8  652.47   15.75
   0   0  -8  660.76   16.59
   0   0   8  651.92   17.27
   0   0   8  689.75   15.83
   0   0  -8  656.30   17.35
   0   0  -9  376.56   11.04
   0   0  -9  370.75   11.54
   0   0  -9  385.06   10.23
   0   0   9  389.97   11.81
   0   0  -9  378.31   11.79
   0   0   9  408.63   10.30
   0   0  10  177.56    7.22
   0   0 -10  166.23    6.42
   0   0 -10  159.78    6.98
   0   0 -10  170.25    5.76
   0   0 -10  178.02    7.11
   0   0  11    3.86    1.20
   0   0 -11    4.74    1.38
   0   0 -11    4.82    1.06
   0   0 -11    5.91    0.98
   0   0 -11    4.32    1.19
   0   0 -12   13.24    2.03
   0   0 -12   12.79    2.12
   0   0 -12   15.81    1.64
   0   0  12   17.06    2.33
   0   0 -12   12.42    1.75
   0   0 -13    5.71    1.22
   0   0 -13    9.24    1.75
   0   0 -13    7.66    1.24
   0   0 -13    4.98    1.52
   0   0  13    7.00    1.75
   0   0 -14   22.93    2.11
   0   0 -14   16.21    2.46
   0   0 -14   18.91    2.82
   0   0 -14   21.91    2.51
   0   0  14   20.88    2.87
   0   0 -15    3.67    1.28
   0   0  15    7.16    2.05
   0   0 -15    3.98    1.47
   0   0 -15    2.05    1.56
   0   0 -16   12.29    2.39
   0   0 -16   10.52    2.36
   0   0  16   11.40    2.47
   0   0 -16    8.92    1.80
   0   0 -17   16.18    2.91
   0   0  17   13.28    2.56
   0   0 -17   11.57    2.29
   0   1 -17    7.90    2.08
   0  -1  17    9.56    2.27
   0   1 -16   68.47    5.27
   0   1 -16   66.91    5.50
   0  -1  16   82.67    5.89
   0  -1  15  115.97    6.78
   0   1 -15  102.24    6.24
   0   1 -15  106.72    5.16
   0   1 -15   95.35    5.34
   0   1 -15   92.07    6.27
   0   1 -14   68.06    4.87
   0   1 -14   69.92    4.31
   0   1 -14   67.84    5.09
   0   1 -14   65.12    3.84
   0  -1  14   72.27    5.09
   0   1 -13  133.61    6.68
   0   1 -13  123.45    6.78
   0   1 -13  125.76    5.44
   0  -1  13  139.59    6.96
   0   1 -13  129.15    5.86
   0   1 -12    7.77    1.33
   0  -1  12    7.63    1.70
   0   1 -12    7.49    1.23
   0   1 -12    7.72    1.76
   0   1 -12    7.21    1.54
   0   1 -11    3.21    1.10
   0   1 -11    3.74    0.92
   0   1 -11    2.66    1.22
   0  -1  11    4.55    1.30
   0   1 -11    4.03    1.02
   0   1 -10   -0.06    0.74
   0   1 -10   -0.01    0.56
   0  -1  10    0.31    0.78
   0   1 -10   -0.71    0.60
   0   1 -10    0.35    0.92
   0   1  -9  130.00    4.85
   0   1  -9  119.35    5.46
   0  -1   9  112.93    3.00
   0  -1   9  135.76    5.56
   0  -1   9  105.12    2.89
   0   1  -9  120.21    5.19
   0   1  -9  125.57    4.58
   0  -1   8  328.05    8.19
   0   1  -8  293.56    8.19
   0   1  -8  306.44    9.31
   0   1  -8  297.48    8.01
   0  -1   8  247.20    6.34
   0  -1   8  272.22    6.52
   0   1  -8  298.89    8.91
   0  -1   8  307.25    9.04
   0   1  -7 1207.60   28.21
   0  -1   7 1139.39   25.59
   0  -1   7 1315.38   27.94
   0   1  -7 1225.10   27.60
   0   1  -7 1209.29   27.74
   0   1  -7 1281.94   27.81
   0  -1   7 1212.63   27.88
   0  -1   7 1241.23   27.89
   0   1  -7 1202.22   27.04
   0   1  -7 1171.28   26.81
   0  -1   7 1287.93   27.02
   0   1  -6  466.42   11.62
   0   1  -6  497.38   12.30
   0   1  -6  515.53   12.68
   0   1  -6  497.82   12.79
   0  -1   6  489.91   12.48
   0  -1   6  499.15   11.75
   0   1  -6  467.44   12.24
   0   1  -6  487.03   12.24
   0   1  -6  499.71   12.79
   0  -1   6  456.17   10.77
   0   1  -6  460.11   11.69
   0  -1   6  532.90   12.90
   0  -1   6  469.70   12.30
   0  -1   6  508.82   12.38
   0   1  -5  549.36   12.89
   0   1  -5  565.92   13.82
   0  -1   5  541.64   13.53
   0   1  -5  569.71   13.39
   0   1  -5  547.69   12.88
   0  -1   5  604.70   13.87
   0   1  -5  552.61   13.73
   0  -1   5  555.06   13.43
   0  -1   5  532.72   12.83
   0  -1   5  548.12   12.25
   0   1  -5  544.17   13.38
   0   1  -5  571.04   13.46
   0  -1   5  572.70   13.46
   0  -1   5  562.92   12.96
   0  -1   4  186.82    5.39
   0  -1   4  188.97    5.01
   0   1  -4  185.92    5.01
   0  -1   4  200.97    5.69
   0   1  -4  194.16    5.43
   0  -1   4  191.31    5.42
   0   1  -4  191.77    5.38
   0   1  -4  195.27    5.51
   0  -1   4  193.76    5.60
   0   1  -4  188.98    5.12
   0  -1   4  199.37    5.20
   0   1  -4  196.87    5.70
   0   1  -3  199.08    5.25
   0  -1   3  188.60    5.06
   0  -1   3  207.08    5.35
   0  -1   3  190.59    5.04
   0  -1   3  183.43    4.70
   0  -1   3  197.83    4.99
   0   1  -3  193.58    4.72
   0   1  -3  189.40    5.03
   0  -1   3  191.42    5.27
   0   1  -3  192.36    4.95
   0   1  -3  197.72    5.05
   0   1  -3  203.07    5.35
   0  -1   2    5.24    0.47
   0  -1   2    5.65    0.55
   0   1  -2    5.75    0.46
   0   1  -2    5.35    0.46
   0   1  -2    5.07    0.56
   0  -1   2    7.25    0.66
   0   1  -2    6.24    0.59
   0  -1   2    6.12    0.54
   0  -1   2    6.23    0.49
   0   1  -2    7.52    0.58
   0  -1  -1  164.73    2.27
   0  -1  -1   92.22    1.35
   0  -1  -1  115.20    1.41
   0   1   2  378.91    8.55
   0  -1  -2  371.86    8.88
   0   1   2  381.90    8.85
   0  -1  -2  385.73    8.87
   0   1   2  386.16    8.95
   0  -1  -2  388.84    8.60
   0  -1  -2  373.75    8.91
   0  -1  -2  375.43    8.92
   0   1   3  142.50    3.50
   0   1   3  144.77    4.46
   0  -1  -3  149.35    4.12
   0   1   3  149.53    4.43
   0  -1  -3  151.05    3.90
   0  -1  -3  145.68    4.42
   0  -1  -3  149.86    4.46
   0  -1  -3  150.31    3.52
   0  -1  -3  140.78    4.30
   0   1   3  144.13    4.10
   0  -1  -3  142.26    4.32
   0  -1  -4    8.54    0.96
   0  -1  -4    8.35    0.85
   0   1   4    9.39    0.62
   0  -1  -4    9.41    0.81
   0  -1  -4    7.76    1.02
   0  -1  -4   11.93    1.11
   0  -1  -4   12.00    0.71
   0   1   4    7.72    1.01
   0   1   4    8.42    1.02
   0  -1  -4    9.32    0.97
   0  -1  -5  177.52    4.63
   0   1   5  176.50    4.60
   0  -1  -5  172.36    5.55
   0  -1  -5  181.62    5.77
   0  -1  -5  179.60    5.15
   0  -1  -5  183.24    5.50
   0  -1  -5  175.86    5.73
   0   1   5  177.44    5.84
   0  -1  -5  178.92    5.75
   0   1   5  173.83    5.86
   0  -1  -5  177.42    5.82
   0  -1  -6  184.15    6.31
   0  -1  -6  197.34    6.40
   0  -1  -6  189.79    6.15
   0  -1  -6  179.22    6.31
   0  -1  -6  196.94    5.73
   0  -1  -6  209.21    6.20
   0  -1  -6  192.63    6.35
   0   1   6  185.68    6.52
   0  -1  -6  185.43    5.10
   0   1   6  185.65    6.42
   0   1   6  183.52    5.04
   0   1   7  351.43   10.47
   0  -1  -7  337.09   10.02
   0  -1  -7  343.07    9.17
   0   1   7  343.35   10.25
   0   1   7  332.37    8.40
   0  -1  -7  338.01   10.12
   0  -1  -7  341.81    8.51
   0  -1  -7  331.47    9.67
   0  -1  -8  122.72    5.42
   0  -1  -8  121.72    5.41
   0  -1  -8  129.41    4.23
   0   1   8  128.09    5.60
   0   1   8  124.65    4.12
   0  -1  -8  127.71    5.19
   0  -1  -8  134.32    4.80
   0   1   8  131.03    5.84
   0   1   9    6.34    1.49
   0  -1  -9    7.18    0.96
   0  -1  -9    5.08    1.13
   0  -1  -9    4.81    1.33
   0  -1  -9    7.39    1.48
   0   1   9    7.43    0.89
   0   1  10    3.76    0.70
   0  -1 -10    3.46    1.19
   0  -1 -10    5.29    1.20
   0   1  10    3.41    1.28
   0  -1 -10    4.14    1.23
   0  -1 -10    4.72    0.80
   0  -1 -11  125.92    5.83
   0  -1 -11  126.75    6.26
   0  -1 -11  118.46    4.62
   0  -1 -11  126.60    6.23
   0   1  11  134.09    6.53
   0  -1 -12   34.46    3.31
   0   1  12   43.38    3.74
   0  -1 -12   37.88    3.49
   0  -1 -12   33.72    2.29
   0  -1 -12   36.22    3.09
   0  -1 -13   18.89    2.59
   0  -1 -13   22.20    2.86
   0   1  13   17.94    2.58
   0  -1 -13   21.45    1.86
   0  -1 -13   22.55    2.52
   0   1  14   74.97    5.45
   0  -1 -14   69.64    5.16
   0  -1 -14   66.42    4.54
   0  -1 -14   64.75    3.52
   0  -1 -14   66.59    5.02
   0   1  15  109.15    6.97
   0  -1 -15  107.49    6.73
   0  -1 -15  104.39    6.02
   0  -1 -15  107.85    6.78
   0  -1 -16   25.67    3.42
   0  -1 -16   27.71    3.52
   0  -1 -16   25.15    3.02
   0   1  16   28.94    3.76
   0  -1 -17    7.07    1.81
   0  -1 -17    9.21    2.31
   0   1  17   11.43    2.51
   0  -1 -17    6.05    1.86
   0  -2  17    2.82    1.41
   0   2 -17   -0.24    1.09
   0   2 -16    4.01    1.69
   0   2 -16    5.19    1.30
   0  -2  16    8.29    1.98
   0  -2  15   23.92    3.00
   0   2 -15   20.10    2.96
   0   2 -15   21.18    2.34
   0   2 -14   21.04    2.94
   0  -2  14   23.92    2.88
   0   2 -14   22.88    2.72
   0   2 -14   21.08    2.24
   0   2 -14   27.65    2.53
   0   2 -13   95.77    4.74
   0   2 -13   95.85    5.87
   0  -2  13  105.22    5.77
   0   2 -13   94.47    4.76
   0   2 -13   91.85    5.35
   0   2 -12  103.66    4.94
   0   2 -12  112.80    5.76
   0   2 -12  121.27    6.30
   0   2 -12  114.41    5.04
   0  -2  12  116.77    5.89
   0   2 -11   56.78    3.21
   0   2 -11   52.68    3.58
   0  -2  11   51.24    1.82
   0   2 -11   57.98    4.08
   0  -2  11   53.12    1.90
   0  -2  11   57.34    3.81
   0   2 -11   50.68    3.12
   0   2 -10   50.92    2.97
   0   2 -10   47.69    3.22
   0  -2  10   46.62    1.93
   0  -2  10   54.10    3.47
   0   2 -10   47.81    2.79
   0  -2  10   47.62    1.84
   0   2 -10   46.61    3.50
   0  -2   9   97.38    4.52
   0  -2   9   91.50    3.08
   0   2  -9   92.51    4.37
   0   2  -9   95.97    4.05
   0   2  -9   96.63    4.89
   0   2  -9   91.66    3.87
   0  -2   9   87.35    2.88
   0  -2   8   60.98    3.14
   0   2  -8   54.56    3.43
   0   2  -8   52.24    3.03
   0  -2   8   55.31    3.34
   0  -2   8   54.23    2.23
   0   2  -8   54.79    2.68
   0   2  -8   54.96    2.84
   0  -2   8   51.27    3.04
   0   2  -7   -0.17    0.31
   0  -2   7    0.05    0.33
   0   2  -7    1.03    0.43
   0  -2   7    0.15    0.41
   0   2  -7    0.34    0.56
   0   2  -7    0.31    0.53
   0  -2   7    0.59    0.81
   0  -2   7   -0.12    0.37
   0  -2   7    0.97    0.77
   0   2  -6    1.66    0.61
   0  -2   6    1.66    0.61
   0  -2   6    2.64    0.61
   0  -2   6    2.04    0.45
   0   2  -6    3.41    0.75
   0   2  -6    6.83    0.98
   0  -2   6    2.92    0.60
   0  -2   6    2.27    0.66
   0  -2   6    1.40    0.79
   0   2  -6    2.64    0.51
   0   2  -6    2.74    0.96
   0   2  -6    2.86    0.61
   0   2  -5   75.82    3.29
   0  -2   5   75.89    3.30
   0   2  -5   73.61    2.89
   0   2  -5   74.32    3.20
   0   2  -5   71.61    2.85
   0  -2   5   72.13    2.85
   0  -2   5   71.38    2.87
   0   2  -5   71.80    2.85
   0  -2   5   75.12    3.20
   0  -2   5   67.68    2.40
   0   2  -5   73.42    2.47
   0  -2   5   77.78    2.96
   0  -2   4   19.26    1.34
   0   2  -4   15.71    0.84
   0  -2   4   15.52    0.85
   0  -2   4   14.83    1.04
   0  -2   4   16.75    1.37
   0  -2   4   16.05    1.16
   0   2  -4   16.00    1.07
   0   2  -4   16.59    1.39
   0   2  -4   15.27    1.26
   0  -2   4   16.39    1.12
   0   2  -4   15.08    1.04
   0   2  -4   14.96    1.13
   0  -2   3   90.18    2.45
   0   2  -3   95.78    3.10
   0   2  -3  100.97    3.36
   0   2  -3   94.84    2.77
   0  -2   3  102.58    3.37
   0  -2   3   93.88    2.78
   0   2  -3   99.78    2.50
   0  -2   3  102.44    3.17
   0  -2   3  101.25    3.26
   0  -2   3  100.72    2.85
   0  -2   2 3803.30   83.80
   0   2  -2 3726.96   83.76
   0   2  -2 4235.57   84.12
   0  -2   2 4293.78   83.22
   0  -2   2 4043.28   84.04
   0   2  -1 1477.89   31.18
   0   2  -1 1608.27   31.37
   0  -2   1 1538.27   31.21
   0  -2   1 1536.20   31.31
   0  -2   0  289.59    6.32
   0   2   0  282.78    6.39
   0  -2   0  269.34    6.24
   0  -2   0  289.70    6.40
   0   2   0  278.64    6.22
   0   2   0  285.31    6.32
   0   2   1  717.60   15.61
   0  -2  -1  723.45   15.16
   0  -2  -1  747.23   15.33
   0  -2  -1  709.36   15.79
   0   2   1  712.74   15.81
   0  -2  -1  743.56   15.55
   0   2   1  723.72   15.29
   0   2   1  695.09   15.61
   0  -2  -1  713.56   15.56
   0  -2  -1  695.15   15.64
   0  -2  -2  201.28    5.54
   0   2   2  215.20    5.08
   0   2   2  205.25    5.32
   0  -2  -2  212.52    5.03
   0  -2  -2  208.12    5.57
   0  -2  -2  208.28    5.53
   0  -2  -2  206.58    5.11
   0   2   2  206.91    5.56
   0   2   2  207.83    5.56
   0  -2  -2  204.03    5.28
   0  -2  -3    0.38    0.42
   0  -2  -3    0.22    0.19
   0  -2  -3    0.46    0.39
   0   2   3    0.33    0.32
   0  -2  -3    0.44    0.37
   0  -2  -3    0.44    0.28
   0  -2  -3    0.62    0.58
   0  -2  -3    0.00    0.57
   0   2   3    0.09    0.51
   0   2   3   -0.38    0.60
   0  -2  -4    4.61    0.76
   0  -2  -4    6.19    0.84
   0   2   4    4.60    0.35
   0  -2  -4    5.30    0.91
   0  -2  -4    4.51    0.82
   0  -2  -4    5.52    0.47
   0  -2  -4    5.07    0.67
   0   2   4    5.38    0.91
   0  -2  -4    4.76    0.37
   0  -2  -4    4.93    0.73
   0   2   4    5.65    0.73
   0   2   4    4.09    0.88
   0  -2  -5   22.40    1.52
   0  -2  -5   23.26    1.34
   0   2   5   20.64    1.81
   0  -2  -5   22.61    1.86
   0  -2  -5   20.40    1.69
   0  -2  -5   21.48    0.94
   0  -2  -5   23.78    1.78
   0   2   5   22.53    1.85
   0   2   5   19.63    0.92
   0  -2  -5   21.54    0.97
   0  -2  -5   22.83    1.72
   0  -2  -6  279.67    7.36
   0   2   6  258.60    6.50
   0  -2  -6  274.25    8.32
   0   2   6  282.29    8.64
   0  -2  -6  280.62    6.64
   0  -2  -6  266.87    8.48
   0   2   6  272.67    8.57
   0  -2  -6  273.34    6.21
   0  -2  -6  292.74    7.98
   0   2   7  547.49   14.70
   0  -2  -7  563.45   13.94
   0  -2  -7  541.60   14.31
   0   2   7  556.06   14.82
   0  -2  -7  550.89   14.68
   0   2   7  508.91   12.17
   0  -2  -7  538.67   12.30
   0  -2  -7  539.31   14.42
   0  -2  -7  541.07   13.14
   0  -2  -8  678.82   17.70
   0   2   8  655.66   15.38
   0  -2  -8  707.43   18.23
   0   2   8  688.42   18.24
   0   2   8  695.93   18.42
   0  -2  -8  688.52   16.46
   0  -2  -8  683.64   17.88
   0  -2  -8  693.80   15.54
   0  -2  -9  462.09   11.43
   0  -2  -9  467.09   13.79
   0   2   9  492.99   14.48
   0   2   9  466.37   11.31
   0  -2  -9  477.15   14.03
   0  -2  -9  468.96   13.54
   0  -2  -9  466.24   12.32
   0   2   9  500.72   14.34
   0   2  10   51.67    2.42
   0  -2 -10   55.71    3.91
   0   2  10   55.48    4.13
   0  -2 -10   55.83    3.86
   0  -2 -10   50.85    3.54
   0  -2 -10   54.18    2.53
   0   2  10   52.10    3.88
   0  -2 -11   -0.21    1.07
   0   2  11   -0.50    1.31
   0  -2 -11    3.78    1.31
   0  -2 -11    2.75    0.65
   0  -2 -11    0.64    0.90
   0  -2 -12    8.76    1.76
   0  -2 -12    8.33    1.84
   0  -2 -12   10.77    1.22
   0   2  12    7.01    1.84
   0  -2 -12    9.47    1.73
   0  -2 -13   -0.90    0.95
   0   2  13    1.06    1.14
   0  -2 -13    0.01    1.13
   0  -2 -13    0.14    0.96
   0  -2 -13    0.14    0.50
   0  -2 -14    6.00    1.84
   0  -2 -14    3.79    1.36
   0  -2 -14    5.75    1.45
   0   2  14    7.60    1.98
   0  -2 -14    4.06    1.65
   0  -2 -15   34.88    3.83
   0  -2 -15   39.94    3.73
   0  -2 -15   38.81    4.07
   0  -2 -15   38.77    3.73
   0   2  15   45.53    4.51
   0  -2 -16   44.15    4.13
   0  -2 -16   46.30    4.58
   0   2  16   59.12    5.29
   0  -2 -16   48.29    4.68
   0  -2 -16   44.20    4.04
   0  -2 -17   53.00    5.08
   0  -2 -17   50.76    4.92
   0  -2 -17   44.57    4.26
   0   2  17   55.79    5.37
   0   3 -17    5.46    1.83
   0  -3  17    5.49    1.52
   0   3 -17    7.34    1.59
   0   3 -16    3.44    1.51
   0   3 -16    4.27    1.35
   0  -3  16    4.69    1.45
   0   3 -15   37.48    3.22
   0  -3  15   43.68    3.89
   0   3 -15   36.46    4.03
   0  -3  14   87.04    5.37
   0   3 -14   73.23    5.40
   0   3 -14   84.79    4.32
   0   3 -14   79.83    4.63
   0   3 -13    0.96    1.20
   0   3 -13    1.05    0.65
   0  -3  13    0.06    0.71
   0   3 -13    0.50    0.86
   0  -3  12    2.16    0.44
   0   3 -12    0.92    0.94
   0  -3  12    2.36    0.96
   0   3 -12    2.07    1.40
   0   3 -12    1.37    0.81
   0   3 -12    1.68    0.73
   0  -3  11    7.16    0.85
   0  -3  11    6.48    1.30
   0   3 -11    4.46    1.37
   0   3 -11    5.80    1.00
   0   3 -11    5.89    1.22
   0  -3  11    7.31    0.78
   0   3 -11    7.80    1.41
   0   3 -10    2.59    0.85
   0  -3  10    3.33    0.93
   0   3 -10    3.00    0.73
   0  -3  10    3.85    0.70
   0  -3  10    3.06    0.53
   0   3 -10    2.19    1.08
   0  -3  10    1.25    1.06
   0   3 -10    3.08    0.89
   0  -3   9  126.89    5.22
   0   3  -9  129.99    5.92
   0   3  -9  126.13    4.50
   0  -3   9  128.38    5.81
   0   3  -9  123.91    5.19
   0  -3   9  130.19    4.37
   0   3  -9  125.93    5.02
   0  -3   9  125.59    4.05
   0  -3   8  278.75    9.16
   0   3  -8  277.95    8.32
   0   3  -8  276.58    7.56
   0   3  -8  287.37    8.38
   0   3  -8  274.05    8.39
   0  -3   8  282.98    8.33
   0  -3   8  280.32    7.68
   0  -3   8  277.67    8.38
   0   3  -8  286.64    9.30
   0  -3   7  930.57   20.90
   0   3  -7  922.95   20.91
   0   3  -7  872.93   20.87
   0  -3   7  903.35   20.92
   0  -3   7  846.72   19.75
   0  -3   7  907.50   21.90
   0   3  -7  921.59   20.01
   0   3  -7  940.18   22.08
   0   3  -7  880.14   20.98
   0  -3   6  465.31   12.88
   0   3  -6  504.62   13.06
   0   3  -6  480.32   12.25
   0  -3   6  489.52   12.01
   0  -3   6  490.45   11.98
   0  -3   6  521.74   12.89
   0   3  -6  511.10   12.95
   0  -3   6  523.65   12.45
   0  -3   6  451.56   11.06
   0   3  -6  486.22   11.93
   0   3  -6  494.58   11.25
   0  -3   5  110.43    3.62
   0  -3   5  122.55    4.32
   0  -3   5  117.57    4.07
   0  -3   5  109.49    3.61
   0   3  -5  115.90    3.13
   0   3  -5  118.58    4.38
   0  -3   5  100.78    3.02
   0   3  -5  110.88    4.00
   0   3  -5  106.42    3.55
   0  -3   5  112.89    4.40
   0  -3   4  558.38   12.53
   0   3  -4  515.49   12.38
   0  -3   4  516.57   11.69
   0  -3   4  503.59   11.68
   0  -3   4  487.17   11.13
   0  -3   4  555.21   12.69
   0   3  -4  553.48   12.88
   0  -3   4  512.66   12.79
   0   3  -4  520.65   11.18
   0  -3   3  270.84    6.04
   0  -3   3  262.26    7.10
   0   3  -3  269.73    6.90
   0  -3   3  247.08    5.86
   0   3  -3  276.56    7.17
   0  -3   3  280.79    6.96
   0  -3   3  251.12    6.09
   0   3  -2  585.93   13.53
   0  -3   2  587.30   13.70
   0  -3   2  596.84   13.54
   0   3  -2  621.85   13.78
   0   3  -1   96.94    3.00
   0  -3   1   96.46    2.88
   0   3  -1   93.78    2.89
   0  -3   1   91.23    2.95
   0  -3   0 1962.82   39.68
   0   3   0 1912.52   39.54
   0   3   0 1874.63   39.40
   0  -3   0 1876.82   39.43
   0  -3   0 2017.17   39.58
   0   3   0 1970.02   39.69
   0   3   1 1344.71   27.51
   0  -3  -1 1282.89   27.84
   0  -3  -1 1297.05   27.49
   0   3   1 1276.56   27.80
   0   3   1 1294.94   28.24
   0   3   1 1330.13   27.99
   0   3   1 1316.71   27.44
   0   3   1 1293.58   27.22
   0  -3  -1 1313.15   27.39
   0   3   2 1410.67   30.54
   0   3   2 1416.81   30.20
   0  -3  -2 1424.57   30.12
   0  -3  -2 1459.27   29.76
   0  -3  -2 1430.30   30.42
   0   3   2 1380.86   29.67
   0  -3  -2 1391.71   29.38
   0  -3  -2 1408.62   30.51
   0   3   2 1384.41   30.35
   0  -3  -2 1460.04   29.97
   0  -3  -3  488.08   12.44
   0  -3  -3  501.67   11.90
   0   3   3  498.14   12.35
   0   3   3  505.83   12.42
   0  -3  -3  506.46   11.44
   0  -3  -3  522.51   11.61
   0  -3  -3  475.98   12.28
   0   3   3  485.45   11.48
   0  -3  -3  506.57   12.28
   0  -3  -3  527.72   12.42
   0   3   3  509.99   11.97
   0  -3  -4  118.21    3.80
   0   3   4  112.12    4.34
   0  -3  -4  113.02    3.94
   0  -3  -4  112.15    4.37
   0  -3  -4  120.36    3.44
   0   3   4  110.60    3.68
   0  -3  -4  124.44    4.47
   0  -3  -4  109.10    4.37
   0  -3  -4  128.90    4.43
   0   3   4  118.03    4.46
   0   3   5    6.18    1.14
   0   3   5    3.58    0.94
   0  -3  -5    6.33    0.80
   0  -3  -5    5.79    0.88
   0   3   5    3.30    0.27
   0  -3  -5    4.88    1.02
   0   3   5    5.05    0.80
   0  -3  -5    6.10    0.58
   0  -3  -5    4.25    0.97
   0  -3  -5    5.00    0.85
   0  -3  -5    6.54    1.04
   0  -3  -6   33.66    2.52
   0  -3  -6   35.63    1.78
   0   3   6   33.88    2.53
   0   3   6   36.62    2.64
   0   3   6   29.78    1.15
   0  -3  -6   34.41    1.44
   0  -3  -6   29.50    2.31
   0  -3  -6   36.04    2.23
   0  -3  -6   34.21    2.07
   0   3   7    1.57    0.30
   0  -3  -7    1.45    0.56
   0  -3  -7    2.58    0.57
   0  -3  -7    1.65    0.30
   0  -3  -7    2.04    0.33
   0  -3  -7    1.15    0.79
   0   3   7    1.42    1.00
   0  -3  -7    1.92    0.99
   0  -3  -7    1.61    0.62
   0   3   7    0.36    1.13
   0   3   8   81.28    4.53
   0   3   8   76.18    4.46
   0  -3  -8   71.00    2.06
   0  -3  -8   75.65    2.48
   0  -3  -8   73.66    4.15
   0  -3  -8   77.95    3.22
   0  -3  -8   70.69    4.22
   0  -3  -8   72.45    3.77
   0   3   8   66.82    2.32
   0  -3  -9  160.55    6.82
   0   3   9  168.14    7.29
   0  -3  -9  158.11    6.34
   0  -3  -9  165.07    6.86
   0   3   9  171.50    7.28
   0  -3  -9  155.37    5.41
   0  -3  -9  159.78    4.57
   0  -3  -9  164.90    7.07
   0  -3 -10  184.71    8.00
   0   3  10  191.17    8.32
   0  -3 -10  194.04    8.00
   0  -3 -10  191.16    7.40
   0   3  10  205.78    8.44
   0  -3 -10  189.98    7.78
   0  -3 -10  190.87    5.39
   0   3  11    3.86    1.41
   0  -3 -11    4.23    1.32
   0  -3 -11    2.85    0.59
   0  -3 -11    2.03    1.18
   0  -3 -11    3.29    1.16
   0  -3 -11    2.90    1.08
   0   3  11    3.61    1.48
   0  -3 -12    2.35    1.20
   0  -3 -12    2.14    1.18
   0  -3 -12    4.48    1.23
   0   3  12    2.53    1.42
   0  -3 -12    2.99    1.34
   0  -3 -13   27.20    3.24
   0  -3 -13   34.44    3.39
   0   3  13   33.53    3.68
   0  -3 -13   30.51    3.40
   0  -3 -13   29.61    2.94
   0  -3 -14   21.59    3.05
   0  -3 -14   25.37    3.30
   0   3  14   20.30    3.10
   0  -3 -14   22.64    2.71
   0  -3 -14   21.86    2.84
   0   3  15   26.31    3.59
   0  -3 -15   21.24    2.90
   0  -3 -15   24.52    3.33
   0  -3 -15   22.99    3.37
   0  -3 -15   19.33    2.64
   0  -3 -16    8.13    1.92
   0  -3 -16    7.31    2.07
   0   3  16   10.08    2.45
   0  -3 -16   12.98    2.59
   0   3  17    5.20    1.86
   0  -3 -17    4.37    1.65
   0  -3 -17   -1.28    1.03
   0  -3 -17    0.33    1.14
   0  -4  17    2.13    1.02
   0   4 -17    1.85    1.04
   0  -4  16    2.11    1.29
   0   4 -16    2.81    1.19
   0  -4  15   50.98    4.12
   0   4 -15   45.71    4.56
   0   4 -15   48.73    3.74
   0   4 -14  151.07    7.99
   0  -4  14  141.29    6.83
   0   4 -14  127.24    6.24
   0   4 -13  198.43    6.73
   0   4 -13  184.58    7.66
   0  -4  13  207.43    8.18
   0   4 -13  195.64    9.05
   0   4 -12  153.69    5.50
   0   4 -12  153.92    7.58
   0  -4  12  156.76    6.63
   0   4 -12  139.58    6.21
   0  -4  12  152.29    5.11
   0  -4  11   45.51    2.36
   0  -4  11   53.64    3.42
   0   4 -11   50.40    2.68
   0   4 -11   45.27    3.17
   0   4 -11   52.62    4.01
   0  -4  11   53.93    2.75
   0  -4  11   48.31    3.84
   0   4 -10    6.30    0.86
   0  -4  10    5.40    0.79
   0   4 -10    6.72    1.54
   0  -4  10    4.36    1.42
   0  -4  10    5.44    1.10
   0   4 -10    4.70    1.06
   0  -4  10    5.87    0.92
   0  -4   9    1.76    0.61
   0  -4   9   -0.53    0.95
   0   4  -9    1.37    0.69
   0   4  -9    1.21    0.45
   0  -4   9    2.18    0.69
   0  -4   9    1.58    0.58
   0   4  -9    1.69    1.00
   0   4  -8    0.99    0.73
   0  -4   8    1.57    1.07
   0   4  -8    2.00    0.47
   0  -4   8    2.67    0.59
   0  -4   8    1.33    0.64
   0  -4   7  221.57    7.70
   0   4  -7  225.06    7.14
   0  -4   7  220.19    6.52
   0  -4   7  210.82    5.58
   0   4  -7  229.99    5.76
   0  -4   7  224.99    6.58
   0  -4   6  354.79    8.78
   0   4  -6  351.89    7.94
   0   4  -6  358.47    9.58
   0  -4   6  344.74   10.15
   0  -4   6  316.03    7.82
   0  -4   6  353.81    8.80
   0  -4   5  297.71    7.95
   0  -4   5  274.36    8.22
   0   4  -5  314.81    8.46
   0  -4   5  274.15    6.86
   0  -4   5  301.49    8.18
   0  -4   5  263.34    6.86
   0   4  -5  270.59    7.75
   0  -4   5  251.75    6.21
   0   4  -4  402.74   10.34
   0  -4   4  459.39   10.82
   0  -4   4  448.03   10.53
   0  -4   4  406.08   10.65
   0  -4   4  409.27    9.13
   0  -4   4  379.81    8.89
   0   4  -4  435.86   10.79
   0  -4   4  376.76    9.19
   0  -4   3  851.76   18.74
   0  -4   3  812.01   17.20
   0   4  -3  872.02   19.07
   0   4  -3  799.05   18.64
   0  -4   3  803.88   18.88
   0  -4   2    2.07    0.65
   0  -4   2    1.33    0.43
   0   4  -2    2.26    0.62
   0   4  -2    1.18    0.46
   0   4  -1  151.78    4.32
   0  -4   1  145.32    4.25
   0  -4   1  149.82    4.15
   0  -4   1  133.24    3.40
   0   4  -1  136.56    4.10
   0   4   0   30.17    1.40
   0  -4   0   27.10    1.26
   0  -4   0   27.73    1.41
   0   4   0   28.92    1.28
   0   4   0   30.78    1.47
   0  -4   0   30.64    1.39
   0   4   1   34.95    1.68
   0   4   1   36.74    2.06
   0  -4  -1   35.96    1.71
   0   4   1   37.23    1.86
   0   4   1   38.77    1.56
   0   4   1   34.71    1.40
   0  -4  -1   36.53    1.52
   0   4   1   35.52    1.55
   0  -4  -1   38.00    1.85
   0   4   2    6.82    0.82
   0  -4  -2    7.71    0.86
   0   4   2    6.82    1.02
   0  -4  -2    8.04    0.81
   0   4   2    7.08    0.49
   0  -4  -2    7.69    0.69
   0  -4  -2    8.21    0.95
   0   4   2    8.43    0.73
   0   4   2    7.81    0.96
   0  -4  -2    6.70    0.59
   0  -4  -2    7.53    0.88
   0  -4  -3   91.13    3.12
   0  -4  -3   86.80    3.79
   0  -4  -3   88.04    2.67
   0  -4  -3   95.93    3.74
   0  -4  -3   92.90    3.09
   0  -4  -3   84.05    3.59
   0   4   3   90.18    3.64
   0  -4  -3   97.13    3.71
   0   4   3   92.92    3.79
   0  -4  -3   91.94    3.36
   0   4   3   84.29    2.92
   0   4   3   95.52    3.47
   0   4   4   92.62    3.30
   0  -4  -4  107.36    4.19
   0  -4  -4  101.87    3.32
   0   4   4  101.16    4.23
   0  -4  -4  100.59    4.30
   0  -4  -4   96.62    3.67
   0  -4  -4   98.63    3.44
   0  -4  -4   99.12    4.07
   0   4   4   98.47    4.14
   0  -4  -4   93.68    4.07
   0  -4  -5  106.27    3.86
   0   4   5  110.77    4.72
   0  -4  -5  112.84    3.56
   0  -4  -5  107.16    4.13
   0  -4  -5  105.71    4.64
   0  -4  -5  109.39    4.75
   0   4   5  100.78    3.75
   0   4   5  104.21    4.57
   0  -4  -6   99.59    4.71
   0  -4  -6  100.46    4.72
   0  -4  -6  102.36    3.32
   0  -4  -6   93.79    4.03
   0  -4  -6  103.84    3.96
   0   4   6   89.82    3.76
   0   4   6   94.70    4.54
   0   4   6   98.62    4.74
   0  -4  -7  548.20   12.37
   0  -4  -7  541.05   13.80
   0  -4  -7  521.98   14.89
   0   4   7  549.03   15.23
   0   4   7  531.64   15.00
   0  -4  -7  524.20   15.01
   0  -4  -7  537.82   12.80
   0  -4  -7  511.88   13.93
   0  -4  -8  392.51   12.45
   0  -4  -8  398.76    9.28
   0  -4  -8  384.33   12.17
   0   4   8  383.24   12.35
   0   4   8  420.05   12.68
   0  -4  -8  388.49   10.09
   0  -4  -8  378.01   11.30
   0  -4  -9   88.05    5.06
   0  -4  -9   87.99    4.96
   0  -4  -9   83.84    4.35
   0  -4  -9   83.03    2.47
   0   4   9   91.60    5.20
   0   4   9   84.45    5.10
   0  -4  -9   81.32    3.46
   0   4  10    9.72    1.89
   0  -4 -10    6.99    1.36
   0  -4 -10    8.21    1.77
   0  -4 -10    7.45    1.68
   0   4  10    8.78    1.97
   0  -4 -10    7.97    1.71
   0  -4 -11    1.26    0.96
   0  -4 -11    2.05    1.26
   0  -4 -11    0.36    0.96
   0   4  11    0.22    1.24
   0   4  11    1.77    1.25
   0  -4 -11   -1.75    1.14
   0   4  12    4.22    1.51
   0  -4 -12    6.63    1.64
   0  -4 -12    4.96    1.81
   0  -4 -12    4.43    1.22
   0  -4 -12    3.74    1.42
   0   4  12    5.45    1.63
   0  -4 -13   28.37    2.88
   0   4  13   30.83    3.58
   0  -4 -13   28.93    3.36
   0  -4 -13   29.14    3.50
   0  -4 -13   25.97    3.12
   0  -4 -14   14.31    2.44
   0  -4 -14   17.71    2.44
   0   4  14   14.71    2.77
   0  -4 -14   17.33    2.80
   0  -4 -14   11.60    2.43
   0  -4 -15   73.36    5.78
   0  -4 -15   68.60    4.91
   0  -4 -15   75.20    5.58
   0   4  15   76.17    6.12
   0  -4 -15   74.86    5.91
   0  -4 -16   59.32    5.29
   0  -4 -16   55.90    5.00
   0  -4 -16   54.35    5.17
   0   4  16   56.89    5.46
   0   5 -17   -2.53    1.16
   0  -5  16   25.32    2.89
   0   5 -16   21.26    2.67
   0  -5  15    3.34    1.16
   0   5 -15    3.28    1.31
   0  -5  14   -0.86    0.88
   0   5 -14    0.70    1.01
   0   5 -13   26.74    2.75
   0  -5  13   30.13    2.77
   0  -5  13   27.92    2.08
   0   5 -12   56.23    2.64
   0  -5  12   50.99    2.95
   0  -5  12   51.88    3.47
   0   5 -12   47.22    3.55
   0  -5  11   51.05    3.01
   0  -5  11   52.24    3.30
   0   5 -11   52.73    3.55
   0   5 -11   54.73    2.48
   0  -5  11   50.15    3.98
   0  -5  10   24.87    2.73
   0   5 -10   26.29    2.39
   0  -5  10   27.46    2.18
   0  -5  10   28.73    2.25
   0   5 -10   29.71    1.62
   0  -5   9   13.33    1.44
   0   5  -9   13.72    1.69
   0  -5   9   13.78    2.04
   0   5  -9   13.57    0.99
   0  -5   9   12.59    1.33
   0   5  -8  120.78    3.42
   0  -5   8  116.10    4.30
   0   5  -8  114.33    4.93
   0  -5   8  113.26    4.30
   0  -5   8  116.35    5.54
   0  -5   7   64.15    2.71
   0  -5   7   62.32    2.69
   0   5  -7   60.48    3.30
   0  -5   7   65.93    3.82
   0  -5   7   55.84    1.90
   0  -5   6  467.55   10.71
   0  -5   6  421.09    9.84
   0   5  -6  481.72   12.16
   0  -5   6  463.11   10.79
   0  -5   6  468.63   12.75
   0  -5   5  168.31    4.28
   0  -5   5  184.88    6.35
   0  -5   5  181.52    4.58
   0   5  -5  181.46    5.94
   0  -5   5  165.39    4.66
   0  -5   4  156.45    5.09
   0   5  -4  148.16    5.02
   0  -5   4  137.79    3.81
   0  -5   4  140.50    3.51
   0   5  -4  151.13    5.29
   0  -5   4  145.37    5.23
   0  -5   3  104.55    3.80
   0   5  -3   96.46    3.72
   0  -5   3   89.56    3.79
   0   5  -3  105.95    4.01
   0   5  -2   57.36    2.59
   0  -5   2   57.82    2.70
   0  -5   2   61.81    2.62
   0   5  -2   64.82    2.80
   0  -5   1   46.99    2.07
   0   5  -1   42.39    2.05
   0  -5   1   42.23    2.10
   0   5  -1   49.88    2.22
   0  -5   1   42.83    1.55
   0   5   0  479.78   11.56
   0  -5   0  499.34   11.98
   0  -5   0  545.00   11.87
   0   5   0  506.06   11.86
   0   5   0  543.99   12.12
   0  -5   0  503.81   11.68
   0  -5  -1  536.95   12.52
   0   5   1  547.08   12.56
   0   5   1  529.49   12.33
   0   5   1  556.53   12.61
   0   5   1  598.51   13.45
   0   5   1  523.70   12.72
   0   5   1  533.16   13.64
   0  -5  -1  580.35   13.34
   0  -5  -1  543.87   12.87
   0   5   2  691.79   16.64
   0   5   2  731.68   16.23
   0   5   2  657.48   15.87
   0   5   2  652.61   15.21
   0  -5  -2  716.81   16.14
   0  -5  -2  673.67   15.05
   0  -5  -2  724.42   16.01
   0   5   2  650.21   14.70
   0  -5  -3  227.81    5.79
   0   5   3  216.19    5.24
   0  -5  -3  230.45    7.40
   0  -5  -3  242.51    6.81
   0   5   3  226.49    7.28
   0  -5  -3  252.29    6.34
   0  -5  -3  217.44    7.04
   0  -5  -3  252.21    7.21
   0  -5  -3  254.17    6.69
   0   5   3  215.46    6.07
   0  -5  -3  240.63    7.27
   0   5   3  230.71    7.03
   0   5   3  247.77    6.97
   0  -5  -4   34.13    2.08
   0  -5  -4   29.69    1.42
   0  -5  -4   31.18    1.80
   0  -5  -4   32.57    1.80
   0   5   4   32.16    1.75
   0   5   4   35.05    2.14
   0  -5  -4   30.88    2.19
   0   5   4   31.21    2.28
   0  -5  -4   31.34    2.30
   0   5   4   31.60    2.39
   0  -5  -4   28.01    2.30
   0  -5  -5    1.23    0.86
   0  -5  -5    0.90    0.74
   0  -5  -5    1.59    0.51
   0  -5  -5    2.09    0.65
   0  -5  -5    1.55    0.46
   0   5   5    1.26    0.85
   0   5   5    1.62    0.52
   0   5   5   -0.68    0.95
   0  -5  -5    1.52    0.37
   0  -5  -6   29.41    1.74
   0  -5  -6   27.02    2.52
   0   5   6   28.08    2.51
   0  -5  -6   29.18    2.17
   0   5   6   30.90    2.62
   0   5   6   29.65    1.97
   0  -5  -6   29.85    1.97
   0  -5  -6   30.51    2.63
   0  -5  -7    4.52    0.98
   0  -5  -7    5.54    1.33
   0   5   7    4.61    1.28
   0   5   7    1.78    1.31
   0  -5  -7    4.67    0.67
   0  -5  -7    4.39    0.84
   0  -5  -7    6.00    0.76
   0  -5  -7    3.60    1.10
   0   5   8  158.67    7.02
   0  -5  -8  156.18    6.89
   0  -5  -8  144.77    5.91
   0  -5  -8  155.66    4.65
   0   5   8  145.15    6.76
   0  -5  -8  153.59    6.89
   0  -5  -8  147.45    4.78
   0  -5  -9   89.18    5.28
   0  -5  -9   93.26    4.69
   0  -5  -9   89.59    5.26
   0   5   9   96.50    5.51
   0   5   9   97.98    5.57
   0  -5  -9   94.41    3.13
   0  -5  -9   85.17    3.50
   0   5  10  120.19    6.52
   0  -5 -10  113.09    6.30
   0  -5 -10  121.88    6.39
   0   5  10  112.06    6.44
   0  -5 -10  118.05    5.57
   0  -5 -11   91.29    5.03
   0  -5 -11   95.91    5.80
   0  -5 -11   94.30    5.79
   0   5  11  100.02    6.14
   0   5  11  102.78    6.34
   0  -5 -11   96.08    5.93
   0  -5 -12   29.50    2.89
   0   5  12   33.19    3.78
   0  -5 -12   36.91    3.76
   0  -5 -12   32.78    3.50
   0   5  12   33.98    3.78
   0  -5 -12   38.75    3.79
   0   5  13    1.92    1.46
   0  -5 -13    3.34    1.09
   0  -5 -13    1.90    1.40
   0  -5 -13    2.47    1.30
   0   5  13    1.14    1.16
   0  -5 -13    2.75    1.31
   0  -5 -14   17.09    2.85
   0   5  14   17.56    3.05
   0  -5 -14   12.25    2.47
   0  -5 -14   13.20    2.04
   0  -5 -14   13.11    2.38
   0  -5 -15    3.56    1.76
   0  -5 -15    0.74    1.23
   0   5  15    0.89    1.15
   0  -5 -15   -0.80    1.26
   0  -5 -16    3.34    1.64
   0  -5 -16    0.65    1.32
   0   5  16    2.71    1.85
   0  -5 -16    1.36    1.15
   0   6 -17    0.54    0.95
   0   6 -16    9.82    1.96
   0  -6  15   31.56    3.01
   0   6 -15   31.04    3.24
   0   6 -14  108.97    6.02
   0  -6  14  124.46    5.92
   0  -6  13  122.79    5.20
   0  -6  13  118.53    5.56
   0   6 -13  113.21    5.94
   0  -6  12   43.72    2.99
   0  -6  12   46.29    4.14
   0   6 -12   43.82    3.46
   0  -6  12   49.56    3.22
   0  -6  11    3.95    0.91
   0  -6  11    3.50    0.96
   0  -6  11    1.94    1.34
   0   6 -11    1.95    0.99
   0  -6  10    3.60    1.34
   0  -6  10    4.18    0.86
   0   6 -10    4.77    1.20
   0  -6  10    3.91    0.79
   0   6  -9   15.39    1.87
   0  -6   9   16.58    1.48
   0  -6   9   13.95    2.04
   0  -6   9   17.09    1.46
   0  -6   8   30.44    1.84
   0  -6   8   28.70    2.72
   0  -6   8   27.91    1.79
   0   6  -8   27.97    2.40
   0  -6   7   76.45    2.18
   0  -6   7   80.53    4.44
   0   6  -7   81.89    4.05
   0  -6   7   84.92    3.01
   0  -6   7   83.29    3.07
   0  -6   6  413.24   12.09
   0   6  -6  439.52   11.66
   0  -6   6  412.89    9.84
   0  -6   6  427.87    9.63
   0  -6   6  394.65    9.16
   0  -6   5 1227.49   25.88
   0  -6   5 1208.92   26.35
   0   6  -5 1304.39   28.49
   0  -6   5 1314.57   29.02
   0  -6   5 1225.27   26.26
   0   6  -4  572.20   14.15
   0  -6   4  549.40   12.67
   0  -6   4  556.34   14.44
   0  -6   3  133.81    4.68
   0   6  -3  117.65    4.52
   0   6  -3  145.13    5.03
   0  -6   3  120.47    4.71
   0  -6   2    1.76    0.51
   0  -6   2    0.38    0.14
   0   6  -2    0.87    0.56
   0  -6   2    0.69    0.55
   0   6  -2    0.95    0.45
   0   6  -1   64.12    2.78
   0  -6   1   57.49    2.69
   0   6  -1   59.29    2.65
   0  -6   1   57.53    2.06
   0  -6   1   60.23    2.57
   0   6   0   20.44    1.37
   0  -6   0   20.24    1.41
   0  -6   0   19.49    1.28
   0   6   0   19.03    1.20
   0  -6   0   18.12    1.21
   0  -6   0   21.69    1.68
   0   6   0   20.77    1.42
   0   6   1   80.93    3.02
   0  -6  -1   88.73    3.63
   0   6   1   90.70    3.70
   0   6   1   81.15    2.91
   0   6   1   89.70    3.15
   0   6   1   80.19    3.13
   0  -6  -1   87.29    3.31
   0  -6  -1   83.00    3.06
   0   6   1   83.72    3.93
   0   6   2  458.78   11.84
   0   6   2  479.79   12.84
   0  -6  -2  506.32   12.18
   0   6   2  457.30   10.77
   0  -6  -2  489.29   12.11
   0   6   2  524.98   12.47
   0   6   2  458.77   11.23
   0  -6  -2  453.98   11.11
   0   6   3  645.61   14.94
   0   6   3  557.49   14.56
   0   6   3  569.13   13.57
   0   6   3  600.71   15.35
   0  -6  -3  617.81   14.43
   0  -6  -3  604.91   14.83
   0  -6  -3  559.80   14.78
   0  -6  -3  574.32   13.26
   0  -6  -3  596.77   13.71
   0   6   3  566.28   12.70
   0  -6  -3  582.67   15.35
   0  -6  -4  383.51   11.38
   0  -6  -4  372.65   10.99
   0   6   4  357.21    9.55
   0   6   4  380.60   10.90
   0   6   4  415.16   10.86
   0  -6  -4  382.05   10.45
   0  -6  -4  400.69    9.84
   0  -6  -4  410.43   10.21
   0   6   4  387.06   11.30
   0  -6  -4  364.95    9.06
   0   6   5  358.40    9.72
   0  -6  -5  311.41    7.78
   0   6   5  323.31   10.25
   0  -6  -5  311.75    8.66
   0  -6  -5  312.04   10.23
   0  -6  -5  307.90    9.95
   0   6   5  285.23    8.36
   0   6   5  326.26   10.03
   0  -6  -5  320.59    9.28
   0  -6  -5  352.64    8.93
   0  -6  -6  108.00    4.03
   0   6   6  103.44    5.19
   0  -6  -6  102.19    3.36
   0  -6  -6  106.36    4.57
   0  -6  -6  104.80    5.32
   0   6   6  114.92    5.36
   0  -6  -6  108.52    4.24
   0  -6  -6  101.78    5.17
   0   6   6  104.74    4.09
   0   6   7   43.57    2.62
   0  -6  -7   44.75    2.05
   0  -6  -7   40.06    3.32
   0  -6  -7   44.48    2.67
   0   6   7   47.45    3.52
   0  -6  -7   47.67    3.56
   0  -6  -7   44.94    2.03
   0  -6  -7   40.99    2.80
   0   6   7   46.26    3.52
   0  -6  -7   44.30    2.36
   0  -6  -8    7.97    1.36
   0  -6  -8   10.58    0.98
   0   6   8    7.38    1.69
   0  -6  -8    8.19    1.72
   0  -6  -8    9.38    1.02
   0   6   8    5.80    1.59
   0  -6  -8    8.92    1.80
   0  -6  -9   37.63    3.49
   0  -6  -9   33.08    2.71
   0   6   9   32.53    3.30
   0  -6  -9   30.98    3.16
   0   6   9   31.92    3.26
   0  -6 -10   12.64    1.84
   0  -6 -10   13.42    2.25
   0   6  10   10.90    2.17
   0   6  10   15.90    2.44
   0  -6 -10   15.07    2.44
   0  -6 -11   58.77    4.68
   0  -6 -11   53.77    4.51
   0  -6 -11   53.96    3.80
   0   6  11   53.32    4.69
   0   6  11   53.64    4.58
   0   6  12   36.37    4.04
   0  -6 -12   32.32    3.59
   0   6  12   25.50    3.31
   0  -6 -12   31.99    3.55
   0  -6 -12   34.65    3.17
   0  -6 -12   27.86    3.42
   0  -6 -13   19.56    2.93
   0   6  13   16.31    3.02
   0  -6 -13   20.29    3.00
   0   6  13   17.18    2.98
   0  -6 -13   19.30    2.42
   0  -6 -13   17.53    2.87
   0  -6 -14   24.41    3.44
   0   6  14   25.57    3.66
   0  -6 -14   21.99    3.27
   0   6  14   27.69    3.72
   0  -6 -14   24.52    3.29
   0   6  15   17.72    3.14
   0  -6 -15   10.29    2.40
   0  -6 -15   11.99    2.51
   0  -6 -15   10.95    2.57
   0   7 -17    1.80    1.02
   0   7 -16   -0.28    1.00
   0   7 -15   -1.13    0.69
   0   7 -14   16.63    2.39
   0  -7  13   77.04    4.28
   0   7 -13   65.12    4.55
   0  -7  13   71.63    4.00
   0  -7  13   64.47    5.19
   0  -7  12  151.31    5.87
   0  -7  12  146.17    6.32
   0  -7  12  134.96    7.41
   0   7 -12  152.16    6.97
   0  -7  11   82.25    3.79
   0   7 -11   74.86    4.59
   0  -7  11   80.25    4.42
   0  -7  11   65.54    4.90
   0   7 -10   28.10    2.67
   0  -7  10   30.19    2.04
   0  -7  10   31.15    3.19
   0   7  -9    0.88    0.95
   0  -7   9    0.22    0.99
   0  -7   9    0.91    0.45
   0  -7   9    0.60    0.31
   0   7  -8   42.60    3.04
   0  -7   8   37.03    3.22
   0  -7   8   37.84    1.99
   0  -7   8   38.17    1.90
   0  -7   7   91.75    2.86
   0  -7   7   93.43    3.15
   0   7  -7   91.00    4.46
   0  -7   7   83.73    2.31
   0  -7   7   91.32    4.88
   0   7  -6    2.84    1.12
   0  -7   6    3.39    1.24
   0  -7   6    3.98    0.39
   0  -7   6    4.53    0.50
   0  -7   6    4.49    0.56
   0  -7   5  191.60    7.01
   0  -7   5  178.22    4.87
   0  -7   5  190.42    5.14
   0   7  -5  207.70    6.81
   0  -7   4  353.76   10.46
   0   7  -4  357.04   10.11
   0  -7   3  257.13    7.87
   0   7  -3  240.07    7.50
   0   7  -2   97.74    3.99
   0   7  -2   91.99    3.78
   0  -7   2   99.79    3.81
   0  -7   2   88.18    3.86
   0  -7   2   86.05    2.49
   0  -7   1    3.30    0.72
   0   7  -1    2.99    0.71
   0   7  -1    2.97    0.65
   0  -7   1    2.98    0.46
   0  -7   1    3.34    0.64
   0   7   0   37.40    2.04
   0   7   0   41.92    2.21
   0   7   0   35.82    2.03
   0  -7   0   37.09    1.90
   0  -7   0   38.05    2.13
   0   7   1  150.33    4.91
   0   7   1  160.75    4.94
   0  -7  -1  156.56    5.06
   0   7   1  146.69    4.60
   0   7   1  149.19    5.93
   0  -7  -1  150.10    4.81
   0   7   1  150.77    4.79
   0   7   2  242.28    7.26
   0  -7  -2  239.88    7.99
   0   7   2  234.34    6.28
   0  -7  -2  225.41    7.39
   0   7   2  252.80    8.31
   0   7   2  248.52    6.75
   0  -7  -2  244.85    6.67
   0  -7  -2  257.90    7.48
   0  -7  -3    1.87    0.93
   0   7   3    1.48    0.35
   0   7   3    0.32    0.96
   0   7   3    1.36    0.51
   0  -7  -3    3.20    0.98
   0  -7  -3    2.15    0.46
   0   7   3    1.59    0.76
   0   7   4   15.67    0.74
   0   7   4   15.19    1.77
   0  -7  -4   16.01    1.87
   0   7   4   16.77    2.02
   0  -7  -4   18.23    1.19
   0   7   4   17.23    1.36
   0  -7  -4   17.03    1.34
   0  -7  -4   17.25    2.02
   0  -7  -5   35.49    3.01
   0  -7  -5   33.48    2.81
   0   7   5   37.62    3.09
   0  -7  -5   36.05    2.15
   0   7   5   39.02    2.94
   0   7   5   37.87    2.14
   0  -7  -5   36.84    1.74
   0  -7  -6   35.09    3.06
   0  -7  -6   38.17    1.78
   0  -7  -6   39.61    2.73
   0   7   6   38.97    3.12
   0   7   6   40.36    2.36
   0  -7  -6   37.44    3.24
   0   7   6   32.06    3.03
   0  -7  -6   44.08    2.49
   0  -7  -7   28.10    2.88
   0  -7  -7   24.81    2.21
   0   7   7   23.76    1.93
   0  -7  -7   22.17    2.53
   0   7   7   22.43    2.53
   0  -7  -7   23.10    1.35
   0   7   7   25.59    2.78
   0  -7  -8    6.51    1.62
   0  -7  -8    4.51    1.18
   0  -7  -8    9.62    1.94
   0  -7  -8    4.64    0.62
   0   7   8    6.25    1.62
   0   7   8    4.01    1.50
   0   7   9  141.05    7.27
   0  -7  -9  141.28    4.41
   0  -7  -9  148.67    7.45
   0   7   9  148.97    7.46
   0  -7  -9  140.11    7.23
   0  -7  -9  145.77    6.24
   0  -7 -10  114.45    6.62
   0   7  10  111.14    6.63
   0   7  10  122.18    6.95
   0  -7 -10  113.94    5.60
   0  -7 -10  110.90    6.58
   0  -7 -11   52.32    3.79
   0  -7 -11   47.54    4.38
   0   7  11   55.69    4.89
   0   7  11   49.63    4.56
   0  -7 -11   52.28    4.57
   0   7  12   35.51    4.02
   0  -7 -12   33.67    3.12
   0  -7 -12   30.41    3.58
   0  -7 -12   32.85    3.85
   0   7  12   33.19    3.91
   0  -7 -12   34.04    3.75
   0  -7 -13    4.65    2.02
   0  -7 -13    0.51    1.17
   0   7  13    4.00    2.00
   0   7  13    0.79    1.24
   0  -7 -13    7.06    1.99
   0  -7 -13    4.92    1.29
   0  -7 -14    0.10    1.26
   0  -7 -14    1.72    1.07
   0  -7 -14    0.89    1.36
   0   7  14    2.92    1.60
   0   7  14    4.65    2.04
   0  -7 -15    4.17    1.79
   0   7  15    2.54    1.41
   0   7  15    3.30    1.83
   0  -7 -15    4.04    1.79
   0   8 -16   12.78    2.38
   0   8 -15   17.60    2.62
   0   8 -14   28.22    3.11
   0  -8  13    8.84    2.36
   0  -8  13   11.17    1.79
   0   8 -13   10.96    2.09
   0   8 -12    1.02    1.11
   0  -8  12    0.24    1.07
   0  -8  12   -1.05    0.78
   0  -8  11   25.83    3.13
   0  -8  11   27.32    1.93
   0   8 -11   24.35    2.72
   0  -8  10   75.96    3.14
   0  -8  10   77.41    5.16
   0   8 -10   73.81    4.53
   0  -8   9    3.70    0.59
   0   8  -9    4.50    1.19
   0  -8   9    4.91    1.51
   0  -8   9    3.29    0.58
   0  -8   8   11.55    0.97
   0   8  -8    8.37    1.59
   0  -8   8    8.78    1.87
   0  -8   8   11.37    0.80
   0  -8   7   98.55    2.74
   0   8  -7  106.63    5.06
   0  -8   7  107.99    5.50
   0  -8   7  102.82    3.26
   0  -8   6  270.65    9.48
   0  -8   6  290.72    6.94
   0  -8   6  261.32    6.69
   0   8  -6  265.56    8.95
   0   8  -5  179.24    6.67
   0  -8   5  186.15    7.05
   0  -8   5  180.96    5.28
   0  -8   4  129.01    5.44
   0   8  -4  128.14    5.23
   0   8  -3   27.69    2.17
   0  -8   3   26.17    2.19
   0  -8   2    0.21    0.17
   0  -8   2    0.51    0.63
   0   8  -2   -0.07    0.57
   0  -8   1    1.65    0.68
   0  -8   1    0.61    0.38
   0   8  -1    0.87    0.40
   0   8  -1    1.45    0.60
   0  -8   1    0.93    0.32
   0  -8   0   30.09    2.02
   0   8   0   32.72    2.01
   0   8   0   36.87    2.19
   0   8   0   29.33    1.95
   0   8   0   33.05    2.69
   0  -8   0   32.49    1.84
   0   8   1   57.52    2.77
   0  -8  -1   52.44    3.26
   0   8   1   58.88    2.63
   0   8   1   60.25    3.71
   0  -8  -1   54.69    2.69
   0  -8  -1   55.92    2.79
   0   8   1   57.44    2.69
   0   8   1   56.39    2.74
   0   8   2  290.65    7.56
   0   8   2  280.45    8.44
   0  -8  -2  291.46    7.91
   0  -8  -2  281.62    8.85
   0  -8  -2  293.69    8.63
   0   8   2  300.05    8.01
   0  -8  -2  278.90    9.36
   0   8   2  295.79    9.76
   0  -8  -3  596.54   14.10
   0   8   3  625.10   13.57
   0  -8  -3  567.20   15.64
   0  -8  -3  567.29   16.27
   0   8   3  600.56   16.55
   0   8   3  596.57   14.32
   0   8   3  567.24   15.31
   0  -8  -4  319.75   10.62
   0  -8  -4  342.51    8.76
   0   8   4  362.06   11.46
   0  -8  -4  326.40   11.15
   0   8   4  348.41    9.22
   0   8   4  360.98    7.96
   0   8   4  322.98   10.40
   0   8   5  190.58    5.73
   0   8   5  165.43    6.80
   0  -8  -5  160.27    6.91
   0  -8  -5  167.68    4.92
   0  -8  -5  165.03    5.61
   0   8   5  192.40    7.66
   0  -8  -5  168.53    7.37
   0  -8  -6   10.57    1.82
   0   8   6    7.83    1.65
   0  -8  -6    8.59    0.82
   0   8   6    9.32    1.68
   0   8   6    8.62    1.09
   0  -8  -6    8.04    1.66
   0  -8  -6    8.27    1.12
   0   8   7   13.75    2.10
   0  -8  -7   13.75    2.27
   0   8   7   15.97    2.33
   0   8   7   13.12    1.44
   0  -8  -7   14.66    1.02
   0  -8  -7   12.03    2.03
   0  -8  -7   13.09    1.68
   0   8   8    2.45    1.41
   0  -8  -8    0.21    0.77
   0  -8  -8    0.98    1.06
   0   8   8    1.05    0.97
   0  -8  -8    1.04    1.02
   0   8   9   15.68    2.57
   0  -8  -9   20.71    2.77
   0  -8  -9   19.23    2.75
   0   8   9   21.20    2.96
   0  -8  -9   22.09    2.31
   0  -8 -10   48.71    4.49
   0   8  10   56.63    4.82
   0  -8 -10   48.07    4.41
   0  -8 -10   56.53    3.85
   0   8  10   52.86    4.73
   0  -8 -11   48.28    4.56
   0   8  11   61.77    5.19
   0   8  11   54.48    5.00
   0  -8 -11   55.32    3.93
   0  -8 -11   57.35    4.99
   0  -8 -12   73.09    5.72
   0   8  12   86.79    6.36
   0  -8 -12   72.34    5.75
   0   8  12   76.31    6.15
   0  -8 -12   75.20    4.78
   0   8  13   23.06    3.48
   0  -8 -13   17.08    2.99
   0  -8 -13   22.06    3.29
   0  -8 -13   18.75    3.09
   0   8  13   18.16    3.34
   0  -8 -14    5.42    1.94
   0   8  14    5.02    1.94
   0   8  14    7.12    2.13
   0  -8 -14    7.76    2.21
   0  -8 -14    6.39    1.98
   0   9 -16    0.28    1.16
   0   9 -15   -1.13    1.01
   0   9 -14    8.22    1.82
   0  -9  13   55.24    4.05
   0   9 -13   55.95    4.42
   0  -9  13   52.66    4.89
   0   9 -12   71.71    4.90
   0  -9  12   75.38    4.84
   0  -9  12   77.30    5.66
   0  -9  11   71.55    5.31
   0   9 -11   69.86    4.74
   0  -9  10   41.39    3.87
   0   9 -10   35.40    3.27
   0   9  -9   28.77    2.84
   0  -9   9   31.67    3.29
   0  -9   8   22.66    1.23
   0   9  -8   20.31    2.35
   0  -9   8   24.53    2.82
   0  -9   7    3.38    1.29
   0   9  -7    4.96    1.38
   0  -9   7    5.10    0.51
   0  -9   7    4.57    0.52
   0  -9   7    4.17    0.47
   0  -9   6  144.27    6.42
   0  -9   6  141.52    4.30
   0   9  -6  139.94    5.97
   0  -9   6  130.63    3.74
   0  -9   5  195.81    5.93
   0  -9   5  192.44    7.54
   0   9  -5  197.55    7.26
   0   9  -4  339.44   10.31
   0  -9   4  339.14   10.64
   0  -9   3  258.88    8.50
   0   9  -3  248.46    8.22
   0  -9   2  128.18    5.29
   0  -9   2  123.79    3.43
   0   9  -2  125.98    5.03
   0  -9   1   11.70    0.99
   0   9  -1   10.63    1.33
   0  -9   1   12.20    1.42
   0  -9   0   71.98    3.00
   0  -9   0   65.73    3.32
   0   9   0   66.83    3.18
   0   9   0   70.00    3.25
   0  -9   0   62.83    3.65
   0   9   0   67.74    4.18
   0   9   1    0.36    0.45
   0  -9  -1   -0.80    0.48
   0   9   1    0.51    0.53
   0  -9  -1   -1.31    0.72
   0   9   1   -0.03    1.02
   0  -9  -1   -0.04    0.44
   0   9   1    0.45    0.34
   0  -9  -1    0.23    0.81
   0   9   2    3.83    0.80
   0  -9  -2    2.09    0.90
   0   9   2    4.02    0.70
   0   9   2    3.47    0.90
   0   9   2    3.45    1.37
   0  -9  -2    4.20    0.78
   0  -9  -2    6.05    1.42
   0  -9  -3   39.59    3.28
   0   9   3   50.83    3.72
   0  -9  -3   41.39    2.23
   0   9   3   45.79    2.03
   0   9   3   45.99    2.39
   0   9   3   41.73    2.84
   0  -9  -3   38.79    2.95
   0  -9  -4  140.97    6.52
   0   9   4  180.58    5.56
   0   9   4  156.56    6.47
   0   9   4  166.41    7.35
   0  -9  -4  161.22    7.24
   0   9   4  177.13    4.47
   0  -9  -4  160.83    5.10
   0   9   5  158.14    6.91
   0   9   5  181.79    7.82
   0  -9  -5  171.98    7.71
   0  -9  -5  167.77    5.03
   0  -9  -5  153.07    7.00
   0   9   5  184.36    5.76
   0   9   6    1.16    0.53
   0  -9  -6    0.97    0.37
   0   9   6   -0.63    1.17
   0   9   6    0.76    0.90
   0  -9  -6    0.73    1.04
   0  -9  -6   -0.16    0.81
   0  -9  -7   42.17    3.71
   0  -9  -7   39.79    3.78
   0   9   7   40.35    3.75
   0   9   7   45.57    2.69
   0   9   7   41.99    3.64
   0  -9  -8   14.28    2.46
   0   9   8   15.37    2.46
   0   9   8   12.20    2.18
   0  -9  -8    8.43    1.94
   0   9   9   29.04    3.42
   0   9   9   27.81    3.35
   0  -9  -9   25.51    3.18
   0  -9  -9   24.41    3.24
   0   9  10   45.32    4.47
   0  -9 -10   45.04    4.34
   0  -9 -10   45.45    3.50
   0  -9 -10   44.13    4.36
   0   9  10   38.42    4.14
   0  -9 -11    1.75    1.40
   0   9  11    3.33    1.56
   0  -9 -11    2.22    1.00
   0  -9 -11    1.29    1.26
   0   9  11    2.94    1.69
   0   9  12    8.46    2.25
   0  -9 -12    5.67    1.89
   0   9  12    7.01    2.38
   0  -9 -12    5.50    1.91
   0  -9 -13    5.62    1.92
   0   9  13    4.75    1.66
   0   9  13    4.72    1.88
   0  -9 -13    3.67    1.68
   0  -9 -13    2.26    1.32
   0  10 -15    3.41    1.46
   0 -10  14   -0.89    1.61
   0  10 -14    0.02    0.97
   0 -10  14    0.04    0.48
   0  10 -13    0.45    0.87
   0 -10  13    2.46    1.58
   0 -10  13    0.68    0.83
   0 -10  12   22.29    2.73
   0 -10  12   27.14    3.47
   0  10 -12   27.46    3.15
   0  10 -11   66.83    4.74
   0 -10  11   65.63    5.21
   0  10 -10   35.63    3.34
   0 -10  10   30.54    3.52
   0 -10   9   45.61    4.06
   0  10  -9   42.82    3.53
   0  10  -8   45.47    3.59
   0 -10   8   49.48    4.05
   0 -10   7   17.20    1.09
   0 -10   7   20.85    2.56
   0  10  -7   16.26    2.13
   0 -10   6   40.55    1.59
   0 -10   6   46.20    2.28
   0 -10   6   47.28    3.61
   0  10  -6   43.72    3.32
   0 -10   6   43.63    2.18
   0 -10   5   25.01    2.56
   0  10  -5   19.91    2.24
   0 -10   5   23.30    1.72
   0 -10   4    6.03    0.98
   0 -10   4    6.70    1.47
   0  10  -4    4.59    1.24
   0 -10   3    3.22    1.12
   0  10  -3    1.18    0.90
   0 -10   3    1.73    0.71
   0  10  -2   26.42    2.26
   0 -10   2   26.57    1.22
   0 -10   2   22.38    2.07
   0 -10   2   25.09    2.27
   0 -10   1   34.04    2.67
   0 -10   1   33.76    2.25
   0  10  -1   35.45    2.48
   0  10  -1   35.89    2.43
   0 -10   1   37.57    2.67
   0 -10   1   38.05    1.87
   0 -10   0   44.76    3.25
   0 -10   0   48.91    2.95
   0  10   0   52.45    2.88
   0 -10   0   48.94    2.48
   0 -10   0   46.87    2.87
   0  10   0   54.27    2.91
   0  10   0   51.53    3.84
   0 -10  -1   60.18    3.97
   0  10   1   67.07    3.19
   0  10   1   70.51    4.58
   0 -10  -1   65.57    3.25
   0 -10  -1   63.74    3.59
   0 -10  -1   68.20    3.40
   0  10   1   76.77    3.42
   0 -10  -2  171.89    7.02
   0  10   2  205.30    8.39
   0 -10  -2  189.93    6.32
   0 -10  -2  183.19    7.73
   0  10   2  207.93    6.08
   0  10   2  206.19    6.34
   0  10   3  181.94    6.90
   0 -10  -3  178.28    7.32
   0  10   3  202.26    5.63
   0 -10  -3  188.90    6.02
   0  10   3  199.15    6.12
   0 -10  -3  167.97    7.67
   0  10   3  187.34    8.16
   0 -10  -4   30.72    3.08
   0  10   4   34.26    1.56
   0  10   4   33.60    2.81
   0  10   4   36.00    2.16
   0  10   4   31.16    3.13
   0 -10  -4   32.69    1.95
   0 -10  -4   27.78    2.75
   0 -10  -5    1.72    1.24
   0 -10  -5    1.72    0.50
   0  10   5    3.73    1.55
   0 -10  -5    1.82    1.00
   0  10   5    0.57    0.49
   0  10   5    3.68    1.18
   0  10   6    0.01    0.37
   0 -10  -6    1.05    1.08
   0  10   6    0.25    1.02
   0 -10  -6   -0.26    1.16
   0  10   6    1.15    0.96
   0 -10  -7   15.84    2.57
   0  10   7   15.87    2.65
   0 -10  -7   14.94    2.41
   0  10   7   16.88    2.45
   0  10   7   14.93    1.56
   0  10   8    1.66    1.47
   0  10   8    0.51    0.98
   0 -10  -8    1.76    1.46
   0 -10  -8    2.30    1.25
   0  10   9   34.70    3.80
   0  10   9   39.34    4.17
   0 -10  -9   36.24    3.83
   0 -10  -9   32.78    3.79
   0  10  10   73.52    5.91
   0 -10 -10   68.44    5.64
   0 -10 -10   76.14    5.77
   0  10  10   66.37    5.46
   0 -10 -11   53.94    5.02
   0  10  11   53.25    5.28
   0 -10 -11   52.82    5.08
   0  10  11   57.04    5.28
   0 -10 -12   39.91    4.41
   0  10  12   38.30    4.47
   0 -10 -12   33.29    4.16
   0  10  12   36.87    4.56
   0  11 -15   10.60    2.29
   0  11 -14   11.73    2.31
   0 -11  14   14.87    3.03
   0 -11  14    9.20    1.98
   0 -11  13   12.51    2.69
   0 -11  13   11.77    2.15
   0  11 -13   11.14    2.29
   0 -11  12   17.81    2.95
   0  11 -12   17.59    2.59
   0 -11  11    9.12    2.16
   0  11 -11   15.20    2.45
   0 -11  10    3.90    1.87
   0  11 -10    1.94    1.37
   0  11  -9    1.09    1.19
   0 -11   9    0.09    1.34
   0  11  -8   28.20    2.96
   0 -11   8   28.05    3.18
   0 -11   7    3.33    0.56
   0 -11   7    2.87    1.19
   0  11  -7    2.60    1.22
   0 -11   6   33.60    1.30
   0  11  -6   38.76    3.24
   0 -11   6   39.71    2.19
   0 -11   6   45.84    3.71
   0 -11   5   91.07    5.17
   0 -11   5   89.13    3.88
   0  11  -5   88.71    4.86
   0 -11   4  162.39    6.97
   0 -11   4  164.07    6.02
   0  11  -4  153.99    6.59
   0 -11   3   42.32    2.31
   0 -11   3   42.90    2.94
   0 -11   3   42.76    3.22
   0  11  -3   40.91    3.06
   0  11  -2   24.23    2.25
   0 -11   2   24.03    1.83
   0 -11   2   24.51    2.37
   0 -11   2   22.22    2.20
   0 -11   1   26.42    1.58
   0 -11   1   23.22    1.97
   0 -11   1   23.54    2.41
   0  11  -1   25.91    2.20
   0 -11   1   25.46    2.33
   0  11  -1   23.98    2.83
   0  11  -1   26.64    2.20
   0  11   0    0.75    0.58
   0  11   0   -0.27    1.17
   0 -11   0    0.25    0.58
   0  11   0   -0.26    0.61
   0 -11   0   -0.03    0.70
   0 -11   0    0.11    0.70
   0  11   1    3.17    0.77
   0  11   1    3.43    0.86
   0 -11  -1    2.30    0.93
   0 -11  -1    3.22    0.83
   0 -11  -1    2.46    1.08
   0  11   1    4.12    1.50
   0 -11  -2   37.08    2.99
   0 -11  -2   37.84    3.43
   0 -11  -2   39.36    2.53
   0  11   2   39.14    3.67
   0  11   2   39.67    2.43
   0  11   2   42.57    2.39
   0  11   3  160.33    7.71
   0  11   3  164.13    5.02
   0 -11  -3  151.66    5.44
   0 -11  -3  137.62    7.05
   0 -11  -3  136.39    6.54
   0  11   3  164.80    5.47
   0 -11  -4   43.33    3.58
   0 -11  -4   48.07    4.13
   0  11   4   50.34    4.26
   0 -11  -4   50.40    2.60
   0  11   4   51.61    2.09
   0  11   4   47.33    3.43
   0  11   4   49.90    2.65
   0 -11  -5   91.85    5.53
   0 -11  -5   91.16    5.87
   0  11   5  102.30    6.30
   0  11   5  113.22    4.21
   0  11   5   91.93    5.24
   0 -11  -6   21.56    2.85
   0  11   6   30.31    3.53
   0 -11  -6   23.78    3.11
   0  11   6   22.89    2.68
   0  11   7    4.82    1.46
   0 -11  -7    2.57    1.35
   0 -11  -7    6.35    1.99
   0  11   7    6.88    1.91
   0 -11  -8    7.34    1.95
   0  11   8    5.57    1.80
   0  11   8    4.40    1.58
   0 -11  -8    3.33    1.51
   0 -11  -9   18.87    2.90
   0 -11  -9   15.88    2.81
   0  11   9   18.01    2.87
   0  11   9   21.97    3.24
   0 -11 -10    1.26    1.03
   0  11  10    2.63    1.35
   0 -11 -10    2.54    1.48
   0  11  10    5.48    2.02
   0 -11 -11    6.01    1.88
   0  11  11    2.75    1.79
   0  11  11    6.25    1.97
   0 -11 -11    7.07    2.15
   0 -11 -12   11.16    2.51
   0  11  12   17.12    3.33
   0  11  12   10.01    2.48
   0 -11 -12   18.79    3.30
   0 -12  14    1.89    1.67
   0 -12  14    0.30    1.09
   0  12 -13   15.50    2.64
   0 -12  13   15.80    3.17
   0 -12  12   12.00    2.52
   0  12 -12   14.25    2.56
   0  12 -11   73.94    5.31
   0 -12  11   64.20    5.49
   0  12 -10  110.25    6.43
   0 -12  10  100.74    6.69
   0  12  -9   52.56    4.22
   0 -12   9   53.19    4.67
   0  12  -8   12.48    2.16
   0 -12   8   12.03    2.25
   0 -12   7   16.52    2.46
   0  12  -7   10.72    1.95
   0 -12   6    0.08    0.35
   0 -12   6   -0.98    0.97
   0  12  -6   -0.93    1.18
   0 -12   5    0.63    0.85
   0  12  -5   -0.35    1.03
   0 -12   5    0.17    0.40
   0 -12   4   13.48    1.63
   0 -12   4   14.23    1.21
   0 -12   4   16.63    2.22
   0  12  -4   13.96    1.97
   0  12  -3  169.09    7.00
   0 -12   3  173.59    7.32
   0 -12   3  172.69    5.70
   0 -12   3  171.70    6.83
   0 -12   2  216.47    8.18
   0 -12   2  204.41    8.06
   0 -12   2  218.13    7.07
   0  12  -2  228.00    7.84
   0  12  -2  200.87    7.74
   0  12  -1   36.17    2.76
   0  12  -1   35.12    2.64
   0 -12   1   32.89    2.76
   0  12  -1   38.13    3.67
   0 -12   1   40.10    2.72
   0 -12   1   38.79    3.25
   0  12   0   38.73    3.73
   0  12   0   35.78    2.53
   0 -12   0   38.08    2.82
   0 -12   0   33.49    3.14
   0 -12   0   35.06    2.76
   0  12   0   39.34    2.71
   0  12   1   28.06    3.20
   0  12   1   26.85    2.10
   0 -12  -1   25.03    2.21
   0 -12  -1   28.97    2.57
   0  12   1   28.25    2.16
   0 -12  -1   26.68    2.90
   0  12   2   22.28    1.79
   0 -12  -2   19.61    1.87
   0 -12  -2   18.92    2.25
   0  12   2   17.53    2.69
   0 -12  -2   19.39    2.65
   0  12   2   20.42    1.74
   0  12   3    2.21    0.63
   0 -12  -3    2.89    1.10
   0 -12  -3    2.12    1.24
   0 -12  -3    1.88    0.68
   0  12   3    0.16    0.53
   0  12   3    3.04    1.54
   0  12   4   14.41    2.49
   0 -12  -4    8.46    1.92
   0 -12  -4   10.35    1.94
   0 -12  -5   30.68    3.57
   0 -12  -5   30.47    3.24
   0  12   5   31.92    3.68
   0  12   6    7.43    2.07
   0  12   6    5.84    1.48
   0 -12  -6    6.57    1.78
   0 -12  -6    5.52    1.80
   0 -12  -7   24.57    3.40
   0 -12  -7   24.53    3.12
   0  12   7   27.20    3.17
   0  12   7   35.30    4.01
   0  12   8   16.68    2.56
   0 -12  -8   14.53    2.60
   0 -12  -8   16.17    2.91
   0  12   8   18.50    3.15
   0 -12  -9    7.40    2.04
   0  12   9   12.22    2.62
   0 -12  -9    7.86    2.16
   0  12   9    4.47    1.68
   0 -12 -10   23.78    3.37
   0 -12 -10   24.48    3.51
   0  12  10   25.91    3.84
   0  12  10   25.21    3.48
   0 -13  13   -1.06    0.97
   0 -13  13   -0.93    1.52
   0  13 -13    1.98    1.50
   0 -13  12    3.10    1.71
   0  13 -12    4.70    1.74
   0 -13  11    0.14    1.23
   0  13 -11    2.22    1.34
   0 -13  10   16.86    2.99
   0  13 -10   19.62    2.76
   0  13  -9   30.18    3.34
   0 -13   9   27.12    3.45
   0  13  -8   30.01    3.27
   0 -13   8   26.91    3.36
   0  13  -7    6.56    1.72
   0 -13   7    5.31    1.60
   0 -13   6    1.17    1.17
   0  13  -6   -0.08    1.08
   0 -13   5    8.27    1.32
   0  13  -5    7.80    1.73
   0 -13   5   11.78    2.05
   0 -13   4   15.29    1.84
   0  13  -4   13.12    2.09
   0 -13   4   15.44    2.25
   0 -13   3   85.19    4.73
   0  13  -3   91.06    5.04
   0 -13   3   87.34    5.12
   0 -13   2    1.93    0.65
   0  13  -2    3.60    1.04
   0 -13   2   -0.11    0.88
   0 -13   2    1.38    0.82
   0  13  -2    1.00    1.29
   0  13  -2    1.42    0.80
   0 -13   1    0.60    0.74
   0  13  -1   -0.10    0.94
   0 -13   1    0.58    0.58
   0  13  -1   -0.34    1.14
   0 -13   1    1.03    0.85
   0  13  -1    0.63    0.56
   0 -13   0   25.52    2.84
   0 -13   0   26.12    2.46
   0  13   0   26.99    2.35
   0  13   0   30.40    3.54
   0  13   0   28.51    2.28
   0 -13   0   26.64    2.48
   0 -13  -1   36.84    2.78
   0 -13  -1   32.62    3.37
   0 -13  -1   33.50    2.95
   0  13   1   44.75    4.25
   0  13   1   37.03    2.58
   0  13   2   21.49    1.79
   0  13   2   15.51    2.58
   0 -13  -2   21.97    2.01
   0 -13  -2   11.87    2.21
   0 -13  -2   16.33    2.20
   0 -13  -3   25.90    2.83
   0  13   3   25.28    3.31
   0 -13  -3   26.93    3.28
   0 -13  -4   48.02    4.39
   0 -13  -4   47.22    4.05
   0  13   4   58.04    5.00
   0 -13  -5   28.08    3.22
   0  13   5   39.18    4.25
   0 -13  -5   28.46    3.56
   0 -13  -6   14.21    2.43
   0 -13  -6   14.17    2.71
   0  13   6   19.02    3.22
   0 -13  -7    4.73    1.43
   0  13   7    7.26    2.21
   0 -13  -7    5.52    1.79
   0 -13  -8    2.17    1.44
   0 -13  -8    2.96    1.43
   0  13   8    0.91    1.26
   0  13   9   10.94    2.57
   0 -13  -9    7.41    2.10
   0 -13  -9   13.58    2.82
   0  14 -12   21.01    3.05
   0 -14  12   24.05    3.70
   0  14 -11   36.85    3.97
   0 -14  11   33.64    4.17
   0 -14  10   26.59    3.62
   0  14 -10   18.14    2.83
   0 -14   9   18.18    2.90
   0  14  -9   19.28    2.84
   0 -14   8   -0.71    1.16
   0  14  -8    0.55    1.04
   0 -14   7    2.78    1.42
   0  14  -7    1.22    1.06
   0 -14   6    4.70    1.67
   0  14  -6    2.43    1.22
   0  14  -5    9.96    1.92
   0 -14   5   12.22    2.19
   0 -14   4   52.50    3.57
   0  14  -4   47.79    3.85
   0 -14   4   48.07    4.05
   0 -14   3   31.31    3.20
   0  14  -3   34.97    3.15
   0  14  -3   26.59    2.68
   0 -14   3   30.82    2.90
   0  14  -3   31.52    3.75
   0  14  -2   48.24    3.54
   0  14  -2   45.77    4.37
   0 -14   2   44.31    3.65
   0 -14   2   39.24    3.44
   0  14  -2   42.91    3.17
   0  14  -1   60.50    5.06
   0 -14   1   53.94    3.91
   0  14  -1   59.08    3.83
   0 -14   1   49.84    4.11
   0  14   0   12.66    1.68
   0 -14   0    9.62    1.63
   0 -14   0   10.95    1.71
   0 -14   0   11.09    2.09
   0  14   0   10.09    2.38
   0 -14  -1   -0.24    0.90
   0  14   1    0.24    1.35
   0 -14  -1   -0.21    0.60
   0 -14  -2    2.07    0.94
   0 -14  -2    2.96    1.48
   0  14   2    2.24    1.64
   0 -14  -3    0.44    0.98
   0  14   3    2.39    1.37
   0 -14  -3    2.49    1.14
   0 -14  -4    2.16    0.99
   0  14   4    0.43    1.36
   0 -14  -4    3.39    1.49
   0 -14  -5    6.55    2.02
   0  14   5   12.88    2.64
   0 -14  -5    9.02    1.99
   0  14   6   24.66    3.60
   0 -14  -6   27.07    3.63
   0 -14  -6   20.54    2.93
   0 -14  -7   18.65    3.15
   0 -14  -7   19.10    2.97
   0  14   7   19.31    3.29
   0  14   8   16.49    3.21
   0 -14  -8   13.87    2.96
   0 -14  -8   10.69    2.24
   0 -15  10   21.88    3.45
   0  15 -10   21.90    3.02
   0  15  -9   27.94    3.43
   0 -15   9   28.60    3.71
   0  15  -8    5.41    1.65
   0 -15   8   10.94    2.30
   0  15  -7   14.77    2.45
   0 -15   7   12.93    2.43
   0  15  -6    8.95    1.84
   0 -15   6    5.55    1.70
   0 -15   5   15.18    2.50
   0  15  -5   11.16    2.08
   0  15  -4    3.60    1.32
   0 -15   4    6.43    1.69
   0  15  -3    0.24    1.30
   0 -15   3    0.99    0.63
   0  15  -3   -0.99    0.85
   0 -15   3    1.25    0.91
   0  15  -2   11.88    2.66
   0 -15   2   11.01    2.01
   0  15  -2   13.28    2.01
   0 -15   2    9.61    1.79
   0  15  -1   38.07    4.30
   0 -15   1   40.39    3.49
   0 -15   1   46.14    4.03
   0  15  -1   41.06    3.29
   0  15   0   31.08    3.89
   0 -15   0   31.89    3.51
   0  15   1   15.08    2.83
   0 -15  -1    8.75    1.99
   0 -15  -2   11.81    2.10
   0  15   2   11.63    2.63
   0 -15  -2   14.09    2.56
   0 -15  -3   11.34    2.09
   0 -15  -3    8.63    2.11
   0  15   3   14.30    2.90
   0 -15  -4   13.57    2.65
   0 -15  -4   12.30    2.19
   0  15   4   16.65    3.16
   0 -15  -5    3.54    1.34
   0 -15  -5    0.42    1.11
   0  15   5    5.74    2.11
   0  15   6    2.74    1.77
   0 -15  -6    0.26    0.97
   0 -15  -6   -0.48    1.27
   0  16  -8    5.99    1.81
   0 -16   8    8.78    2.11
   0 -16   7    4.63    1.72
   0  16  -7    1.59    1.29
   0  16  -6    3.29    1.56
   0 -16   6    1.25    1.10
   0 -16   5    9.21    2.08
   0  16  -5    5.47    1.56
   0 -16   4   10.51    2.17
   0  16  -4   10.65    2.54
   0  16  -4    9.08    1.92
   0  16  -3   28.15    3.08
   0 -16   3   36.49    3.64
   0  16  -3   31.45    4.01
   0  16  -2   14.90    3.00
   0  16  -2   20.47    2.49
   0  16  -1    6.92    2.30
   0 -16   1    5.48    1.52
   0 -16   0    0.39    1.01
   0  16   0   -1.40    1.41
   0  16   1    3.52    1.91
   0 -16  -1    1.90    1.19
   0  16   2    0.74    1.37
   0 -16  -2    0.07    1.30
   0 -16  -3   -1.06    0.98
   0  16   3    2.29    1.47
   0  17  -4    1.09    1.07
   0  17  -4   -0.56    1.77
   0  17  -3    6.90    2.28
   0  17  -2   14.42    3.04
   0  17  -1   14.56    2.96
   1 -17  -1    4.26    1.67
  -1  17   1    2.88    1.88
   1 -17   0   19.53    2.96
  -1  17   0   24.18    3.81
   1 -17   1    9.53    2.03
  -1  17  -1   10.81    2.61
  -1  17  -2    8.68    2.45
  -1  17  -3   22.26    2.85
  -1  17  -3   22.10    3.50
  -1  17  -4    8.16    1.91
  -1  17  -4    5.00    1.92
   1 -17   5    5.81    1.61
  -1  17  -5    4.97    1.44
  -1  17  -5    2.84    1.69
   1 -16  -4   12.58    2.61
  -1  16   4   17.45    3.26
   1 -16  -4   11.99    2.26
   1 -16  -3    9.86    2.19
   1 -16  -3    5.86    1.48
  -1  16   3    8.30    2.23
  -1  16   2    5.16    2.02
   1 -16  -2    9.13    2.26
  -1  16   1    7.84    2.23
   1 -16  -1    4.54    1.72
  -1  16   0    0.81    1.48
   1 -16   0    1.74    1.08
   1 -16   1    2.15    1.05
  -1  16  -1    2.01    1.61
  -1  16  -2   -1.04    1.56
   1 -16   2    0.47    0.81
  -1  16  -2    2.37    1.04
  -1  16  -3    2.60    1.60
  -1  16  -3    3.62    1.47
   1 -16   3    4.68    1.36
  -1  16  -4   10.02    2.28
  -1  16  -4    7.67    1.77
   1 -16   4    5.20    1.52
  -1  16  -5    7.69    1.81
   1 -16   5   11.42    2.33
  -1  16  -5    8.25    1.82
  -1  16  -6   23.66    3.20
   1 -16   6   24.91    3.24
  -1  16  -7   35.04    3.79
   1 -16   7   32.17    3.80
   1 -16   8   10.70    2.36
  -1  16  -8   10.12    2.24
   1 -15  -7   17.15    3.11
   1 -15  -7   18.42    2.95
  -1  15   7   25.68    3.83
   1 -15  -6    6.08    1.90
  -1  15   6    9.78    2.49
   1 -15  -6    8.30    2.21
  -1  15   5   -1.07    1.55
   1 -15  -5   -0.87    0.90
   1 -15  -5    0.69    0.88
   1 -15  -4   -1.02    0.87
   1 -15  -4   -1.39    1.26
  -1  15   4    0.01    1.32
  -1  15   3    3.96    1.59
   1 -15  -3    1.49    1.31
   1 -15  -3    1.69    0.94
  -1  15   2   15.64    2.86
   1 -15  -2   12.11    2.45
   1 -15  -2   17.93    2.43
  -1  15   1   16.89    2.94
   1 -15  -1   13.00    2.39
   1 -15  -1   19.78    2.42
   1 -15   0   31.02    3.42
  -1  15   0   37.28    4.20
   1 -15   0   30.99    2.92
  -1  15  -1  103.54    5.34
   1 -15   1   83.41    5.59
  -1  15  -1  103.54    6.88
  -1  15  -2   26.40    3.60
  -1  15  -2   28.98    2.89
   1 -15   2   33.02    3.26
  -1  15  -2   35.18    3.14
   1 -15   2   29.43    3.02
  -1  15  -3   -1.57    0.95
  -1  15  -3    0.11    1.39
   1 -15   3    0.95    0.94
  -1  15  -3   -0.19    0.85
   1 -15   3    0.56    0.79
  -1  15  -4   -0.88    1.03
  -1  15  -4   -0.29    1.41
  -1  15  -4    2.53    1.11
   1 -15   4   -0.47    0.67
   1 -15   4   -0.07    0.90
  -1  15  -5    1.58    1.01
   1 -15   5    0.27    1.16
  -1  15  -6   -0.21    1.08
   1 -15   6    1.72    1.06
   1 -15   7    4.98    1.64
  -1  15  -7    5.47    1.63
   1 -15   8   18.61    2.99
  -1  15  -8   16.43    2.70
  -1  15  -9   19.40    3.08
   1 -15   9   19.91    3.20
   1 -15  10   10.49    2.44
   1 -15  10    8.29    2.09
  -1  15 -10   10.24    2.30
   1 -14  -8   18.15    3.13
  -1  14   8   15.60    3.04
   1 -14  -8   12.80    2.54
   1 -14  -7   42.28    4.59
  -1  14   7   36.53    4.45
   1 -14  -7   32.96    3.87
   1 -14  -6   39.64    4.04
   1 -14  -6   48.45    4.74
  -1  14   6   54.74    5.25
   1 -14  -5   32.34    3.50
  -1  14   5   41.26    4.50
   1 -14  -5   33.01    3.83
   1 -14  -4   11.27    2.38
   1 -14  -4   14.69    2.28
  -1  14   4   10.02    2.38
   1 -14  -3    4.07    1.52
   1 -14  -3    3.50    1.20
  -1  14   3    1.66    1.38
   1 -14  -2    0.17    0.66
  -1  14   2   -2.08    1.55
   1 -14  -2   -1.78    1.33
   1 -14  -1    1.44    1.18
   1 -14  -1    3.20    0.98
  -1  14   1    3.42    0.89
  -1  14   1    3.04    1.64
  -1  14   1    4.66    1.04
   1 -14   0    1.09    0.92
   1 -14   0    1.35    0.77
  -1  14   0    0.58    0.67
  -1  14   0    0.73    0.68
  -1  14   0    0.45    1.43
   1 -14   0    1.02    0.88
   1 -14   1    6.36    1.64
  -1  14  -1    3.63    1.16
  -1  14  -1    4.92    1.21
  -1  14  -1    4.72    1.85
   1 -14   1    5.75    1.33
   1 -14   1    3.44    1.00
  -1  14  -2   97.50    5.24
   1 -14   2   93.47    5.47
   1 -14   2   99.48    5.44
  -1  14  -2   98.17    6.37
  -1  14  -2   86.30    5.05
  -1  14  -3   71.72    4.60
   1 -14   3   74.79    4.83
  -1  14  -3   73.16    4.62
  -1  14  -3   70.52    5.37
   1 -14   3   65.28    4.33
   1 -14   4   22.63    2.76
  -1  14  -4   21.50    2.61
   1 -14   4   19.85    2.22
   1 -14   5   24.56    2.97
  -1  14  -5   18.01    2.57
   1 -14   5   24.17    2.29
  -1  14  -6   15.38    2.41
   1 -14   6   18.12    2.74
   1 -14   7   23.80    3.08
  -1  14  -7   19.72    2.76
   1 -14   8    0.46    1.07
  -1  14  -8    1.30    1.22
   1 -14   9   -1.77    1.41
  -1  14  -9    2.03    1.29
   1 -14  10   11.20    2.30
   1 -14  10    7.75    2.09
  -1  14 -10    8.74    2.11
   1 -14  11    9.67    2.42
   1 -14  11    8.45    2.14
  -1  14 -11    7.60    1.89
  -1  14 -12   13.32    2.62
   1 -14  12   12.23    2.62
  -1  13  10    6.65    2.06
   1 -13 -10    4.61    1.62
   1 -13 -10    3.22    1.81
  -1  13   9    2.94    1.40
   1 -13  -9    5.04    1.88
   1 -13  -9    7.20    2.22
   1 -13  -8   18.01    3.06
   1 -13  -8   11.60    2.41
  -1  13   8   14.86    2.78
   1 -13  -7    2.32    1.20
  -1  13   7    4.63    1.89
   1 -13  -7    2.49    1.48
   1 -13  -6    4.73    1.73
  -1  13   6    4.23    1.63
   1 -13  -6    1.94    1.21
   1 -13  -5   22.64    3.09
   1 -13  -5   20.54    2.74
  -1  13   5   26.57    3.52
   1 -13  -4   38.00    3.92
  -1  13   4   34.33    3.86
   1 -13  -4   34.25    3.39
   1 -13  -3   21.15    2.55
   1 -13  -3   24.60    3.03
  -1  13   3   26.17    3.26
  -1  13   3   29.60    2.43
   1 -13  -2   -1.44    1.13
   1 -13  -2    0.85    0.81
  -1  13   2    1.33    1.39
  -1  13   2    1.08    0.51
  -1  13   2    1.83    0.58
   1 -13  -1   28.30    2.33
  -1  13   1   27.89    2.48
  -1  13   1   26.38    3.27
  -1  13   1   29.57    2.27
   1 -13  -1   25.06    2.53
   1 -13  -1   25.55    2.90
   1 -13   0   81.72    4.37
  -1  13   0   88.55    4.39
  -1  13   0   83.98    4.54
   1 -13   0   68.90    4.73
  -1  13   0   79.38    5.54
   1 -13   1   32.15    2.80
  -1  13  -1   28.95    3.36
  -1  13  -1   27.68    2.64
  -1  13  -1   29.26    2.59
  -1  13  -2   14.06    2.45
  -1  13  -2   12.98    1.83
   1 -13   2   11.70    1.88
  -1  13  -2   13.76    2.01
   1 -13   3    1.40    0.90
  -1  13  -3   -1.20    1.13
  -1  13  -3    1.36    0.94
  -1  13  -4   14.39    2.09
   1 -13   4   12.70    2.04
   1 -13   5    9.85    1.90
  -1  13  -5   10.19    1.94
  -1  13  -6    1.94    1.18
   1 -13   6    3.96    1.49
   1 -13   7   16.17    2.46
  -1  13  -7   15.80    2.40
  -1  13  -8   36.69    3.65
   1 -13   8   38.21    3.92
   1 -13   9   40.86    4.19
  -1  13  -9   48.55    4.26
  -1  13 -10   37.31    3.84
   1 -13  10   29.92    3.63
   1 -13  10   41.43    4.33
   1 -13  11    4.43    1.62
  -1  13 -11    8.51    2.05
   1 -13  11    7.20    2.09
  -1  13 -12    1.72    1.40
   1 -13  12    2.77    1.35
   1 -13  13    1.91    1.15
  -1  13 -13    3.58    1.78
   1 -12 -11    2.65    1.52
  -1  12  11    1.76    1.72
   1 -12 -11    2.34    1.53
   1 -12 -10    4.06    1.57
   1 -12 -10    4.20    1.75
  -1  12  10    5.05    1.90
   1 -12  -9   16.67    2.79
   1 -12  -9   22.62    3.27
  -1  12   9   25.02    3.56
   1 -12  -8   22.60    3.07
  -1  12   8   24.58    3.42
   1 -12  -8   24.83    3.44
  -1  12   7   57.78    5.05
   1 -12  -7   52.38    4.69
   1 -12  -7   45.78    4.24
  -1  12   6   95.02    4.57
   1 -12  -6   85.56    5.93
   1 -12  -6   76.83    5.36
  -1  12   6   92.49    6.27
   1 -12  -5   29.43    3.41
   1 -12  -5   29.49    3.18
  -1  12   5   34.46    3.75
  -1  12   5   39.09    2.75
   1 -12  -4    3.69    1.31
   1 -12  -4    3.44    1.40
  -1  12   4    3.91    1.60
  -1  12   4    4.35    0.99
   1 -12  -3   -0.40    1.17
  -1  12   3   -0.20    0.33
  -1  12   3    0.63    0.54
  -1  12   3   -0.60    1.18
   1 -12  -3   -0.14    0.78
   1 -12  -2    0.54    0.98
  -1  12   2    0.35    0.44
   1 -12  -2   -0.72    0.67
   1 -12  -2    0.01    0.44
  -1  12   2    0.24    0.60
  -1  12   2   -0.58    1.18
  -1  12   1    6.45    1.23
  -1  12   1    3.79    0.89
  -1  12   1    2.18    1.28
   1 -12  -1    4.11    0.96
   1 -12   0   76.14    4.10
  -1  12   0   84.07    4.08
  -1  12   0   75.14    4.21
  -1  12   0   76.67    5.17
  -1  12  -1  201.02    8.72
  -1  12  -1  198.31    7.23
  -1  12  -1  191.73    7.53
   1 -12   1  200.15    7.51
   1 -12   2   89.43    4.87
  -1  12  -2   87.08    4.78
  -1  12  -2   88.50    4.62
   1 -12   3   95.36    5.21
  -1  12  -3   92.59    4.91
   1 -12   4   37.05    3.31
  -1  12  -4   39.26    3.22
  -1  12  -5   11.99    1.90
   1 -12   5   11.08    1.98
  -1  12  -6   -2.38    1.21
   1 -12   6    0.79    0.95
  -1  12  -7    1.11    1.13
   1 -12   7    1.06    1.04
  -1  12  -8    8.42    1.88
   1 -12   8    9.57    2.14
  -1  12  -9   20.41    2.75
   1 -12   9   22.87    3.11
  -1  12 -10   35.78    3.71
   1 -12  10   32.19    3.80
   1 -12  10   41.13    3.98
   1 -12  11   45.27    4.59
   1 -12  11   49.57    4.33
  -1  12 -11   51.49    4.47
  -1  12 -12   13.34    2.54
   1 -12  12   10.52    2.13
  -1  12 -13    0.37    1.15
   1 -12  13   -0.84    1.08
   1 -12  14   16.79    2.71
  -1  12 -14   23.09    3.27
   1 -11 -12   19.51    3.24
   1 -11 -12   14.17    2.84
  -1  11  12   13.90    3.02
   1 -11 -11    7.67    2.08
  -1  11  11   12.44    2.48
  -1  11  11    8.93    2.44
   1 -11 -11   10.78    2.47
  -1  11  10   11.90    2.68
   1 -11 -10   14.06    2.54
   1 -11 -10   11.46    2.39
  -1  11  10    9.52    2.29
   1 -11  -9   11.01    2.36
  -1  11   9   16.54    2.89
   1 -11  -9   13.07    2.45
  -1  11   9   13.35    2.50
  -1  11   8   -0.68    1.36
   1 -11  -8   -0.48    1.20
  -1  11   8   -0.27    0.56
   1 -11  -8    0.37    1.23
  -1  11   7   10.36    2.24
   1 -11  -7    7.04    1.77
  -1  11   7    9.13    1.39
   1 -11  -7    7.17    1.95
  -1  11   6   98.69    6.18
   1 -11  -6   87.00    5.77
  -1  11   6   99.86    4.64
   1 -11  -6   79.36    5.24
   1 -11  -5   91.25    5.49
   1 -11  -5   96.53    5.95
  -1  11   5  110.39    6.37
  -1  11   5  116.66    4.98
   1 -11  -4   41.36    3.41
  -1  11   4   48.90    4.10
  -1  11   4   51.75    3.16
  -1  11   4   51.71    2.01
   1 -11  -4   42.26    3.74
  -1  11   3    2.45    0.55
   1 -11  -3    2.82    0.66
  -1  11   3    3.54    1.51
   1 -11  -3    1.39    0.94
  -1  11   3    2.86    0.82
  -1  11   2   83.43    5.25
  -1  11   2   88.30    3.61
   1 -11  -2   84.46    3.68
  -1  11   2   84.36    4.21
  -1  11   1  137.85    6.76
   1 -11  -1  127.23    5.09
  -1  11   1  140.93    5.12
  -1  11   1  134.84    5.61
  -1  11   0   31.18    3.11
  -1  11   0   26.43    2.16
   1 -11   0   25.67    2.21
  -1  11   0   27.15    2.38
  -1  11  -1   25.05    2.79
  -1  11  -1   27.30    2.41
  -1  11  -1   25.23    2.20
   1 -11   1   25.64    2.28
   1 -11   1   24.21    1.72
  -1  11  -2   26.91    2.39
   1 -11   2   29.18    1.68
   1 -11   2   32.04    2.68
  -1  11  -3   94.27    4.72
   1 -11   3   84.70    2.80
   1 -11   3   94.24    4.91
   1 -11   4   46.11    3.58
  -1  11  -4   49.33    3.48
   1 -11   5   28.13    2.84
  -1  11  -5   28.35    2.72
  -1  11  -6   19.92    2.37
   1 -11   6   17.38    2.36
   1 -11   7   64.89    4.60
  -1  11  -7   61.73    4.27
   1 -11   8   84.67    5.55
  -1  11  -8   85.28    5.20
   1 -11   9  101.60    6.26
  -1  11  -9   93.03    5.65
  -1  11 -10    8.91    2.03
   1 -11  10    8.38    2.11
   1 -11  10   11.00    2.14
   1 -11  11   15.83    2.79
  -1  11 -11   16.32    2.54
   1 -11  11   14.20    2.37
   1 -11  12   13.64    2.19
  -1  11 -12   11.03    2.14
   1 -11  13    3.23    1.33
  -1  11 -13    4.86    1.62
   1 -11  14    2.47    1.23
  -1  11 -14   -1.19    1.09
  -1  11 -15    5.20    1.71
  -1  10  13   12.09    2.94
   1 -10 -13    8.85    2.23
  -1  10  13    9.90    2.59
   1 -10 -13    9.62    2.39
   1 -10 -12   21.14    3.24
   1 -10 -12   19.74    3.06
   1 -10 -12   15.23    2.32
  -1  10  12   22.35    3.56
  -1  10  12   22.26    3.42
  -1  10  11   42.46    4.57
  -1  10  11   48.03    4.86
   1 -10 -11   42.65    3.76
   1 -10 -11   42.18    4.39
   1 -10 -11   40.01    4.36
  -1  10  10   22.99    3.37
   1 -10 -10   23.44    3.28
   1 -10 -10   25.30    3.33
   1 -10 -10   22.03    2.70
  -1  10  10   23.37    3.26
  -1  10   9   23.45    2.35
   1 -10  -9   18.69    2.85
  -1  10   9   19.23    2.89
   1 -10  -9   21.49    3.01
  -1  10   9   26.38    3.41
  -1  10   8   49.35    4.43
  -1  10   8   43.79    4.06
  -1  10   8   59.00    3.57
   1 -10  -8   46.13    4.10
   1 -10  -8   51.18    4.45
  -1  10   7   46.27    3.07
   1 -10  -7   44.05    4.00
  -1  10   7   44.29    4.06
   1 -10  -7   35.41    3.47
  -1  10   7   42.10    3.72
  -1  10   6   41.13    3.83
  -1  10   6   49.76    3.08
   1 -10  -6   46.89    4.00
  -1  10   6   40.27    3.45
   1 -10  -6   38.69    3.43
  -1  10   5    3.31    1.34
   1 -10  -5    2.38    1.04
   1 -10  -5    1.79    1.06
  -1  10   5    2.72    0.82
  -1  10   4   10.96    0.78
   1 -10  -4    9.85    0.81
  -1  10   4    9.72    1.38
  -1  10   4    9.81    1.86
   1 -10  -4    7.14    1.46
  -1  10   3   43.93    3.55
  -1  10   3   47.82    2.17
  -1  10   3   43.81    2.84
   1 -10  -3   43.93    2.18
  -1  10   2   27.94    1.81
  -1  10   2   32.31    1.94
  -1  10   2   31.97    3.03
  -1  10   2   25.02    2.16
   1 -10  -2   29.08    1.89
  -1  10   1   80.75    3.52
   1 -10  -1   80.83    3.35
  -1  10   1   84.61    4.92
  -1  10   1   89.40    3.68
   1 -10  -1   84.26    3.72
  -1  10   1   84.54    4.11
   1 -10   0   34.46    2.15
  -1  10   0   30.71    2.46
  -1  10   0   36.15    2.32
  -1  10   0   37.98    3.17
   1 -10   0   34.33    2.37
  -1  10  -1  223.54    7.45
  -1  10  -1  231.06    7.90
   1 -10   1  227.33    6.64
  -1  10  -1  239.64    8.81
   1 -10   1  233.69    7.76
   1 -10   2  176.73    5.18
   1 -10   2  181.37    6.82
  -1  10  -2  182.53    6.61
   1 -10   3   96.13    4.78
  -1  10  -3   94.78    4.59
   1 -10   3   89.61    2.93
   1 -10   4    0.52    0.90
  -1  10  -4    1.34    0.97
   1 -10   4    0.99    0.22
  -1  10  -5    1.14    0.90
   1 -10   5    1.26    0.50
   1 -10   5    3.06    1.11
   1 -10   6    2.47    1.15
   1 -10   6    4.08    0.77
  -1  10  -6    6.17    1.36
   1 -10   7    0.84    1.05
  -1  10  -7    1.97    1.06
   1 -10   8    3.04    1.47
  -1  10  -8    4.59    1.49
   1 -10   9  114.04    6.58
  -1  10  -9  117.78    6.15
   1 -10  10  203.86    9.42
   1 -10  10  204.70    8.76
  -1  10 -10  210.48    8.84
   1 -10  11   51.58    4.62
  -1  10 -11   42.97    3.87
   1 -10  11   44.78    3.87
  -1  10 -12   46.48    4.14
   1 -10  12   42.34    3.74
  -1  10 -13    0.86    1.09
   1 -10  13    0.14    0.73
  -1  10 -14   -2.48    1.27
  -1  10 -15    0.17    1.00
   1  -9 -14   15.57    2.84
  -1   9  14   19.68    3.58
   1  -9 -14   18.32    3.14
  -1   9  14   17.15    3.18
   1  -9 -14   15.34    2.92
  -1   9  13   34.54    4.28
   1  -9 -13   27.19    3.68
  -1   9  13   26.01    3.94
   1  -9 -13   28.47    3.73
   1  -9 -13   23.89    2.92
   1  -9 -12   16.22    2.85
  -1   9  12   17.72    2.98
   1  -9 -12   15.45    2.88
   1  -9 -12   17.74    2.51
  -1   9  12   15.26    3.17
   1  -9 -11   10.98    2.36
  -1   9  11   11.37    2.56
   1  -9 -11   12.12    2.50
  -1   9  11   11.35    2.46
   1  -9 -11    7.01    1.62
   1  -9 -10    1.60    1.17
  -1   9  10   -1.45    1.45
   1  -9 -10    0.19    1.01
   1  -9 -10   -1.41    1.07
  -1   9  10   -0.69    1.24
  -1   9   9    0.03    0.68
   1  -9  -9   -1.35    1.54
   1  -9  -9   -0.27    1.08
  -1   9   9   -2.75    1.35
   1  -9  -9   -1.78    1.35
  -1   9   9   -0.84    1.46
  -1   9   8   32.85    3.37
   1  -9  -8   30.26    2.89
   1  -9  -8   31.45    3.34
  -1   9   8   35.00    2.72
   1  -9  -8   32.05    3.30
  -1   9   8   31.81    3.42
   1  -9  -7   27.54    3.08
  -1   9   7   27.74    2.34
   1  -9  -7   21.78    2.69
   1  -9  -7   20.90    2.33
  -1   9   7   24.35    2.91
  -1   9   7   25.27    2.81
  -1   9   6  120.29    6.27
  -1   9   6  121.46    5.07
   1  -9  -6  115.57    6.12
  -1   9   6  103.55    5.57
   1  -9  -6  107.86    5.72
   1  -9  -5   26.71    2.78
  -1   9   5   20.44    2.27
  -1   9   5   24.99    2.71
  -1   9   5   22.45    1.96
   1  -9  -5   20.23    2.29
  -1   9   4  255.05    9.38
  -1   9   4  243.46    7.95
   1  -9  -4  248.03    6.26
  -1   9   4  263.37    6.11
  -1   9   3  296.64    7.37
   1  -9  -3  281.97    7.40
  -1   9   3  276.59    9.88
  -1   9   3  284.86    8.70
  -1   9   2   16.09    1.27
  -1   9   2   20.76    2.30
  -1   9   2   16.30    1.28
   1  -9  -2   17.37    1.35
  -1   9   2   13.39    1.52
   1  -9  -1    7.96    0.93
  -1   9   1    6.23    1.12
  -1   9   1    7.52    0.91
  -1   9   1    3.83    1.20
  -1   9   1    7.74    0.99
   1  -9  -1    7.92    1.05
   1  -9  -1    9.03    1.13
   1  -9   0   18.91    1.50
  -1   9   0   18.18    1.79
   1  -9   0   15.22    1.33
  -1   9   0   15.27    1.95
  -1   9   0   15.32    1.46
  -1   9   0   18.64    1.55
   1  -9   0   17.58    1.59
  -1   9  -1   32.64    2.22
   1  -9   1   30.03    1.77
   1  -9   1   34.70    2.36
  -1   9  -2  108.92    4.54
   1  -9   2  101.25    3.40
   1  -9   2  103.85    4.64
   1  -9   3  300.87    9.55
   1  -9   3  298.18    7.34
  -1   9  -3  306.44    9.35
   1  -9   4  164.82    6.83
   1  -9   4  190.53    6.13
  -1   9  -4  180.24    6.71
   1  -9   4  170.62    4.50
   1  -9   5  144.67    6.35
   1  -9   5  140.35    3.76
   1  -9   5  149.91    5.18
  -1   9  -5  153.66    6.18
   1  -9   6   20.55    2.35
   1  -9   6   21.50    1.09
   1  -9   6   22.22    1.64
  -1   9  -6   19.86    2.21
   1  -9   7   70.62    2.47
   1  -9   7   64.66    2.96
   1  -9   7   68.64    2.91
   1  -9   7   78.41    4.75
  -1   9  -7   66.17    4.16
   1  -9   8   23.37    1.72
   1  -9   8   25.00    1.45
  -1   9  -8   21.40    2.44
   1  -9   8   22.24    2.74
   1  -9   8   21.52    1.43
   1  -9   9    0.30    1.07
   1  -9   9    1.53    0.53
  -1   9  -9    0.26    1.24
   1  -9  10   10.76    1.20
   1  -9  10   16.07    2.66
   1  -9  10    9.13    1.83
  -1   9 -10   12.96    2.15
   1  -9  11   16.99    2.27
  -1   9 -11   13.42    2.27
   1  -9  11   14.86    2.66
   1  -9  12   45.76    3.70
  -1   9 -12   52.99    4.22
  -1   9 -13    0.21    1.24
   1  -9  13    0.88    0.87
  -1   9 -14    3.84    1.53
  -1   9 -15   12.44    2.25
  -1   9 -16    9.67    2.31
  -1   8  14   -2.03    1.45
   1  -8 -14    3.49    1.67
   1  -8 -14    0.91    1.14
  -1   8  14    4.22    2.14
   1  -8 -14    1.89    1.50
  -1   8  13   29.14    3.85
  -1   8  13   21.03    3.58
   1  -8 -13   31.47    3.78
   1  -8 -13   23.96    3.40
   1  -8 -13   25.81    3.08
   1  -8 -13   31.15    3.79
  -1   8  12   55.09    5.14
   1  -8 -12   56.10    4.97
   1  -8 -12   56.23    4.96
  -1   8  12   57.30    5.20
   1  -8 -12   50.34    4.11
  -1   8  11  132.09    7.65
   1  -8 -11  109.11    6.85
   1  -8 -11  119.24    6.31
   1  -8 -11  108.74    6.88
  -1   8  11  120.30    7.41
  -1   8  10   94.83    6.21
   1  -8 -10   87.09    5.21
   1  -8 -10   87.12    5.85
   1  -8 -10   82.68    5.70
  -1   8  10   93.05    6.17
  -1   8   9   59.10    4.69
   1  -8  -9   63.40    3.12
   1  -8  -9   56.15    4.49
  -1   8   9   62.22    3.80
  -1   8   9   55.45    4.52
   1  -8  -9   59.80    4.62
   1  -8  -9   60.44    4.11
  -1   8   8   50.13    3.27
   1  -8  -8   46.43    3.90
   1  -8  -8   48.89    3.92
   1  -8  -8   42.69    3.35
  -1   8   8   43.68    3.82
  -1   8   8   41.44    3.71
   1  -8  -7    9.23    1.75
  -1   8   7   10.21    1.82
   1  -8  -7   10.42    1.64
   1  -8  -7    7.56    1.71
  -1   8   7    9.56    1.76
  -1   8   7    9.88    1.39
   1  -8  -6   10.46    1.70
   1  -8  -6   11.83    1.63
   1  -8  -6   11.24    1.86
  -1   8   6   12.00    1.79
  -1   8   6   10.42    1.39
  -1   8   6    8.84    1.69
  -1   8   5    6.06    1.04
  -1   8   5    5.62    1.33
  -1   8   5    4.92    1.37
   1  -8  -5    4.84    1.23
   1  -8  -5    6.37    1.18
  -1   8   4  235.42    7.38
  -1   8   4  246.96    8.68
  -1   8   4  225.89    5.38
   1  -8  -4  238.19    5.60
  -1   8   4  219.60    7.84
  -1   8   3  481.24   11.13
  -1   8   3  488.54   12.73
   1  -8  -3  486.36   11.21
  -1   8   3  476.93   13.83
  -1   8   2  237.84    6.50
  -1   8   2  242.38    7.58
  -1   8   2  243.95    8.48
   1  -8  -2  257.87    7.65
   1  -8  -2  245.84    6.65
  -1   8   2  241.36    6.57
   1  -8  -2  252.59    6.47
  -1   8   1  246.53    7.73
  -1   8   1  258.63    8.62
   1  -8  -1  256.73    7.45
  -1   8   1  245.14    6.97
   1  -8  -1  258.89    7.16
   1  -8  -1  264.83    6.97
  -1   8   1  253.23    6.99
   1  -8   0   47.93    2.35
  -1   8   0   50.21    2.46
   1  -8   0   48.00    2.32
   1  -8   0   42.08    2.38
  -1   8   0   45.07    2.39
  -1   8   0   44.53    3.05
  -1   8   0   40.92    2.57
   1  -8   1   60.32    2.50
   1  -8   1   64.24    2.95
  -1   8  -1   62.14    3.03
   1  -8   1   58.85    3.06
  -1   8  -1   66.21    3.10
   1  -8   2   68.99    3.46
   1  -8   2   66.11    2.45
  -1   8  -2   63.11    3.24
   1  -8   3    5.26    0.56
   1  -8   3    6.22    1.21
  -1   8  -3    5.48    1.15
   1  -8   4   53.15    2.68
  -1   8  -4   48.86    3.07
   1  -8   4   49.54    3.25
   1  -8   5   78.56    2.60
   1  -8   5   78.69    4.34
   1  -8   5   84.02    3.44
  -1   8  -5   83.54    4.20
   1  -8   6    0.60    0.90
  -1   8  -6    0.46    0.90
   1  -8   6    0.07    0.28
   1  -8   6    0.06    0.25
   1  -8   7   84.90    3.24
   1  -8   7   86.79    4.97
   1  -8   7   84.08    3.49
   1  -8   7   90.15    3.20
  -1   8  -7   95.55    4.80
  -1   8  -8  126.65    5.88
   1  -8   8  118.46    4.54
   1  -8   8  128.95    4.29
   1  -8   8  125.87    6.33
   1  -8   8  122.58    4.02
  -1   8  -9  102.54    5.49
   1  -8   9  122.66    4.37
   1  -8   9  121.53    6.34
   1  -8   9  108.15    3.66
   1  -8   9  112.43    5.62
   1  -8  10  121.42    4.68
  -1   8 -10  122.09    6.08
   1  -8  10  127.40    6.76
   1  -8  10  113.57    5.76
   1  -8  11   79.13    4.72
   1  -8  11   79.75    3.86
  -1   8 -11   79.51    4.96
  -1   8 -12   10.92    1.98
   1  -8  12   13.19    1.59
   1  -8  12   13.33    1.91
  -1   8 -13   -0.25    1.09
   1  -8  13    0.41    0.66
  -1   8 -14    3.93    1.52
  -1   8 -15    6.61    1.74
  -1   8 -16   13.94    2.42
   1  -7 -15    4.94    1.65
  -1   7  15    4.23    1.90
   1  -7 -15   11.25    2.56
  -1   7  15    8.82    2.57
   1  -7 -15    8.85    2.21
  -1   7  14    5.62    1.99
  -1   7  14    9.26    2.57
   1  -7 -14    8.35    2.20
   1  -7 -14   10.14    2.27
   1  -7 -14   10.26    2.24
   1  -7 -14    8.58    1.85
   1  -7 -13    5.04    1.80
   1  -7 -13    5.19    1.73
  -1   7  13    2.56    1.65
   1  -7 -13    4.56    1.67
  -1   7  13    1.62    1.50
   1  -7 -13    2.65    1.15
  -1   7  12   -0.71    1.69
   1  -7 -12    1.53    1.36
   1  -7 -12    1.72    1.39
   1  -7 -12    0.56    0.93
  -1   7  12    3.44    1.57
  -1   7  11   22.57    3.34
   1  -7 -11   23.81    2.73
   1  -7 -11   28.24    3.37
  -1   7  11   25.69    3.35
   1  -7 -11   22.19    3.02
   1  -7 -10   83.87    5.53
   1  -7 -10   73.50    4.73
  -1   7  10   86.07    5.76
  -1   7  10   86.21    5.73
   1  -7 -10   81.51    5.42
   1  -7  -9   51.15    4.14
  -1   7   9   56.16    4.41
   1  -7  -9   58.75    2.68
  -1   7   9   55.08    4.38
   1  -7  -9   50.45    4.14
   1  -7  -9   52.40    3.74
  -1   7   9   45.96    3.30
   1  -7  -8   46.12    3.72
   1  -7  -8   40.80    3.52
  -1   7   8   41.83    3.61
  -1   7   8   43.56    3.71
   1  -7  -8   49.38    3.46
  -1   7   8   46.15    3.05
   1  -7  -7   23.98    2.63
  -1   7   7   25.05    2.63
   1  -7  -7   23.11    2.50
  -1   7   7   24.55    2.09
   1  -7  -7   24.76    1.73
  -1   7   7   24.24    2.64
   1  -7  -7   24.90    2.39
  -1   7   6   63.80    3.37
   1  -7  -6   61.76    3.92
   1  -7  -6   67.29    3.04
  -1   7   6   64.69    4.15
   1  -7  -6   66.31    4.18
   1  -7  -6   67.52    3.82
  -1   7   6   69.22    4.15
  -1   7   5  303.55   10.10
   1  -7  -5  319.32    9.09
   1  -7  -5  307.43    9.54
  -1   7   5  297.18    9.68
  -1   7   5  289.55    8.80
   1  -7  -5  307.18    8.55
   1  -7  -4  131.86    3.41
   1  -7  -4  147.84    5.64
   1  -7  -4  150.41    5.22
   1  -7  -4  150.14    5.05
  -1   7   4  145.42    6.01
  -1   7   4  145.45    5.65
  -1   7   4  142.00    5.12
  -1   7   3    9.85    1.26
  -1   7   3    7.20    1.19
   1  -7  -3    8.93    0.69
  -1   7   3    7.84    0.65
  -1   7   3    8.16    1.46
  -1   7   2   52.70    2.79
   1  -7  -2   54.34    2.15
  -1   7   2   49.92    2.03
  -1   7   2   50.58    2.08
   1  -7  -2   54.72    2.06
  -1   7   2   50.70    3.16
   1  -7  -2   54.30    2.74
  -1   7   1   19.67    1.35
   1  -7  -1   26.94    1.72
  -1   7   1   21.87    2.02
  -1   7   1   25.14    1.83
   1  -7  -1   26.40    1.47
   1  -7  -1   23.78    1.49
  -1   7   1   23.84    1.42
  -1   7   0    1.26    0.45
  -1   7   0    0.95    0.69
   1  -7   0    1.52    0.44
   1  -7   0    2.15    0.60
   1  -7   0    1.72    0.42
  -1   7   0    0.89    0.58
  -1   7   0    1.54    0.49
   1  -7   1   80.91    3.47
   1  -7   1   81.44    2.88
  -1   7  -1   86.01    3.46
   1  -7   1   82.18    3.29
  -1   7  -1   80.34    3.34
  -1   7  -2  179.22    5.97
  -1   7  -2  204.19    6.28
   1  -7   2  201.65    6.05
   1  -7   2  176.07    4.93
   1  -7   2  176.71    6.09
  -1   7  -3  520.43   13.26
   1  -7   3  494.29   13.40
   1  -7   4  555.34   13.51
   1  -7   4  537.36   14.74
  -1   7  -4  571.56   14.53
   1  -7   5  285.62    9.34
   1  -7   5  290.75    7.76
   1  -7   5  281.02    7.11
  -1   7  -5  281.36    8.90
  -1   7  -6   97.23    4.54
   1  -7   6   94.14    3.41
   1  -7   6   91.80    3.26
   1  -7   6   88.87    4.75
   1  -7   6   92.28    3.56
   1  -7   7    2.94    0.63
   1  -7   7    1.74    0.51
   1  -7   7    2.29    0.51
  -1   7  -7    2.10    0.95
   1  -7   7    2.31    1.20
   1  -7   8   11.45    1.62
   1  -7   8   12.13    1.03
   1  -7   8   15.31    2.19
   1  -7   8   11.32    1.26
   1  -7   8   14.27    1.35
  -1   7  -8   12.52    1.78
   1  -7   9    7.30    0.84
   1  -7   9    9.17    1.53
  -1   7  -9    7.54    1.50
   1  -7   9    7.66    1.77
   1  -7   9    9.42    1.20
   1  -7  10  119.43    4.90
   1  -7  10  130.46    6.64
   1  -7  10  117.19    5.58
  -1   7 -10  121.14    5.90
  -1   7 -11  106.85    5.58
   1  -7  11   97.64    4.59
   1  -7  11  100.42    5.10
   1  -7  12   97.38    4.77
  -1   7 -12   90.42    5.34
   1  -7  12  100.49    5.05
   1  -7  13   30.33    2.73
  -1   7 -13   37.06    3.43
   1  -7  13   36.82    2.92
  -1   7 -14   11.86    2.07
   1  -7  14   16.63    2.08
  -1   7 -15    0.29    0.86
  -1   7 -16    0.26    0.76
   1  -6 -16    0.66    1.14
   1  -6 -16    0.01    1.07
  -1   6  16    0.08    1.04
   1  -6 -16   -0.81    1.20
   1  -6 -15    0.27    1.07
   1  -6 -15    1.40    0.93
   1  -6 -15    0.04    1.29
  -1   6  15    1.99    1.08
   1  -6 -15    1.01    1.04
   1  -6 -14    3.24    1.57
   1  -6 -14    3.80    1.60
  -1   6  14    2.82    1.82
   1  -6 -14    2.02    1.12
  -1   6  14    3.04    1.62
   1  -6 -14    1.19    1.05
   1  -6 -13   44.89    4.42
  -1   6  13   48.25    4.73
  -1   6  13   43.55    4.70
   1  -6 -13   52.39    4.54
   1  -6 -13   49.56    4.51
   1  -6 -13   45.47    3.94
   1  -6 -12  121.00    6.95
  -1   6  12  123.09    7.50
   1  -6 -12  118.59    7.09
   1  -6 -12  130.35    7.20
  -1   6  12  135.19    7.70
   1  -6 -12  115.52    6.37
  -1   6  11  194.23    9.24
   1  -6 -11  193.88    8.35
  -1   6  11  198.66    9.42
   1  -6 -11  212.43    9.35
   1  -6 -11  199.81    8.97
   1  -6 -10   85.88    5.50
   1  -6 -10   83.88    4.94
   1  -6 -10   80.41    5.25
  -1   6  10   91.05    5.76
  -1   6  10   86.33    5.66
  -1   6   9   44.10    3.76
  -1   6   9   40.10    3.01
   1  -6  -9   40.69    3.58
   1  -6  -9   46.04    2.04
  -1   6   9   38.74    3.64
   1  -6  -9   41.98    3.59
   1  -6  -9   48.35    3.53
   1  -6  -8   53.45    1.75
  -1   6   8   53.51    3.26
  -1   6   8   66.50    4.36
   1  -6  -8   57.26    3.66
   1  -6  -8   57.40    3.97
   1  -6  -8   60.11    2.49
  -1   6   8   57.81    4.10
   1  -6  -8   51.81    1.71
   1  -6  -8   55.35    3.90
  -1   6   7   44.72    2.83
   1  -6  -7   46.89    3.17
  -1   6   7   44.98    3.41
   1  -6  -7   46.23    2.21
   1  -6  -7   46.94    3.45
  -1   6   7   50.08    3.57
   1  -6  -7   44.88    3.38
  -1   6   6   24.94    2.39
  -1   6   6   27.65    2.49
   1  -6  -6   25.17    2.20
   1  -6  -6   26.75    1.66
  -1   6   6   24.10    1.98
   1  -6  -6   24.69    2.37
   1  -6  -5  361.73   10.49
  -1   6   5  351.18   10.73
   1  -6  -5  375.39   10.15
   1  -6  -5  367.15    9.38
  -1   6   5  345.41    9.85
  -1   6   5  356.18   10.94
  -1   6   4  850.78   20.73
  -1   6   4  873.52   21.17
   1  -6  -4  893.10   20.23
  -1   6   4  823.94   19.95
   1  -6  -4  843.95   20.59
   1  -6  -3 1101.41   22.66
  -1   6   3 1030.95   22.70
  -1   6   3 1049.28   24.78
  -1   6   3 1073.45   25.30
   1  -6  -3 1030.91   22.63
   1  -6  -3 1036.53   24.86
   1  -6  -3 1134.73   24.83
  -1   6   3 1166.49   25.40
  -1   6   3 1066.77   24.40
   1  -6  -3 1105.86   24.48
   1  -6  -2  624.90   13.99
  -1   6   2  629.86   15.25
  -1   6   2  682.06   16.03
   1  -6  -2  659.09   13.99
   1  -6  -2  645.29   15.28
  -1   6   2  625.75   15.92
  -1   6   2  608.83   13.90
  -1   6   2  626.22   14.03
  -1   6   1   53.44    2.14
   1  -6  -1   60.47    2.18
   1  -6  -1   50.04    2.36
  -1   6   1   52.53    2.88
   1  -6  -1   49.95    2.10
  -1   6   1   60.13    2.99
  -1   6   1   49.83    2.53
  -1   6   1   50.76    2.04
  -1   6   0   10.27    1.20
   1  -6   0    8.04    0.81
   1  -6   0    7.85    0.86
   1  -6   0    7.28    0.78
  -1   6   0    7.38    0.81
  -1   6   0    7.90    0.81
  -1   6   0    8.18    1.05
   1  -6   1    0.36    0.25
   1  -6   1    0.29    0.44
  -1   6  -1    0.46    0.44
  -1   6  -1    1.71    0.49
   1  -6   1    0.33    0.32
   1  -6   2   17.95    1.60
   1  -6   2   22.14    1.56
  -1   6  -2   23.16    1.68
  -1   6  -2   24.95    1.72
   1  -6   3  175.63    5.59
   1  -6   3  174.14    5.23
   1  -6   3  151.38    5.68
  -1   6  -3  177.89    5.88
  -1   6  -3  164.56    5.61
  -1   6  -4   12.57    1.46
   1  -6   4   10.16    1.46
   1  -6   4   13.88    1.15
  -1   6  -5  570.35   14.70
   1  -6   5  570.84   13.16
   1  -6   5  576.83   15.24
   1  -6   5  566.59   13.43
   1  -6   6  448.57   11.29
  -1   6  -6  462.68   12.51
   1  -6   6  454.95   11.04
   1  -6   6  434.13   10.83
   1  -6   6  449.33   12.99
  -1   6  -7   82.59    4.16
   1  -6   7   82.74    3.08
   1  -6   7   88.43    3.61
   1  -6   7   85.04    3.47
   1  -6   7   81.95    4.57
  -1   6  -8    4.66    1.19
   1  -6   8    3.16    0.95
   1  -6   8    4.22    0.66
   1  -6   8    6.72    1.01
   1  -6   8    4.30    1.24
   1  -6   8    4.43    0.86
   1  -6   9   36.09    2.42
   1  -6   9   33.57    1.93
   1  -6   9   36.50    3.25
  -1   6  -9   37.27    2.11
  -1   6  -9   36.80    2.89
   1  -6   9   34.59    2.66
   1  -6  10   36.47    2.77
  -1   6 -10   35.60    2.14
   1  -6  10   39.53    2.70
  -1   6 -10   32.57    2.86
   1  -6  10   34.67    2.03
  -1   6 -11   16.74    2.20
   1  -6  11   19.98    2.06
   1  -6  11   23.68    2.24
  -1   6 -11   18.46    1.63
  -1   6 -12    0.56    1.06
   1  -6  12   -0.30    0.74
   1  -6  12    0.24    0.81
  -1   6 -12    0.89    0.58
  -1   6 -13   14.29    2.20
   1  -6  13   22.56    2.42
   1  -6  13   17.48    1.83
  -1   6 -14    5.99    1.60
   1  -6  14    9.60    1.72
   1  -6  15   22.35    2.59
  -1   6 -15   19.48    2.60
  -1   6 -16   14.62    2.33
  -1   6 -17   23.35    3.04
   1  -5 -16   11.42    2.36
  -1   5  16   17.78    3.17
   1  -5 -16   10.07    2.07
   1  -5 -16   11.32    2.46
   1  -5 -16   15.30    2.80
   1  -5 -15    3.21    1.45
   1  -5 -15    2.11    1.52
  -1   5  15    2.42    1.43
   1  -5 -15    5.90    1.65
   1  -5 -15    4.49    1.64
   1  -5 -14    4.49    1.60
   1  -5 -14    4.29    1.32
   1  -5 -14    4.61    1.48
   1  -5 -14    4.29    1.71
   1  -5 -13    7.39    1.73
   1  -5 -13    6.77    1.88
  -1   5  13    6.20    2.03
   1  -5 -13    5.81    1.62
   1  -5 -13    6.78    1.84
  -1   5  13    6.33    1.91
   1  -5 -12    8.05    1.88
   1  -5 -12    5.70    1.49
  -1   5  12   10.21    2.28
   1  -5 -12   10.28    2.11
   1  -5 -12    8.42    2.00
  -1   5  12    5.78    1.85
   1  -5 -11  122.17    6.51
  -1   5  11  131.03    7.03
  -1   5  11  117.80    6.85
   1  -5 -11  120.50    6.49
   1  -5 -11  105.83    6.29
   1  -5 -11  110.78    5.93
  -1   5  10  311.86   11.35
   1  -5 -10  270.07   10.03
   1  -5 -10  290.01   10.78
   1  -5 -10  283.99   10.56
  -1   5  10  285.28   11.04
  -1   5   9   62.21    3.78
  -1   5   9   69.87    4.65
   1  -5  -9   66.30    2.55
   1  -5  -9   67.54    2.14
   1  -5  -9   71.93    4.58
   1  -5  -9   62.92    4.04
  -1   5   9   69.92    4.63
   1  -5  -9   70.16    4.42
   1  -5  -9   67.33    2.12
   1  -5  -8   18.75    1.10
   1  -5  -8   18.93    1.16
   1  -5  -8   16.19    2.09
   1  -5  -8   14.22    2.05
  -1   5   8   19.27    2.32
  -1   5   8   16.04    2.15
  -1   5   8   18.11    1.86
   1  -5  -8   17.52    2.02
   1  -5  -8   18.65    1.11
   1  -5  -7  193.37    4.83
   1  -5  -7  185.39    7.01
   1  -5  -7  198.80    5.32
  -1   5   7  191.46    7.50
   1  -5  -7  187.29    7.32
  -1   5   7  179.38    6.50
  -1   5   7  203.97    7.66
   1  -5  -7  191.02    7.37
   1  -5  -6   36.44    2.57
  -1   5   6   31.49    2.63
   1  -5  -6   33.47    1.16
  -1   5   6   35.03    2.31
   1  -5  -6   37.94    2.40
  -1   5   6   32.91    2.70
   1  -5  -6   30.95    2.55
   1  -5  -6   31.88    1.12
   1  -5  -6   37.23    1.76
   1  -5  -5   54.14    3.08
   1  -5  -5   59.81    2.43
   1  -5  -5   62.14    3.00
  -1   5   5   52.87    3.25
  -1   5   5   59.83    3.37
  -1   5   5   56.04    2.86
   1  -5  -4    8.29    1.02
  -1   5   4    8.72    1.26
  -1   5   4    6.49    1.24
  -1   5   4    7.10    1.09
   1  -5  -4    7.04    1.09
   1  -5  -4   10.73    1.21
  -1   5   4    7.73    1.03
  -1   5   3  142.16    5.25
  -1   5   3  159.55    5.32
   1  -5  -3  159.26    4.94
  -1   5   3  147.32    4.83
   1  -5  -3  145.57    5.12
  -1   5   3  144.01    5.06
  -1   5   3  135.75    3.47
   1  -5  -3  154.78    5.27
   1  -5  -3  155.92    5.09
   1  -5  -3  146.60    3.45
   1  -5  -2  179.70    4.34
   1  -5  -2  174.86    4.26
  -1   5   2  168.14    5.68
   1  -5  -2  182.52    5.37
  -1   5   2  163.06    4.18
  -1   5   2  187.19    5.81
   1  -5  -2  178.32    5.67
   1  -5  -2  177.99    5.38
  -1   5   2  169.89    4.36
  -1   5   2  169.65    5.32
   1  -5  -2  170.80    5.60
  -1   5   1  198.25    5.03
  -1   5   1  187.04    6.04
  -1   5   1  208.59    6.22
   1  -5  -1  197.23    5.60
   1  -5  -1  192.12    5.07
  -1   5   1  196.54    5.13
   1  -5  -1  209.20    5.16
  -1   5   1  194.97    5.81
  -1   5   0  254.28    6.39
   1  -5   0  252.87    6.40
   1  -5   0  238.92    6.41
  -1   5   0  241.76    6.36
  -1   5   0  265.95    7.28
   1  -5   0  233.34    6.31
  -1   5  -1  132.38    4.06
   1  -5   1  110.02    3.91
  -1   5  -1  115.86    3.85
   1  -5   1  121.46    3.89
  -1   5  -2  220.21    6.28
   1  -5   2  220.79    6.24
  -1   5  -2  226.82    6.47
   1  -5   2  203.05    6.35
  -1   5  -3  490.83   12.35
   1  -5   3  472.66   12.56
   1  -5   3  476.22   11.73
  -1   5  -3  532.59   12.79
   1  -5   3  515.87   12.33
   1  -5   4  496.24   13.47
   1  -5   4  551.25   13.15
  -1   5  -4  543.50   13.61
  -1   5  -4  525.33   13.21
   1  -5   4  503.22   12.23
   1  -5   5   75.58    3.86
   1  -5   5   74.33    2.81
  -1   5  -5   79.06    3.64
   1  -5   5   77.70    2.89
   1  -5   6    3.27    0.68
  -1   5  -6    3.43    0.65
   1  -5   6    3.85    1.16
   1  -5   6    2.97    0.62
  -1   5  -6    4.66    1.13
   1  -5   6    3.12    0.54
   1  -5   7   25.26    1.84
  -1   5  -7   26.06    2.15
   1  -5   7   23.40    1.95
   1  -5   7   25.08    1.55
   1  -5   7   24.83    1.80
  -1   5  -7   26.49    1.66
   1  -5   7   24.50    2.38
   1  -5   8   25.09    1.95
   1  -5   8   24.13    1.59
   1  -5   8   22.96    2.41
  -1   5  -8   22.45    1.65
  -1   5  -8   20.85    2.01
   1  -5   8   23.84    2.04
   1  -5   8   23.04    1.87
   1  -5   9   56.42    3.24
  -1   5  -9   62.10    3.64
   1  -5   9   58.84    2.80
   1  -5   9   65.13    3.45
  -1   5  -9   63.42    3.02
  -1   5 -10  134.10    5.93
   1  -5  10  138.67    5.46
  -1   5 -10  137.06    5.11
   1  -5  10  132.57    4.83
   1  -5  10  138.46    5.69
  -1   5 -11  207.24    7.95
   1  -5  11  208.25    7.80
  -1   5 -11  214.07    7.02
   1  -5  11  206.21    7.13
   1  -5  12  181.63    7.38
  -1   5 -12  179.39    6.48
  -1   5 -12  171.44    7.36
   1  -5  12  184.98    6.48
  -1   5 -13   67.38    4.44
   1  -5  13   67.30    4.38
   1  -5  13   66.51    3.44
  -1   5 -13   73.40    3.85
   1  -5  14    3.04    1.11
  -1   5 -14    2.06    1.07
   1  -5  15   -0.92    0.82
  -1   5 -15   -0.18    0.76
   1  -5  16   -1.32    0.95
  -1   5 -16    1.52    1.15
  -1   5 -17    7.25    1.73
   1  -5  17    9.00    2.01
   1  -4 -16   17.75    2.98
   1  -4 -16   16.29    2.63
   1  -4 -16   18.47    2.79
   1  -4 -16   16.56    2.84
  -1   4  15   15.82    2.88
   1  -4 -15   15.52    2.45
   1  -4 -15   14.19    2.34
   1  -4 -15   16.25    2.74
   1  -4 -15   11.30    2.39
   1  -4 -14   42.71    4.22
   1  -4 -14   42.34    4.24
   1  -4 -14   43.38    3.96
  -1   4  14   43.99    4.46
   1  -4 -14   44.10    3.95
  -1   4  13   68.07    5.27
   1  -4 -13   55.45    4.59
   1  -4 -13   52.53    4.27
   1  -4 -13   51.78    4.53
   1  -4 -13   56.32    4.32
  -1   4  12   47.71    4.25
   1  -4 -12   38.70    3.57
   1  -4 -12   44.63    3.93
   1  -4 -12   47.06    4.08
  -1   4  12   40.40    4.11
   1  -4 -12   39.35    3.53
   1  -4 -11    8.88    1.90
   1  -4 -11    7.93    1.69
   1  -4 -11    9.68    1.97
  -1   4  11    5.48    1.78
  -1   4  11    6.20    1.77
   1  -4 -11    8.28    1.65
   1  -4 -10   71.07    4.47
   1  -4 -10   64.86    4.20
   1  -4 -10   74.70    4.67
  -1   4  10   70.24    4.86
   1  -4 -10   64.70    2.02
  -1   4  10   66.06    4.62
   1  -4 -10   65.88    2.92
   1  -4 -10   73.98    4.71
   1  -4  -9    0.24    0.88
  -1   4   9    1.24    1.04
   1  -4  -9    0.85    0.17
   1  -4  -9    0.89    0.38
   1  -4  -9   -0.86    1.00
   1  -4  -9    0.84    0.73
  -1   4   9    0.42    1.18
  -1   4   8   -0.80    0.97
   1  -4  -8   -0.49    0.95
   1  -4  -8    0.15    0.14
   1  -4  -8   -0.82    0.96
  -1   4   8    0.28    0.69
  -1   4   8   -0.67    1.16
   1  -4  -8    0.94    0.38
   1  -4  -8   -0.16    1.01
   1  -4  -8    0.17    0.13
   1  -4  -7   22.62    1.14
  -1   4   7   18.72    2.11
  -1   4   7   22.44    2.26
   1  -4  -7   20.17    1.97
   1  -4  -7   21.43    1.21
   1  -4  -7   21.02    2.10
   1  -4  -7   21.46    1.08
  -1   4   7   18.61    1.78
   1  -4  -7   19.47    2.06
  -1   4   6  114.58    4.52
   1  -4  -6  113.38    4.99
   1  -4  -6  119.95    4.92
  -1   4   6  121.32    5.21
   1  -4  -6  124.67    4.73
   1  -4  -6  124.12    3.34
   1  -4  -6  121.33    3.47
  -1   4   6  116.10    5.12
   1  -4  -5  341.56    9.67
  -1   4   5  345.48    9.95
  -1   4   5  338.84    9.25
   1  -4  -5  329.28    7.49
   1  -4  -5  351.16    9.38
  -1   4   5  343.99    9.94
   1  -4  -5  356.83    8.19
  -1   4   4 1339.33   30.45
   1  -4  -4 1306.14   30.24
   1  -4  -4 1393.26   30.34
   1  -4  -4 1418.96   30.49
  -1   4   4 1322.81   29.80
   1  -4  -4 1367.34   29.96
  -1   4   4 1345.98   30.51
   1  -4  -3  610.12   14.54
   1  -4  -3  581.38   14.53
  -1   4   3  586.81   14.55
   1  -4  -3  614.80   14.71
  -1   4   3  586.17   14.22
   1  -4  -3  633.77   14.40
  -1   4   3  626.54   14.75
  -1   4   3  598.89   14.73
  -1   4   2  107.30    3.72
  -1   4   2  107.94    2.89
   1  -4  -2  110.55    3.75
  -1   4   2  107.50    3.93
   1  -4  -2  112.64    3.93
   1  -4  -2  115.59    2.89
  -1   4   2  112.01    3.84
  -1   4   2  110.83    3.97
   1  -4  -2  107.85    3.91
   1  -4  -2  114.77    3.80
  -1   4   1   26.98    1.11
   1  -4  -1   29.53    1.20
  -1   4   1   33.00    1.82
  -1   4   1   26.93    1.22
  -1   4   1   26.75    1.66
   1  -4  -1   27.29    1.48
   1  -4  -1   29.90    1.25
  -1   4   1   26.11    1.58
   1  -4  -1   27.69    1.73
  -1   4   0  144.76    4.04
  -1   4   0  143.44    4.07
   1  -4   0  142.93    4.10
   1  -4   0  152.91    4.10
  -1   4   0  157.53    4.72
   1  -4   1   -0.10    0.38
  -1   4  -1    0.25    0.39
   1  -4   1    0.46    0.33
  -1   4  -1    0.04    0.35
  -1   4  -2   71.15    2.90
   1  -4   2   69.99    2.90
   1  -4   2   75.29    2.77
  -1   4  -2   70.09    2.75
   1  -4   2   66.07    2.54
  -1   4  -3  423.32   10.55
   1  -4   3  402.23    9.96
   1  -4   3  437.59   10.51
   1  -4   3  410.68   10.85
  -1   4  -3  432.67   10.89
  -1   4  -4 2608.61   58.01
   1  -4   4 2649.99   57.22
   1  -4   4 2985.01   58.52
  -1   4  -4 2827.59   58.65
  -1   4  -4 2673.27   57.22
   1  -4   4 2795.83   58.03
   1  -4   4 2624.62   58.54
   1  -4   4 2747.63   57.23
  -1   4  -5 1464.09   32.62
   1  -4   5 1392.98   31.01
   1  -4   5 1408.91   32.67
   1  -4   5 1513.23   32.05
  -1   4  -5 1425.52   31.15
   1  -4   5 1433.62   32.06
   1  -4   5 1547.26   32.44
   1  -4   5 1443.92   31.32
   1  -4   5 1477.77   31.56
  -1   4  -5 1364.96   31.98
   1  -4   6  378.70   11.17
   1  -4   6  395.29   10.13
   1  -4   6  378.99    9.59
  -1   4  -6  384.87    9.79
   1  -4   6  388.11   10.42
   1  -4   6  405.67   10.29
  -1   4  -6  380.29   10.56
   1  -4   7   12.95    1.32
   1  -4   7   11.16    1.05
   1  -4   7   10.25    1.57
   1  -4   7   12.42    1.36
   1  -4   7    9.59    1.19
  -1   4  -7    9.89    1.08
  -1   4  -7    8.76    1.30
  -1   4  -8    0.84    0.45
   1  -4   8    0.78    0.56
   1  -4   8    1.10    0.53
   1  -4   8    0.97    0.43
  -1   4  -8    0.64    0.67
   1  -4   9    2.85    0.89
  -1   4  -9    3.94    1.02
  -1   4  -9    3.44    1.03
   1  -4   9    3.04    0.63
   1  -4   9    4.13    0.86
  -1   4  -9    3.13    0.77
   1  -4  10   12.61    1.37
   1  -4  10   14.64    1.84
  -1   4 -10   14.55    1.56
  -1   4 -10   14.94    2.16
   1  -4  10   11.83    1.31
  -1   4 -10   13.55    1.71
   1  -4  11   26.16    2.52
   1  -4  11   23.45    1.87
  -1   4 -11   25.32    2.45
  -1   4 -11   30.56    3.16
  -1   4 -11   24.48    2.15
  -1   4 -12  125.44    6.79
   1  -4  12  117.56    4.50
  -1   4 -12  115.51    5.65
  -1   4 -12  119.33    5.27
   1  -4  12  118.65    5.88
  -1   4 -13  114.98    5.87
  -1   4 -13  121.83    7.00
  -1   4 -13  127.07    5.60
   1  -4  13  130.03    6.40
  -1   4 -14   66.11    4.42
   1  -4  14   73.56    4.91
  -1   4 -14   69.79    5.40
   1  -4  15    9.09    1.90
  -1   4 -15    8.64    1.71
  -1   4 -15    5.76    1.86
   1  -4  16    3.27    1.35
  -1   4 -16    0.95    1.09
  -1   4 -17    4.73    1.47
   1  -4  17    0.40    0.83
   1  -3 -17    5.59    1.69
  -1   3  17    4.57    1.50
   1  -3 -17    7.86    1.82
   1  -3 -17    7.88    2.05
   1  -3 -17    6.01    1.97
   1  -3 -16    8.72    2.22
  -1   3  16    8.15    2.32
   1  -3 -16    4.05    1.50
   1  -3 -16    2.92    1.67
   1  -3 -16    5.19    1.53
   1  -3 -15    0.50    1.01
  -1   3  15   -0.70    1.10
   1  -3 -15   -0.28    1.20
   1  -3 -15   -0.70    1.03
   1  -3 -15    2.23    1.42
   1  -3 -14   10.11    1.98
  -1   3  14    8.82    2.16
   1  -3 -14    7.02    1.74
   1  -3 -14    5.91    1.94
   1  -3 -14    7.96    1.87
   1  -3 -13    0.06    1.07
  -1   3  13    1.09    1.43
   1  -3 -13    0.38    0.89
   1  -3 -13   -0.29    1.28
   1  -3 -13   -0.16    0.96
   1  -3 -12  121.61    6.42
   1  -3 -12  128.46    6.44
   1  -3 -12  132.40    6.95
  -1   3  12  142.20    7.35
   1  -3 -12  137.31    4.37
   1  -3 -12  134.22    6.89
  -1   3  11  319.68   11.52
   1  -3 -11  307.86   10.96
   1  -3 -11  304.71    7.85
   1  -3 -11  289.11   10.58
  -1   3  11  306.88   11.57
   1  -3 -11  298.63   10.55
   1  -3 -11  301.56   11.04
   1  -3 -10  116.01    3.61
  -1   3  10  117.06    6.07
   1  -3 -10  115.74    5.67
  -1   3  10  106.59    5.95
   1  -3 -10  104.15    4.16
   1  -3 -10  108.12    5.72
   1  -3 -10  110.58    5.70
   1  -3 -10  110.43    5.49
   1  -3  -9  543.11   13.68
   1  -3  -9  572.10   12.84
   1  -3  -9  563.52   15.79
   1  -3  -9  571.86   16.13
   1  -3  -9  551.97   15.58
  -1   3   9  578.69   16.39
   1  -3  -9  573.32   15.94
  -1   3   9  569.76   16.49
  -1   3   8   56.85    3.86
  -1   3   8   70.01    4.13
   1  -3  -8   64.85    3.87
   1  -3  -8   62.74    2.67
   1  -3  -8   72.95    3.93
   1  -3  -8   62.13    3.67
   1  -3  -8   67.01    2.23
  -1   3   8   60.35    3.46
  -1   3   7   55.68    3.45
  -1   3   7   48.86    2.91
   1  -3  -7   50.62    2.17
   1  -3  -7   50.60    3.09
  -1   3   7   57.76    3.54
   1  -3  -7   52.62    3.16
   1  -3  -7   52.76    1.77
   1  -3  -7   52.16    3.24
   1  -3  -6    1.46    0.26
   1  -3  -6    1.57    0.70
   1  -3  -6    1.29    0.30
   1  -3  -6    1.50    0.73
  -1   3   6    1.24    0.82
   1  -3  -6    2.34    0.61
  -1   3   6    0.95    0.70
   1  -3  -6    1.51    0.22
  -1   3   6    1.11    0.63
   1  -3  -6    1.34    0.22
   1  -3  -5    1.00    0.47
   1  -3  -5    0.22    0.19
   1  -3  -5   -0.83    0.65
   1  -3  -5    0.59    0.37
  -1   3   5    0.02    0.65
   1  -3  -5    0.54    0.13
   1  -3  -5    0.25    0.21
  -1   3   5    0.35    0.58
   1  -3  -5   -0.25    0.38
  -1   3   5    0.24    0.70
   1  -3  -4  158.51    5.19
   1  -3  -4  156.38    5.16
   1  -3  -4  151.42    3.59
  -1   3   4  149.12    4.85
  -1   3   4  153.19    5.20
   1  -3  -4  161.30    5.17
   1  -3  -4  163.40    4.99
  -1   3   4  146.83    5.14
   1  -3  -3  729.97   16.76
  -1   3   3  722.63   16.79
   1  -3  -3  725.27   16.71
  -1   3   3  700.37   16.77
  -1   3   3  756.37   16.89
   1  -3  -3  733.53   16.58
  -1   3   3  701.55   16.45
   1  -3  -3  710.77   16.77
   1  -3  -2 2952.94   60.59
   1  -3  -2 2842.37   60.75
   1  -3  -2 2926.14   60.68
   1  -3  -2 2948.17   60.59
  -1   3   2 2908.08   60.66
  -1   3   2 2926.79   60.57
  -1   3   2 2867.40   60.68
  -1   3   2 3013.48   60.88
   1  -3  -2 2907.19   59.40
   1  -3  -1 2069.60   42.73
  -1   3   1 2035.38   42.67
   1  -3  -1 2001.65   42.77
   1  -3  -1 2007.52   42.60
  -1   3   1 1987.65   42.62
   1  -3  -1 2043.98   42.49
  -1   3   1 2082.44   41.70
  -1   3   1 1998.01   41.92
   1  -3  -1 2029.20   41.89
  -1   3   1 2110.99   42.88
   1  -3   0  472.28   10.66
  -1   3   0  481.09   10.70
  -1   3   0  480.32   11.20
   1  -3   0  487.46   10.69
  -1   3   0  464.51   10.68
  -1   3  -1    0.69    0.38
   1  -3   1    0.73    0.34
  -1   3  -1    0.48    0.37
   1  -3   1    0.83    0.40
   1  -3   2    4.01    0.56
   1  -3   2    5.12    0.78
  -1   3  -2    3.87    0.61
   1  -3   2    4.29    0.58
  -1   3  -2    5.84    0.80
   1  -3   3  415.89   10.35
  -1   3  -3  405.56    9.74
   1  -3   3  434.03   10.33
   1  -3   3  394.33    9.70
   1  -3   3  437.48   10.13
  -1   3  -3  415.18   10.50
   1  -3   3  404.50   10.50
  -1   3  -3  413.58   10.16
   1  -3   4   56.20    2.90
  -1   3  -4   58.61    2.36
   1  -3   4   56.15    2.26
  -1   3  -4   58.03    2.65
   1  -3   4   58.59    2.68
  -1   3  -4   62.98    2.93
   1  -3   4   58.14    2.64
   1  -3   4   59.08    2.49
   1  -3   4   64.14    2.63
   1  -3   4   59.99    2.43
   1  -3   5   35.12    2.05
  -1   3  -5   38.02    2.21
  -1   3  -5   40.73    2.46
   1  -3   5   40.98    2.15
   1  -3   5   37.82    2.07
   1  -3   5   36.46    2.22
  -1   3  -5   36.92    1.92
  -1   3  -5   38.06    2.36
   1  -3   5   37.37    2.03
   1  -3   5   35.43    1.81
   1  -3   6  128.99    4.62
  -1   3  -6  129.87    4.36
   1  -3   6  117.79    4.08
  -1   3  -6  123.04    5.00
   1  -3   6  131.35    4.55
   1  -3   6  120.33    4.46
  -1   3  -6  120.44    4.55
   1  -3   6  124.73    4.37
   1  -3   7  198.82    6.59
  -1   3  -7  219.99    7.38
   1  -3   7  206.89    6.70
  -1   3  -7  204.70    6.30
  -1   3  -7  191.96    6.48
   1  -3   7  205.57    6.12
   1  -3   7  185.14    6.01
  -1   3  -8   60.57    3.28
   1  -3   8   66.94    3.00
  -1   3  -8   65.89    3.23
   1  -3   8   60.62    3.41
  -1   3  -8   67.93    3.94
   1  -3   8   63.48    3.04
   1  -3   9   11.84    1.31
   1  -3   9   13.11    1.64
  -1   3  -9   14.74    2.03
  -1   3  -9   12.20    1.44
  -1   3  -9   13.99    1.61
   1  -3   9   12.48    1.22
   1  -3  10   32.65    2.01
   1  -3  10   33.70    2.77
  -1   3 -10   32.05    2.45
  -1   3 -10   33.08    3.07
  -1   3 -10   30.86    2.51
  -1   3 -11  186.51    7.10
  -1   3 -11  189.23    6.97
   1  -3  11  190.09    7.59
  -1   3 -11  187.01    8.10
   1  -3  11  182.00    5.73
  -1   3 -12  154.34    6.39
   1  -3  12  154.46    4.92
  -1   3 -12  153.09    6.48
   1  -3  12  163.11    7.19
  -1   3 -12  154.10    7.59
  -1   3 -13   14.04    2.01
   1  -3  13   20.08    2.52
  -1   3 -13   12.29    2.43
  -1   3 -13   15.21    1.99
   1  -3  14    3.65    1.37
  -1   3 -14    1.22    0.96
  -1   3 -14    2.94    0.97
  -1   3 -14    0.73    1.43
  -1   3 -15   11.80    1.88
   1  -3  15   16.63    2.51
  -1   3 -15   12.47    2.49
  -1   3 -16   11.81    2.40
   1  -3  16    8.47    1.87
  -1   3 -16   13.71    2.07
   1  -3  17    6.58    1.86
  -1   3 -17    4.48    1.61
   1  -2 -17   51.73    4.91
  -1   2  17   51.23    5.14
   1  -2 -17   57.43    5.21
   1  -2 -17   52.05    4.72
  -1   2  16  101.62    7.05
   1  -2 -16   89.98    6.34
   1  -2 -16  102.53    6.05
   1  -2 -16  100.99    6.80
   1  -2 -16   94.47    6.28
   1  -2 -15   31.90    3.61
   1  -2 -15   37.69    3.50
  -1   2  15   40.86    4.25
   1  -2 -15   35.16    3.83
   1  -2 -15   35.66    3.60
   1  -2 -14   35.38    3.64
  -1   2  14   39.54    3.99
   1  -2 -14   32.56    3.60
   1  -2 -14   29.64    3.07
   1  -2 -13   -1.06    1.41
   1  -2 -13   -1.32    1.00
   1  -2 -13    0.06    0.76
   1  -2 -13   -0.10    0.49
  -1   2  12    1.34    1.11
   1  -2 -12    0.86    0.79
   1  -2 -12    1.25    0.55
   1  -2 -12    0.50    0.87
   1  -2 -12   -0.16    1.10
   1  -2 -11    1.83    1.16
   1  -2 -11    4.27    0.70
   1  -2 -11    3.39    1.29
  -1   2  11    5.03    1.68
   1  -2 -11    4.81    1.24
   1  -2 -10   10.68    1.78
   1  -2 -10    7.50    1.43
   1  -2 -10    9.69    1.17
  -1   2  10    7.75    1.73
   1  -2 -10    8.69    1.71
   1  -2 -10    8.48    0.95
   1  -2  -9  180.83    5.87
   1  -2  -9  187.45    7.24
   1  -2  -9  175.08    6.70
  -1   2   9  186.31    7.44
   1  -2  -9  179.93    5.22
  -1   2   9  183.54    7.62
   1  -2  -9  169.79    6.98
   1  -2  -8  258.50    8.77
  -1   2   8  274.88    9.37
   1  -2  -8  262.43    7.43
  -1   2   8  273.43    9.14
   1  -2  -8  268.05    6.82
   1  -2  -8  263.88    8.74
   1  -2  -8  257.86    8.40
   1  -2  -7  212.46    7.27
   1  -2  -7  215.41    5.54
   1  -2  -7  211.06    6.99
  -1   2   7  215.40    7.68
   1  -2  -7  223.68    7.38
   1  -2  -7  217.61    6.12
  -1   2   7  208.21    7.01
  -1   2   7  224.74    7.60
  -1   2   6  304.68    8.73
   1  -2  -6  307.09    7.72
   1  -2  -6  308.73    7.25
   1  -2  -6  291.70    8.85
  -1   2   6  307.37    9.17
  -1   2   6  317.79    9.40
   1  -2  -6  311.82    8.79
  -1   2   5  178.51    5.83
   1  -2  -5  182.68    5.70
   1  -2  -5  167.94    3.93
   1  -2  -5  164.76    3.87
   1  -2  -5  173.69    4.24
   1  -2  -5  184.40    5.56
   1  -2  -5  171.27    4.54
   1  -2  -5  173.02    5.72
  -1   2   5  168.58    5.42
  -1   2   5  181.51    5.95
  -1   2   4  360.82    9.67
   1  -2  -4  374.25    8.24
   1  -2  -4  369.80    9.44
   1  -2  -4  371.48    8.16
   1  -2  -4  387.05    9.65
  -1   2   4  369.02    8.44
   1  -2  -4  374.87    9.67
  -1   2   4  370.35    9.75
   1  -2  -4  366.81    8.33
  -1   2   4  367.98    9.42
   1  -2  -3   78.11    3.01
   1  -2  -3   78.09    2.33
  -1   2   3   78.40    2.86
   1  -2  -3   77.43    2.00
  -1   2   3   77.69    2.99
   1  -2  -3   79.56    2.94
   1  -2  -3   81.49    2.90
  -1   2   3   80.71    2.08
  -1   2   3   79.93    3.01
   1  -2  -3   77.93    2.95
  -1   2   2  921.59   19.85
   1  -2  -2  910.14   19.77
  -1   2   2  900.66   19.76
  -1   2   2  925.02   19.97
   1  -2  -2  898.38   19.77
   1  -2  -2  891.62   19.92
  -1   2   2  898.30   19.74
   1  -2  -2  897.76   19.77
   1  -2  -2  886.35   19.37
  -1   2   1   11.11    0.76
   1  -2  -1   11.05    0.61
   1  -2  -1   10.97    0.76
  -1   2   1   10.34    0.85
   1  -2  -1   11.39    0.90
  -1   2   1   13.64    0.93
  -1   2   1   11.96    0.64
   1  -2  -1   10.51    0.82
   1  -2  -1   12.37    0.88
  -1   2   0  836.88   17.60
   1  -2   0  803.71   17.82
  -1   2   0  797.88   17.86
   1  -2   0  832.63   17.55
   1  -2   0  838.48   18.01
   1  -2   1  126.53    3.64
  -1   2  -1  127.71    3.63
   1  -2   1  138.42    3.92
  -1   2  -1  134.01    3.74
   1  -2   1  133.94    3.61
  -1   2  -1  137.22    3.66
  -1   2  -2 1520.07   33.14
   1  -2   2 1507.52   33.01
   1  -2   2 1543.89   33.19
  -1   2  -2 1529.63   33.05
   1  -2   2 1596.18   33.40
  -1   2  -2 1568.23   33.46
  -1   2  -3 1764.17   37.96
   1  -2   3 1728.12   37.32
  -1   2  -3 1789.25   37.75
   1  -2   3 1804.01   37.68
  -1   2  -3 1720.26   37.54
   1  -2   3 1754.29   37.48
  -1   2  -3 1793.05   37.45
   1  -2   3 1791.96   37.64
   1  -2   4 1531.72   33.20
  -1   2  -4 1563.26   33.86
  -1   2  -4 1488.34   33.30
  -1   2  -4 1535.83   33.20
   1  -2   4 1587.62   33.50
  -1   2  -4 1491.66   33.64
   1  -2   4 1547.02   33.33
   1  -2   4 1567.08   33.23
   1  -2   4 1610.30   33.67
   1  -2   4 1546.48   33.10
   1  -2   5  452.16   11.14
   1  -2   5  417.98   10.50
  -1   2  -5  423.28   10.83
   1  -2   5  447.19   10.74
   1  -2   5  464.28   11.37
  -1   2  -5  425.22   11.28
  -1   2  -5  433.91   11.36
   1  -2   5  420.57   10.94
   1  -2   5  431.22   10.63
  -1   2  -5  423.24   10.72
  -1   2  -6  368.56    9.99
   1  -2   6  377.61    9.93
   1  -2   6  352.75    9.70
   1  -2   6  332.74    8.88
  -1   2  -6  328.39    9.35
   1  -2   6  357.54    9.98
  -1   2  -6  337.24    9.35
  -1   2  -6  358.63   10.12
   1  -2   6  354.05    9.28
   1  -2   6  372.67    9.36
  -1   2  -6  365.41   10.05
   1  -2   7    9.94    1.35
   1  -2   7   10.46    1.31
  -1   2  -7    9.74    1.52
   1  -2   7    8.75    0.93
   1  -2   7   12.22    1.21
  -1   2  -7    8.93    1.19
  -1   2  -7   10.47    1.25
   1  -2   7   12.17    1.24
  -1   2  -8   -0.32    0.89
   1  -2   8    0.26    0.34
   1  -2   8    0.27    0.64
  -1   2  -8    0.09    0.75
  -1   2  -8    0.17    0.57
  -1   2  -8    0.50    0.50
   1  -2   8    0.49    0.36
  -1   2  -9   11.52    1.80
  -1   2  -9   11.28    1.41
   1  -2   9   12.46    1.67
  -1   2  -9   12.10    1.47
  -1   2  -9    9.58    1.50
   1  -2   9   10.45    1.02
  -1   2 -10  142.24    5.80
   1  -2  10  134.55    4.36
   1  -2  10  140.76    6.18
  -1   2 -10  147.30    6.39
  -1   2 -10  139.29    5.56
  -1   2 -10  132.26    6.32
   1  -2  11   86.81    3.09
  -1   2 -11   78.76    4.97
  -1   2 -11   85.98    4.32
   1  -2  11   87.03    4.93
  -1   2 -11   89.36    4.56
  -1   2 -12  174.63    7.04
  -1   2 -12  166.70    7.82
  -1   2 -12  176.70    6.84
   1  -2  12  185.40    7.84
   1  -2  12  164.04    4.64
  -1   2 -13  158.44    6.71
   1  -2  13  171.17    7.95
  -1   2 -13  168.35    7.04
  -1   2 -13  157.23    7.84
   1  -2  14  119.11    6.60
  -1   2 -14  108.49    5.42
  -1   2 -14   96.77    6.27
  -1   2 -14  103.91    5.54
  -1   2 -15    4.52    1.15
  -1   2 -15    3.49    1.75
  -1   2 -15    4.50    1.21
   1  -2  15    5.46    1.58
  -1   2 -16    1.20    0.63
   1  -2  16   -1.13    1.19
  -1   2 -16   -0.64    1.16
   1  -2  17   -0.33    1.10
  -1   2 -17    0.29    0.72
   1  -1 -17    0.41    0.81
  -1   1  17    1.07    1.26
   1  -1 -17    1.56    1.26
  -1   1  16   14.52    2.74
   1  -1 -16    9.33    2.17
   1  -1 -16   10.32    1.85
   1  -1 -16   10.11    2.31
   1  -1 -15    3.57    1.39
   1  -1 -15    2.75    1.12
  -1   1  15    3.05    1.29
   1  -1 -15    3.52    1.58
   1  -1 -14   59.08    3.23
   1  -1 -14   63.19    4.20
   1  -1 -14   56.67    4.63
  -1   1  14   69.10    5.15
   1  -1 -14   58.01    4.58
   1  -1 -13   58.06    4.38
   1  -1 -13   58.79    4.51
  -1   1  13   59.66    4.62
   1  -1 -13   65.72    4.16
   1  -1 -13   65.08    3.26
   1  -1 -12    0.51    0.64
   1  -1 -12    1.99    0.65
   1  -1 -12    0.06    0.73
  -1   1  12   -0.07    1.05
   1  -1 -12    0.42    1.10
   1  -1 -11  127.31    6.32
   1  -1 -11  134.42    5.84
   1  -1 -11  134.79    6.38
  -1   1  11  140.07    6.68
   1  -1 -11  140.34    4.88
  -1   1  10  182.60    7.57
   1  -1 -10  175.62    7.24
   1  -1 -10  176.71    7.32
   1  -1 -10  184.07    6.83
   1  -1 -10  187.54    5.74
   1  -1  -9   78.83    4.32
   1  -1  -9   83.33    4.45
  -1   1   9   85.45    4.59
   1  -1  -9   82.71    3.67
   1  -1  -9   85.29    4.09
   1  -1  -9   82.47    3.22
   1  -1  -8    0.50    0.48
   1  -1  -8    0.36    0.60
   1  -1  -8    0.00    0.98
  -1   1   8    2.61    1.11
   1  -1  -8    1.09    0.41
   1  -1  -8    0.78    0.70
   1  -1  -7    9.17    1.13
   1  -1  -7    8.94    1.39
   1  -1  -7    9.52    1.30
   1  -1  -7    9.39    0.86
  -1   1   7   13.56    1.63
   1  -1  -7   10.50    1.07
  -1   1   7   10.57    1.15
  -1   1   6   69.44    2.88
   1  -1  -6   75.53    3.36
   1  -1  -6   67.85    2.73
   1  -1  -6   69.82    3.43
  -1   1   6   72.99    3.47
  -1   1   6   70.87    3.65
   1  -1  -6   71.99    3.08
   1  -1  -6   73.01    3.32
   1  -1  -6   73.13    3.33
   1  -1  -6   66.86    3.27
  -1   1   6   64.90    3.21
   1  -1  -6   68.21    2.45
   1  -1  -5   77.34    3.19
   1  -1  -5   74.47    2.63
  -1   1   5   77.77    3.50
  -1   1   5   71.00    3.12
  -1   1   5   71.96    2.71
   1  -1  -5   81.07    3.43
   1  -1  -5   71.13    3.09
  -1   1   5   74.42    3.27
   1  -1  -5   71.22    2.37
   1  -1  -5   71.92    3.14
   1  -1  -4  184.70    5.35
   1  -1  -4  174.80    5.25
   1  -1  -4  175.34    4.46
   1  -1  -4  177.45    4.64
   1  -1  -4  183.22    5.49
  -1   1   4  177.74    5.38
  -1   1   4  176.68    5.26
  -1   1   4  181.52    5.60
  -1   1   4  175.37    4.69
  -1   1   3 1622.54   34.87
   1  -1  -3 1670.69   34.11
   1  -1  -3 1616.40   34.84
   1  -1  -3 1629.24   34.99
  -1   1   3 1636.06   35.08
   1  -1  -3 1607.45   33.82
  -1   1   3 1652.49   34.94
  -1   1   3 1645.42   34.11
  -1   1   3 1560.69   33.85
   1  -1  -3 1652.70   34.88
  -1   1   2    3.86    0.36
   1  -1  -2    3.49    0.50
  -1   1   2    3.29    0.38
  -1   1   2    4.38    0.59
  -1   1   2    3.21    0.56
   1  -1  -2    4.06    0.38
   1  -1  -2    3.84    0.50
   1  -1  -2    3.92    0.51
   1  -1  -2    3.48    0.32
  -1   1   1  532.40   10.10
  -1   1   1  524.52    9.95
  -1   1   1  512.29   10.27
   1  -1  -1  512.62   10.05
  -1   1   1  515.06   10.29
   1  -1  -1  510.70    9.95
   1  -1   0  292.35    3.35
   1  -1   0  281.48    3.31
  -1   1   0  278.05    2.96
  -1   1   0  286.34    2.98
  -1   1   0  282.52    3.22
   1  -1   0  127.59    1.99
   1  -1   1  303.87    7.41
   1  -1   1  318.73    7.31
  -1   1  -1  334.92    7.52
  -1   1  -1  325.89    7.60
   1  -1   1  331.25    7.63
   1  -1   1  326.22    7.59
  -1   1  -1  343.78    7.64
   1  -1   2   24.70    1.17
  -1   1  -2   20.97    1.21
  -1   1  -2   23.79    1.18
  -1   1  -2   23.07    1.17
   1  -1   2   22.65    1.17
  -1   1  -2   22.99    1.19
   1  -1   2   22.12    1.18
   1  -1   2   22.80    1.20
  -1   1  -3   16.19    1.10
   1  -1   3   16.66    1.05
  -1   1  -3   16.70    1.18
   1  -1   3   16.62    1.19
  -1   1  -3   17.10    1.12
   1  -1   3   17.68    1.15
   1  -1   3   16.68    1.04
  -1   1  -3   16.54    1.01
   1  -1   3   17.25    1.18
   1  -1   3   15.88    1.17
  -1   1  -3   16.30    1.23
   1  -1   4    3.43    0.67
  -1   1  -4    0.72    0.73
   1  -1   4    1.30    0.47
  -1   1  -4    2.69    0.62
   1  -1   4    0.81    0.56
   1  -1   4    1.23    0.41
  -1   1  -4    1.02    0.48
  -1   1  -4    1.64    0.55
  -1   1  -4    1.34    0.47
   1  -1   4    1.17    0.42
  -1   1  -4    1.28    0.37
  -1   1  -4    2.92    0.73
   1  -1   4    2.11    0.47
  -1   1  -5  385.59   10.44
  -1   1  -5  410.85   10.42
   1  -1   5  404.30   10.12
   1  -1   5  376.18    9.35
  -1   1  -5  387.34    9.81
  -1   1  -5  398.32   10.37
   1  -1   5  382.78   10.29
   1  -1   5  395.35    9.66
   1  -1   5  423.27   10.57
  -1   1  -5  399.44   10.33
   1  -1   5  414.25   10.54
  -1   1  -5  363.50   10.33
  -1   1  -5  404.11    9.40
  -1   1  -5  374.87   10.08
   1  -1   6  841.04   19.85
  -1   1  -6  868.32   21.43
   1  -1   6  926.42   20.45
  -1   1  -6  896.39   21.33
  -1   1  -6  853.21   20.53
   1  -1   6  885.22   21.40
  -1   1  -6  960.23   21.54
   1  -1   6  985.62   21.76
  -1   1  -6  868.24   21.42
   1  -1   6 1005.11   21.77
   1  -1   6  933.67   21.06
  -1   1  -6  895.87   21.07
  -1   1  -6  940.11   21.35
  -1   1  -7  259.76    7.65
  -1   1  -7  262.42    8.04
  -1   1  -7  261.50    8.47
   1  -1   7  247.14    6.82
   1  -1   7  287.08    7.58
  -1   1  -7  268.36    8.54
   1  -1   7  282.44    8.11
   1  -1   7  276.89    8.57
   1  -1   8  165.16    5.87
   1  -1   8  149.24    4.55
  -1   1  -8  155.57    5.51
   1  -1   8  165.42    5.35
   1  -1   8  163.40    6.31
  -1   1  -8  161.73    5.94
  -1   1  -8  156.78    6.27
  -1   1  -8  162.30    6.42
   1  -1   9   54.78    3.54
  -1   1  -9   48.36    3.45
  -1   1  -9   51.80    3.21
   1  -1   9   50.21    2.10
  -1   1  -9   52.26    3.50
  -1   1  -9   52.48    2.93
  -1   1 -10   89.81    4.19
  -1   1 -10   95.45    5.03
  -1   1 -10   88.48    5.01
   1  -1  10   98.49    5.09
   1  -1  10   87.84    2.92
  -1   1 -10   91.06    4.58
   1  -1  11    1.24    1.11
   1  -1  11    2.23    0.35
  -1   1 -11    1.94    0.83
  -1   1 -11    2.28    1.08
  -1   1 -11    0.47    0.66
  -1   1 -11    0.85    0.93
  -1   1 -12    2.19    1.17
  -1   1 -12    0.84    0.67
   1  -1  12    0.97    1.05
  -1   1 -12    2.21    0.85
  -1   1 -13   15.67    1.87
  -1   1 -13   10.68    1.86
   1  -1  13   18.95    2.68
  -1   1 -13   13.43    2.36
  -1   1 -13   14.64    2.32
  -1   1 -14   49.14    3.41
  -1   1 -14   55.98    4.06
  -1   1 -14   46.17    4.28
   1  -1  14   48.24    4.33
  -1   1 -15   26.37    2.89
  -1   1 -15   30.88    2.77
   1  -1  15   32.18    3.67
  -1   1 -15   30.45    3.58
  -1   1 -16    9.17    2.31
   1  -1  16    4.92    1.69
   1  -1  17    9.83    2.23
  -1   1 -17   10.71    2.35
  -1   0  17   39.36    4.31
   1   0 -17   48.34    4.76
   1   0 -17   39.22    4.07
   1   0 -16   74.87    5.71
   1   0 -16   70.59    5.26
  -1   0  16   83.23    6.02
   1   0 -15   23.36    3.18
   1   0 -15   26.48    2.68
   1   0 -15   24.77    2.99
   1   0 -15   26.70    2.31
  -1   0  15   25.17    3.28
   1   0 -14   -0.71    1.34
   1   0 -14   -1.29    0.81
  -1   0  14   -0.11    1.11
   1   0 -14   -0.19    0.83
   1   0 -14   -0.25    0.54
   1   0 -13   -1.06    0.92
  -1   0  13   -1.15    1.00
   1   0 -13   -0.34    0.74
   1   0 -13    1.05    0.64
  -1   0  12    2.03    1.12
   1   0 -12    3.16    1.09
   1   0 -12    2.97    0.76
   1   0 -12    2.45    0.75
   1   0 -12    2.41    1.08
   1   0 -11   14.10    1.42
   1   0 -11   12.02    1.59
  -1   0  11   14.69    2.10
   1   0 -11   12.48    1.82
   1   0 -11   12.25    1.95
   1   0 -10  157.23    5.39
   1   0 -10  157.17    6.50
   1   0 -10  169.64    6.94
   1   0 -10  154.38    5.89
  -1   0  10  166.00    6.87
  -1   0   9  555.44   14.61
   1   0  -9  557.07   14.95
   1   0  -9  542.30   14.12
   1   0  -9  534.70   13.44
   1   0  -9  557.37   15.28
  -1   0   9  560.50   15.32
  -1   0   8  767.00   18.76
   1   0  -8  744.38   17.71
  -1   0   8  776.12   19.38
   1   0  -8  771.93   19.09
   1   0  -8  794.44   18.55
   1   0  -8  763.50   19.34
   1   0  -8  771.41   18.36
  -1   0   7  483.41   12.51
   1   0  -7  503.87   12.89
   1   0  -7  476.09   11.75
   1   0  -7  490.13   12.81
  -1   0   7  501.92   13.10
   1   0  -7  506.74   13.17
   1   0  -7  500.81   12.40
   1   0  -7  469.47   12.14
   1   0  -6  243.75    6.95
   1   0  -6  249.90    6.84
   1   0  -6  243.74    7.51
   1   0  -6  245.61    6.55
   1   0  -6  241.11    7.21
   1   0  -6  255.08    7.34
  -1   0   6  236.28    7.01
   1   0  -6  270.68    7.94
   1   0  -6  266.93    7.70
  -1   0   6  247.79    7.44
  -1   0   5   41.44    2.31
   1   0  -5   45.74    2.35
   1   0  -5   43.59    1.83
   1   0  -5   46.29    2.07
   1   0  -5   44.61    2.18
  -1   0   5   43.09    2.26
   1   0  -5   48.26    2.54
  -1   0   5   42.68    2.07
   1   0  -5   48.22    2.42
  -1   0   5   35.53    1.24
   1   0  -5   46.40    2.23
   1   0  -4   13.04    0.90
  -1   0   4   11.55    1.05
  -1   0   4   12.27    0.97
  -1   0   4   13.81    1.19
   1   0  -4   13.28    0.60
   1   0  -4   13.17    1.13
   1   0  -4   12.22    1.02
   1   0  -4   12.37    0.94
  -1   0   4   11.96    0.63
   1   0  -4   11.70    1.05
   1   0  -4   12.45    1.14
   1   0  -3    0.48    0.21
   1   0  -3    0.31    0.32
  -1   0   3    0.05    0.33
   1   0  -3    0.94    0.47
  -1   0   3    0.46    0.39
   1   0  -3    0.34    0.42
   1   0  -3   -0.12    0.41
  -1   0   3    0.27    0.40
   1   0  -3    0.18    0.27
  -1   0   3    0.28    0.20
   1   0  -3    0.70    0.31
   1   0  -2  655.20   14.50
  -1   0   2  646.48   14.49
  -1   0   2  664.42   14.15
   1   0  -2  664.60   14.09
   1   0  -2  659.96   14.25
   1   0  -2  628.39   14.32
   1   0  -2  668.98   14.30
  -1   0   2  669.27   14.27
   1   0  -1  609.66   18.98
   1   0  -1 1228.32   19.53
   1   0  -1 1209.12   19.43
  -1   0   1 1280.71   19.50
  -1   0   1  835.61   19.23
  -1   0   1 1161.14   19.34
  -1   0   1 1255.22   19.56
   1   0  -1  592.74   19.01
   1   0   0  435.92    4.00
  -1   0   0  451.89    3.34
   1   0   0  431.55    3.88
   1   0   1 3568.71   74.57
  -1   0  -1 3543.05   74.26
   1   0   1 3575.00   74.45
   1   0   1 3636.80   74.09
  -1   0  -1 3768.73   74.10
   1   0   1 3706.50   74.73
  -1   0  -1 3447.99   74.68
  -1   0  -1 3548.86   74.58
   1   0   2  418.07    9.40
   1   0   2  432.58    9.85
  -1   0  -2  426.25    9.49
   1   0   2  423.12    9.85
   1   0   2  417.40    9.80
   1   0   2  406.85    9.44
  -1   0  -2  418.46    9.88
  -1   0  -2  395.74    9.42
  -1   0  -2  422.14    9.89
   1   0   2  411.24    9.49
  -1   0  -2  413.50    9.38
  -1   0  -2  423.48    9.62
   1   0   3   39.34    1.63
  -1   0  -3   41.58    1.82
   1   0   3   41.53    1.97
   1   0   3   38.82    1.96
   1   0   3   41.12    2.02
  -1   0  -3   38.79    1.97
  -1   0  -3   42.03    1.69
  -1   0  -3   39.85    1.61
   1   0   3   39.90    1.61
   1   0   3   41.83    1.88
  -1   0  -3   39.73    1.93
  -1   0  -3   39.33    2.02
   1   0   4  172.96    5.21
  -1   0  -4  173.69    5.29
   1   0   4  159.17    4.43
  -1   0  -4  171.24    5.06
  -1   0  -4  166.23    4.40
   1   0   4  162.45    4.49
  -1   0  -4  151.41    5.20
   1   0   4  171.11    5.34
  -1   0  -4  160.74    4.60
   1   0   4  167.07    5.15
   1   0   4  165.81    5.25
  -1   0  -4  163.84    5.18
  -1   0  -4  156.31    5.08
   1   0   5   25.35    1.77
  -1   0  -5   22.36    1.72
   1   0   5   20.40    1.18
  -1   0  -5   23.80    1.65
  -1   0  -5   19.95    1.67
  -1   0  -5   18.97    1.30
   1   0   5   26.25    1.88
  -1   0  -5   22.08    1.70
  -1   0  -5   22.24    1.81
   1   0   5   20.14    1.73
   1   0   5   20.38    1.68
  -1   0  -5   21.93    1.62
   1   0   5   21.98    1.28
  -1   0  -5   22.22    1.17
  -1   0  -6   14.34    1.48
  -1   0  -6   11.57    1.38
  -1   0  -6   13.23    1.19
   1   0   6   13.56    1.38
   1   0   6   12.24    1.55
   1   0   6   12.55    1.44
   1   0   6   13.08    1.06
   1   0   6   13.90    0.97
  -1   0  -6   12.06    1.49
  -1   0  -6   13.16    1.31
  -1   0  -6   13.79    0.93
  -1   0  -6   11.21    1.46
  -1   0  -6   12.52    1.35
  -1   0  -7    5.41    0.97
   1   0   7    4.03    0.54
  -1   0  -7    5.67    1.21
   1   0   7    5.50    0.75
  -1   0  -7    5.05    1.18
  -1   0  -7    5.08    1.05
  -1   0  -7    5.88    0.62
  -1   0  -7    4.34    0.78
   1   0   7    4.85    0.92
   1   0   7    3.90    1.00
  -1   0  -8  125.13    4.57
   1   0   8  136.38    4.49
   1   0   8  127.08    5.58
   1   0   8  121.11    3.66
  -1   0  -8  127.49    5.52
  -1   0  -8  120.77    5.48
  -1   0  -8  131.50    5.33
  -1   0  -9   40.32    2.43
  -1   0  -9   38.26    3.06
  -1   0  -9   42.59    2.96
  -1   0  -9   39.30    3.07
   1   0   9   37.36    3.07
   1   0   9   42.74    2.32
   1   0   9   36.57    1.58
   1   0  10   25.74    2.63
  -1   0 -10   26.44    2.46
  -1   0 -10   23.58    1.94
  -1   0 -10   21.52    2.42
  -1   0 -10   24.44    2.59
   1   0  10   22.60    1.06
  -1   0 -11   73.75    3.78
  -1   0 -11   79.93    4.91
  -1   0 -11   79.20    4.58
  -1   0 -11   87.22    5.10
   1   0  11   81.03    4.96
   1   0  12  219.25    9.10
  -1   0 -12  204.00    8.27
  -1   0 -12  206.24    7.25
  -1   0 -12  198.81    8.72
  -1   0 -12  207.11    8.85
  -1   0 -13   72.53    4.71
   1   0  13   82.81    5.50
  -1   0 -13   73.41    5.19
  -1   0 -13   80.97    4.18
  -1   0 -13   70.41    5.04
  -1   0 -14   41.03    4.08
  -1   0 -14   48.25    4.34
  -1   0 -14   51.90    3.40
  -1   0 -14   48.86    3.97
   1   0  14   56.70    4.69
   1   0  15   12.39    2.43
  -1   0 -15   11.69    2.40
  -1   0 -15   18.19    2.61
  -1   0 -15   12.27    2.40
  -1   0 -16   -1.61    1.16
   1   0  16   -3.24    1.58
   1   0  17    0.39    1.26
  -1   0 -17    3.02    1.43
   1   1 -17    3.73    1.52
   1   1 -17    7.28    2.27
  -1  -1  17    5.63    1.79
   1   1 -16   59.13    4.68
   1   1 -16   74.54    5.67
  -1  -1  16   63.28    5.13
  -1  -1  15  111.24    6.61
   1   1 -15  111.37    6.29
   1   1 -15   94.08    6.23
   1   1 -15  104.14    5.04
   1   1 -14   51.82    4.34
   1   1 -14   47.21    3.26
  -1  -1  14   43.99    3.93
   1   1 -14   43.11    3.69
   1   1 -14   49.15    3.19
  -1  -1  13    9.93    1.86
   1   1 -13   10.93    1.49
   1   1 -13    9.44    1.92
   1   1 -13    7.50    1.28
   1   1 -13    9.42    1.67
   1   1 -12   57.38    3.27
  -1  -1  12   61.24    4.24
   1   1 -12   60.28    3.98
   1   1 -12   63.78    4.39
   1   1 -12   55.90    3.28
   1   1 -11   32.82    2.33
  -1  -1  11   36.25    3.07
   1   1 -11   37.54    3.19
   1   1 -11   34.37    2.83
   1   1 -11   34.37    2.40
   1   1 -10   23.84    1.90
  -1  -1  10   27.02    2.52
   1   1 -10   25.35    2.53
   1   1 -10   24.18    1.90
  -1  -1  10   21.00    2.24
   1   1 -10   25.78    2.32
  -1  -1   9    3.19    1.08
  -1  -1   9    2.19    0.26
  -1  -1   9    2.42    0.28
   1   1  -9    4.45    1.04
  -1  -1   9    1.82    0.86
   1   1  -9    3.59    0.82
   1   1  -9    2.94    0.70
   1   1  -9    3.04    1.18
  -1  -1   8  158.92    4.38
  -1  -1   8  203.68    6.08
  -1  -1   8  186.98    6.57
   1   1  -8  189.14    5.67
  -1  -1   8  191.71    6.53
   1   1  -8  185.18    6.30
   1   1  -8  183.24    5.75
   1   1  -8  186.94    6.79
  -1  -1   8  182.19    4.50
   1   1  -7  276.33    7.92
  -1  -1   7  269.91    8.03
   1   1  -7  274.16    8.37
   1   1  -7  267.62    7.14
  -1  -1   7  237.91    6.24
   1   1  -7  269.11    7.82
   1   1  -7  290.63    8.04
   1   1  -7  266.02    7.36
  -1  -1   7  283.67    7.65
  -1  -1   7  267.36    8.02
   1   1  -6   90.61    3.53
   1   1  -6   86.56    3.81
   1   1  -6   81.56    3.36
   1   1  -6   86.44    3.24
   1   1  -6   88.75    3.02
  -1  -1   6   89.55    3.61
   1   1  -6   90.84    3.86
   1   1  -6   94.92    3.65
  -1  -1   6   81.83    2.60
   1   1  -6   93.96    4.05
  -1  -1   6   84.36    3.56
  -1  -1   6   99.60    3.97
  -1  -1   6   88.58    3.36
   1   1  -5   72.86    2.88
   1   1  -5   73.76    2.45
  -1  -1   5   83.30    3.29
   1   1  -5   73.60    2.99
  -1  -1   5   73.17    2.94
  -1  -1   5   73.04    2.34
   1   1  -5   74.68    2.83
   1   1  -5   74.35    2.80
  -1  -1   5   73.08    3.02
   1   1  -5   76.12    3.26
   1   1  -5   79.27    3.26
   1   1  -4  326.77    7.97
   1   1  -4  322.17    7.94
  -1  -1   4  315.48    7.98
   1   1  -4  322.41    8.45
   1   1  -4  323.37    7.80
  -1  -1   4  333.55    8.38
   1   1  -4  328.18    8.26
   1   1  -4  329.38    8.38
  -1  -1   4  315.85    7.57
  -1  -1   4  321.91    8.21
   1   1  -3  196.07    5.18
   1   1  -3  198.83    5.24
  -1  -1   3  193.06    5.34
  -1  -1   3  195.73    5.17
   1   1  -3  193.26    4.76
  -1  -1   3  185.48    4.90
   1   1  -3  192.21    5.32
  -1  -1   3  192.38    5.21
   1   1  -3  193.80    5.06
   1   1  -3  183.86    4.85
  -1  -1   3  196.16    4.90
   1   1  -2 1121.37   23.23
   1   1  -2 1076.69   22.95
   1   1  -2 1069.52   23.13
  -1  -1   2 1055.27   23.12
   1   1  -2 1099.59   22.91
  -1  -1   2 1097.85   23.21
   1   1  -2 1059.70   22.49
  -1  -1   2 1100.66   23.06
  -1  -1   2 1040.62   22.90
   1   1  -1  556.28   12.49
   1   1  -1  545.32   12.12
   1   1  -1  549.66   12.15
  -1  -1   1  554.88   12.12
  -1  -1   1  562.78   12.47
  -1  -1   1  615.03   12.21
  -1  -1   1  575.47   12.53
   1   1  -1  554.10   12.44
   1   1   0  252.95    6.17
  -1  -1   0  256.30    6.08
   1   1   0  248.11    6.06
  -1  -1   0  264.48    6.21
   1   1   0  247.82    5.88
  -1  -1   0  250.80    6.07
   1   1   1  323.64    7.71
   1   1   1  311.58    7.24
   1   1   1  305.52    7.51
  -1  -1  -1  318.17    7.70
   1   1   1  319.45    7.51
  -1  -1  -1  320.22    7.26
  -1  -1  -1  303.01    7.48
  -1  -1  -1  320.84    7.57
   1   1   1  321.02    7.59
  -1  -1  -2   10.99    0.81
  -1  -1  -2   12.11    0.85
   1   1   2   11.29    0.72
   1   1   2   11.51    0.85
  -1  -1  -2   11.57    1.06
   1   1   2   13.77    1.05
  -1  -1  -2   11.45    1.02
   1   1   2   11.40    0.86
   1   1   2   11.53    1.00
  -1  -1  -2   11.48    0.95
  -1  -1  -2   11.71    0.55
   1   1   2   11.54    1.00
  -1  -1  -3   55.35    2.42
  -1  -1  -3   52.49    1.95
  -1  -1  -3   50.66    2.48
   1   1   3   53.08    2.43
   1   1   3   52.76    2.45
  -1  -1  -3   51.56    2.47
   1   1   3   49.90    1.79
  -1  -1  -3   47.90    1.83
  -1  -1  -3   49.98    2.13
   1   1   3   51.57    2.42
   1   1   3   50.29    2.18
   1   1   3   49.85    1.92
  -1  -1  -4  534.89   11.84
   1   1   4  522.91   12.98
   1   1   4  550.89   13.08
  -1  -1  -4  518.03   13.00
  -1  -1  -4  499.35   11.78
   1   1   4  556.46   13.25
   1   1   4  517.56   11.69
  -1  -1  -4  515.79   12.53
   1   1   4  495.53   12.59
   1   1   4  505.05   11.78
  -1  -1  -4  513.16   13.06
  -1  -1  -4  541.76   13.03
   1   1   5  356.84   10.04
  -1  -1  -5  380.39   10.10
   1   1   5  357.09    8.57
   1   1   5  389.04   10.10
  -1  -1  -5  368.66    9.31
   1   1   5  396.05   10.31
  -1  -1  -5  349.66    8.71
   1   1   5  357.29    9.80
  -1  -1  -5  342.48    9.89
  -1  -1  -5  354.07    8.52
  -1  -1  -5  346.26   10.05
  -1  -1  -5  359.99    9.61
  -1  -1  -5  356.65    9.73
   1   1   5  344.52    8.49
  -1  -1  -6 1240.55   29.51
   1   1   6 1378.35   29.52
  -1  -1  -6 1326.72   28.61
   1   1   6 1263.46   29.31
  -1  -1  -6 1305.53   27.33
  -1  -1  -6 1313.80   29.04
  -1  -1  -6 1302.60   29.35
  -1  -1  -6 1257.80   27.77
  -1  -1  -6 1260.05   29.12
   1   1   6 1320.66   29.62
   1   1   6 1272.58   27.51
   1   1   6 1185.56   27.20
  -1  -1  -7  452.23   10.24
  -1  -1  -7  439.46   12.58
  -1  -1  -7  429.21   12.22
  -1  -1  -7  465.81   11.82
   1   1   7  447.18   10.67
   1   1   7  444.02   12.54
   1   1   7  454.71   12.64
  -1  -1  -7  450.62   11.75
   1   1   7  409.60   10.12
  -1  -1  -7  433.77   12.27
  -1  -1  -7  437.81   10.92
  -1  -1  -8  184.41    4.84
   1   1   8  176.02    4.74
  -1  -1  -8  175.40    6.87
   1   1   8  182.40    7.12
  -1  -1  -8  177.77    5.65
  -1  -1  -8  189.86    6.93
  -1  -1  -8  179.05    7.06
   1   1   8  185.91    5.45
   1   1   8  174.05    7.05
  -1  -1  -9    1.78    0.95
  -1  -1  -9   -1.31    0.89
   1   1   9    1.09    0.27
   1   1   9    1.14    0.44
  -1  -1  -9    1.76    0.60
   1   1   9    0.31    0.89
  -1  -1  -9   -0.59    1.11
   1   1  10    6.72    0.46
   1   1  10    9.44    1.06
  -1  -1 -10    6.36    1.48
  -1  -1 -10    9.89    1.65
   1   1  10    6.45    1.58
  -1  -1 -10    8.16    1.14
  -1  -1 -10    5.02    1.48
   1   1  11   -0.63    1.36
  -1  -1 -11    0.43    0.42
  -1  -1 -11   -0.32    0.94
  -1  -1 -11    0.06    0.92
  -1  -1 -11    0.09    0.92
   1   1  12   42.45    3.83
  -1  -1 -12   46.30    3.91
  -1  -1 -12   39.98    3.44
  -1  -1 -12   38.04    3.51
  -1  -1 -12   40.90    2.66
  -1  -1 -13   58.13    4.32
  -1  -1 -13   60.14    4.74
  -1  -1 -13   59.09    3.36
  -1  -1 -13   61.19    4.68
   1   1  13   66.04    5.04
   1   1  14  110.95    6.83
  -1  -1 -14  102.07    6.40
  -1  -1 -14   96.74    6.40
  -1  -1 -14  103.15    6.06
  -1  -1 -15   63.32    5.16
  -1  -1 -15   56.60    4.94
  -1  -1 -15   58.98    4.64
   1   1  15   61.55    5.28
   1   1  16   11.87    2.52
  -1  -1 -16    9.72    2.15
  -1  -1 -16    9.94    2.23
  -1  -1 -16   10.11    2.11
  -1  -1 -17   -0.46    0.89
   1   1  17    2.83    1.48
  -1  -2  18   15.67    2.73
   1   2 -18   14.43    2.76
   1   2 -17   34.91    4.01
  -1  -2  17   34.31    3.82
   1   2 -16   -0.01    1.40
  -1  -2  16    2.61    1.43
   1   2 -16    1.28    1.09
   1   2 -16   -0.56    0.76
  -1  -2  15    8.28    1.92
   1   2 -15    9.23    1.85
   1   2 -15    9.05    2.26
   1   2 -15    7.02    1.42
  -1  -2  14   13.93    2.22
   1   2 -14   12.75    1.60
   1   2 -14   12.39    1.73
   1   2 -14   10.90    2.17
   1   2 -14   14.50    2.12
   1   2 -13    1.83    1.18
  -1  -2  13   -0.46    0.99
   1   2 -13    0.41    0.44
   1   2 -13    0.20    0.81
   1   2 -13    0.87    0.83
  -1  -2  12    8.72    1.56
   1   2 -12    8.01    1.75
   1   2 -12    5.37    1.19
  -1  -2  12    7.41    1.60
   1   2 -12    7.92    1.16
   1   2 -12    7.46    1.28
  -1  -2  11   39.49    1.48
   1   2 -11   40.40    2.42
  -1  -2  11   37.30    1.45
   1   2 -11   38.37    2.65
   1   2 -11   36.85    2.81
  -1  -2  11   39.83    3.10
  -1  -2  11   36.82    3.11
   1   2 -11   45.41    3.50
  -1  -2  10  197.32    5.16
   1   2 -10  194.05    7.66
  -1  -2  10  186.75    7.14
  -1  -2  10  185.86    5.04
   1   2 -10  190.66    6.93
   1   2 -10  194.38    6.05
   1   2 -10  191.37    6.54
  -1  -2  10  191.63    7.45
   1   2  -9  526.45   13.50
   1   2  -9  527.97   12.75
   1   2  -9  535.90   13.88
  -1  -2   9  533.39   14.19
  -1  -2   9  497.89   11.95
   1   2  -9  542.45   14.86
  -1  -2   9  529.01   14.50
   1   2  -8  402.82   10.80
  -1  -2   8  415.62   11.32
  -1  -2   8  415.63   11.69
   1   2  -8  419.55   11.91
   1   2  -8  423.19   11.07
  -1  -2   8  382.44    9.63
   1   2  -8  406.33   10.04
   1   2  -8  426.05   11.13
   1   2  -7  146.15    5.58
   1   2  -7  139.62    4.88
  -1  -2   7  138.87    4.20
   1   2  -7  141.51    4.17
   1   2  -7  147.72    5.00
  -1  -2   7  155.35    5.19
  -1  -2   7  146.72    5.10
  -1  -2   7  141.76    5.42
   1   2  -7  149.19    4.96
   1   2  -6   60.54    3.08
   1   2  -6   54.85    2.53
   1   2  -6   55.91    2.62
  -1  -2   6   61.97    3.01
   1   2  -6   55.63    1.98
  -1  -2   6   55.17    2.21
   1   2  -6   55.31    2.97
   1   2  -6   56.85    2.51
   1   2  -6   61.97    2.98
  -1  -2   6   60.13    2.78
  -1  -2   6   57.52    2.93
  -1  -2   6   56.92    2.62
   1   2  -5    0.52    0.38
   1   2  -5    0.96    0.59
   1   2  -5    0.23    0.33
   1   2  -5    0.73    0.43
  -1  -2   5    0.40    0.35
  -1  -2   5    0.23    0.36
  -1  -2   5    0.40    0.51
   1   2  -5    0.21    0.47
   1   2  -5    0.02    0.16
  -1  -2   5   -0.14    0.24
  -1  -2   5    0.58    0.41
   1   2  -5    0.17    0.31
  -1  -2   4   61.04    2.32
   1   2  -4   63.48    2.70
   1   2  -4   59.74    2.03
  -1  -2   4   63.86    2.59
   1   2  -4   61.36    2.60
   1   2  -4   66.44    2.80
   1   2  -4   56.60    2.12
  -1  -2   4   58.53    2.64
  -1  -2   4   59.21    2.17
   1   2  -4   59.46    2.47
  -1  -2   3  104.17    3.52
   1   2  -3  106.52    2.62
   1   2  -3  105.79    3.53
   1   2  -3  105.94    3.50
  -1  -2   3  106.58    3.33
   1   2  -3  102.19    3.35
   1   2  -3  103.20    3.19
  -1  -2   3  102.93    3.26
   1   2  -3   95.57    2.79
   1   2  -2   15.29    1.02
   1   2  -2   18.55    1.16
   1   2  -2   15.66    0.66
   1   2  -2   16.79    1.02
  -1  -2   2    9.99    0.55
   1   2  -2   16.10    1.04
  -1  -2   2   14.30    1.07
  -1  -2   2   16.20    1.06
   1   2  -1 5127.44   97.94
  -1  -2   1 4665.74   97.34
  -1  -2   1 4940.20   97.89
   1   2  -1 4635.15   97.21
   1   2  -1 4649.74   96.97
   1   2  -1 4742.20   97.82
   1   2  -1 4637.41   97.40
  -1  -2   1 4889.34   97.93
   1   2   0 1629.08   35.14
   1   2   0 1742.67   35.14
   1   2   0 1625.50   34.69
  -1  -2   0 1652.81   35.11
  -1  -2   0 1650.81   34.73
   1   2   0 1684.43   34.83
   1   2   0 1685.94   35.19
  -1  -2   0 1654.71   35.06
  -1  -2   0 1713.24   35.25
   1   2   1  786.08   17.58
  -1  -2  -1  804.87   17.70
   1   2   1  794.45   17.57
   1   2   1  771.87   16.94
   1   2   1  826.66   18.05
  -1  -2  -1  793.72   17.51
   1   2   1  794.89   17.64
   1   2   1  826.48   17.81
  -1  -2  -1  801.15   17.97
  -1  -2  -1  841.28   17.74
   1   2   2   45.88    2.25
  -1  -2  -2   44.30    1.41
  -1  -2  -2   46.08    1.51
  -1  -2  -2   44.55    2.19
   1   2   2   59.08    2.35
   1   2   2   45.54    2.19
  -1  -2  -2   44.74    1.97
  -1  -2  -2   43.41    2.26
   1   2   2   46.16    2.01
  -1  -2  -2   45.98    2.10
  -1  -2  -2   48.85    1.97
   1   2   2   42.41    1.52
   1   2   2   44.87    1.92
  -1  -2  -3    3.46    0.83
   1   2   3    3.92    0.76
   1   2   3    4.64    0.89
  -1  -2  -3    4.28    0.87
   1   2   3    5.05    0.64
   1   2   3    3.68    0.43
  -1  -2  -3    4.09    0.63
  -1  -2  -3    4.64    0.50
   1   2   3    5.31    0.84
  -1  -2  -3    5.32    0.77
   1   2   3    4.66    0.78
  -1  -2  -3    5.00    0.51
  -1  -2  -3    5.28    0.62
  -1  -2  -4  120.85    4.61
   1   2   4  129.15    4.67
  -1  -2  -4  116.47    3.66
  -1  -2  -4  122.91    4.22
   1   2   4  113.03    3.27
  -1  -2  -4  110.65    4.48
   1   2   4  124.61    4.58
   1   2   4  125.09    4.65
  -1  -2  -4  134.33    4.64
  -1  -2  -4  121.75    3.69
  -1  -2  -4  115.24    3.54
   1   2   4  111.76    3.58
   1   2   4  112.51    4.20
  -1  -2  -5  141.71    4.57
   1   2   5  158.93    5.47
  -1  -2  -5  150.32    5.62
  -1  -2  -5  168.78    5.75
  -1  -2  -5  164.34    5.38
  -1  -2  -5  154.41    4.76
   1   2   5  137.31    4.31
   1   2   5  169.25    5.83
   1   2   5  148.59    4.11
   1   2   5  165.70    5.82
  -1  -2  -5  161.35    4.50
  -1  -2  -5  153.06    5.73
   1   2   5  156.12    5.71
   1   2   6   26.92    1.46
  -1  -2  -6   37.19    2.08
   1   2   6   30.24    1.46
  -1  -2  -6   30.36    2.45
   1   2   6   32.28    2.42
  -1  -2  -6   33.74    1.62
  -1  -2  -6   31.99    1.61
  -1  -2  -6   35.13    2.53
   1   2   6   32.91    2.54
   1   2   7  356.31    8.71
  -1  -2  -7  352.19    8.94
   1   2   7  366.09   11.06
  -1  -2  -7  346.82   10.94
  -1  -2  -7  360.37   10.71
  -1  -2  -7  358.81   10.86
  -1  -2  -7  357.18    9.85
   1   2   7  377.25   11.00
   1   2   7  333.06    8.51
  -1  -2  -7  385.60   10.01
  -1  -2  -7  371.81    8.73
  -1  -2  -8  454.94   10.54
   1   2   8  473.23   13.58
  -1  -2  -8  450.22   13.45
  -1  -2  -8  452.58   13.08
  -1  -2  -8  434.10   11.07
   1   2   8  450.82   13.37
   1   2   8  455.59   10.87
  -1  -2  -8  444.36   13.12
   1   2   8  447.42   10.40
   1   2   9  195.16    5.75
  -1  -2  -9  203.58    8.07
   1   2   9  214.07    8.24
  -1  -2  -9  200.53    5.19
  -1  -2  -9  202.77    6.07
  -1  -2  -9  207.02    7.90
  -1  -2  -9  189.11    7.65
   1   2   9  198.70    5.07
   1   2   9  205.03    8.17
   1   2  10   82.74    5.12
  -1  -2 -10   82.81    3.51
  -1  -2 -10   82.05    4.88
   1   2  10   87.51    3.37
  -1  -2 -10   93.30    5.07
  -1  -2 -10   82.70    5.03
   1   2  10   93.54    5.32
   1   2  11    8.12    1.76
  -1  -2 -11    9.10    1.77
  -1  -2 -11   11.61    1.95
  -1  -2 -11   10.96    1.20
  -1  -2 -11    8.33    1.81
   1   2  12    6.66    1.79
  -1  -2 -12    7.91    1.77
  -1  -2 -12    5.99    0.97
  -1  -2 -12    5.02    1.50
  -1  -2 -12    5.67    1.65
   1   2  13   18.69    2.83
  -1  -2 -13   20.82    2.84
  -1  -2 -13   18.63    2.57
  -1  -2 -13   20.69    2.34
  -1  -2 -13   17.06    2.58
  -1  -2 -14    1.50    1.08
   1   2  14    1.69    1.35
  -1  -2 -14    0.80    0.86
  -1  -2 -14    0.67    1.11
  -1  -2 -14    0.46    1.25
   1   2  15    8.39    2.27
  -1  -2 -15    7.91    2.06
  -1  -2 -15    5.79    1.69
  -1  -2 -15    4.07    1.67
   1   2  16    4.46    1.86
  -1  -2 -16    4.59    1.80
  -1  -2 -16    2.00    1.45
  -1  -2 -16    3.38    1.44
  -1  -3  17   30.14    3.49
   1   3 -17   30.00    2.95
   1   3 -17   21.66    3.31
  -1  -3  16   72.07    5.17
   1   3 -16   73.60    5.72
   1   3 -16   64.76    4.31
   1   3 -15   58.81    3.97
   1   3 -15   62.83    4.35
  -1  -3  15   57.15    4.43
   1   3 -15   71.04    5.33
   1   3 -14   55.88    3.74
  -1  -3  14   56.97    4.23
   1   3 -14   57.02    4.02
   1   3 -14   61.23    4.79
   1   3 -13   33.24    2.25
   1   3 -13   30.32    2.65
   1   3 -13   32.75    2.85
   1   3 -13   29.38    3.22
  -1  -3  13   33.51    3.12
   1   3 -12   19.18    2.05
   1   3 -12   14.58    2.23
  -1  -3  12   15.21    2.24
   1   3 -12   20.01    2.12
  -1  -3  12   21.02    1.29
   1   3 -12   21.39    1.66
  -1  -3  12   21.58    2.31
  -1  -3  11   15.64    2.12
  -1  -3  11   15.30    1.20
   1   3 -11   13.91    1.67
   1   3 -11   14.08    1.69
  -1  -3  11   13.68    1.80
  -1  -3  11   13.88    1.10
   1   3 -11   12.32    1.21
   1   3 -11   14.21    2.07
  -1  -3  10    6.40    1.17
   1   3 -10    5.74    1.07
  -1  -3  10    4.62    0.66
  -1  -3  10    4.43    1.32
   1   3 -10    4.34    1.29
   1   3 -10    5.51    0.78
   1   3 -10    5.01    1.10
   1   3  -9   85.12    3.01
   1   3  -9   88.61    4.67
  -1  -3   9   81.17    4.43
   1   3  -9   81.67    3.76
  -1  -3   9   84.58    4.00
  -1  -3   9   80.88    3.14
   1   3  -9   81.29    3.89
   1   3  -8  393.05   11.10
  -1  -3   8  403.13   11.85
   1   3  -8  400.16   10.69
   1   3  -8  415.23   10.86
   1   3  -8  413.69    9.60
  -1  -3   8  422.99   11.12
   1   3  -8  415.64   12.05
  -1  -3   8  406.15   10.20
   1   3  -7  467.26   11.55
   1   3  -7  466.03   11.42
  -1  -3   7  454.44   12.55
   1   3  -7  479.01   12.75
  -1  -3   7  457.69   11.64
   1   3  -7  451.72   11.94
   1   3  -7  455.57   10.25
  -1  -3   7  461.57   11.26
  -1  -3   6  865.56   19.60
   1   3  -6  840.53   19.92
   1   3  -6  789.35   18.58
   1   3  -6  799.69   19.23
   1   3  -6  829.54   18.46
   1   3  -6  829.57   19.88
  -1  -3   6  806.65   19.80
  -1  -3   6  810.96   18.66
  -1  -3   6  825.56   18.76
   1   3  -5   33.31    1.47
   1   3  -5   37.34    2.23
  -1  -3   5   36.91    2.10
  -1  -3   5   34.07    1.84
   1   3  -5   29.45    1.51
   1   3  -5   33.42    1.99
  -1  -3   5   34.82    2.21
  -1  -3   5   33.41    1.58
  -1  -3   5   36.98    2.10
   1   3  -5   36.04    2.20
   1   3  -4    9.90    0.56
  -1  -3   4    9.37    1.14
   1   3  -4   11.28    1.12
   1   3  -4   10.18    1.05
   1   3  -4    9.07    0.66
  -1  -3   4   10.12    1.01
  -1  -3   4   10.59    0.97
  -1  -3   4    9.75    1.01
   1   3  -3   29.71    1.74
   1   3  -3   23.23    0.90
   1   3  -3   25.72    1.56
  -1  -3   3   26.55    1.56
  -1  -3   3   26.74    1.72
   1   3  -2 1311.63   28.85
   1   3  -2 1409.91   29.21
  -1  -3   2 1307.04   29.10
   1   3  -2 1332.29   29.01
  -1  -3   2 1384.61   29.13
  -1  -3   2 1321.68   28.07
  -1  -3   1  512.07   11.11
   1   3  -1  500.23   11.07
  -1  -3   1  522.66   12.20
  -1  -3   1  497.55   11.66
   1   3  -1  521.26   11.67
  -1  -3   1  512.97   12.05
   1   3  -1  551.96   12.14
   1   3  -1  522.31   12.15
   1   3  -1  509.07   11.78
   1   3   0   58.10    2.10
   1   3   0   61.26    2.40
   1   3   0   59.76    2.46
  -1  -3   0   60.56    2.16
   1   3   0   64.35    2.47
   1   3   0   59.53    2.07
  -1  -3   0   58.87    2.32
  -1  -3   0   55.50    2.39
  -1  -3   0   66.23    2.56
   1   3   1  644.57   14.41
   1   3   1  605.27   14.48
  -1  -3  -1  642.93   14.25
  -1  -3  -1  609.91   14.15
  -1  -3  -1  614.48   14.76
  -1  -3  -1  599.85   14.36
   1   3   1  598.52   14.36
   1   3   1  622.02   14.23
  -1  -3  -1  655.48   14.52
   1   3   1  659.25   14.83
  -1  -3  -2  428.34   10.65
  -1  -3  -2  417.83   10.85
  -1  -3  -2  416.98   10.21
   1   3   2  415.35   10.65
  -1  -3  -2  438.81   10.67
  -1  -3  -2  430.37   11.13
   1   3   2  427.04   10.70
   1   3   2  460.87   11.23
   1   3   2  413.42    9.91
  -1  -3  -2  462.54   10.57
  -1  -3  -2  436.79    9.33
   1   3   2  411.00   10.40
   1   3   2  458.12   10.93
  -1  -3  -3   16.29    1.33
   1   3   3   15.50    1.45
  -1  -3  -3   17.58    1.22
  -1  -3  -3   14.07    1.43
   1   3   3   16.62    1.54
  -1  -3  -3   13.90    0.95
  -1  -3  -3   14.84    0.86
   1   3   3   16.09    1.44
   1   3   3   13.00    1.09
  -1  -3  -3   13.50    1.45
   1   3   3   15.35    1.01
  -1  -3  -3   15.27    1.34
   1   3   3   14.49    1.31
   1   3   4   44.98    2.08
   1   3   4   51.07    2.80
   1   3   4   44.94    1.67
   1   3   4   45.04    2.54
  -1  -3  -4   48.39    2.68
  -1  -3  -4   47.02    2.49
   1   3   4   49.61    2.78
  -1  -3  -4   44.94    1.99
  -1  -3  -4   47.94    2.15
   1   3   4   52.86    2.92
  -1  -3  -4   43.70    2.72
  -1  -3  -4   43.26    2.75
  -1  -3  -4   46.12    1.92
  -1  -3  -5  127.44    4.00
  -1  -3  -5  126.54    4.74
  -1  -3  -5  119.18    3.99
   1   3   5  124.20    5.06
  -1  -3  -5  123.31    5.13
   1   3   5  111.64    3.83
   1   3   5  119.05    3.34
  -1  -3  -5  129.33    5.23
  -1  -3  -5  128.35    4.06
   1   3   5  120.04    4.78
  -1  -3  -6  163.96    4.78
  -1  -3  -6  152.00    6.11
   1   3   6  173.59    6.39
   1   3   6  150.45    4.12
  -1  -3  -6  149.41    4.97
  -1  -3  -6  162.31    5.13
  -1  -3  -6  161.92    6.30
   1   3   6  144.56    4.55
   1   3   6  149.56    5.89
  -1  -3  -7  195.22    6.33
  -1  -3  -7  205.00    7.61
   1   3   7  197.14    5.27
  -1  -3  -7  214.21    5.79
   1   3   7  211.66    7.75
  -1  -3  -7  202.31    7.65
   1   3   7  202.32    7.48
  -1  -3  -7  218.64    6.61
   1   3   7  193.62    5.54
   1   3   8   27.45    1.43
   1   3   8   24.74    2.59
  -1  -3  -8   27.38    2.64
  -1  -3  -8   27.83    2.57
  -1  -3  -8   27.80    2.72
  -1  -3  -8   22.37    1.87
  -1  -3  -8   23.43    1.97
  -1  -3  -8   27.19    1.51
   1   3   8   29.45    2.78
   1   3   9   -0.74    1.32
  -1  -3  -9    0.40    0.31
  -1  -3  -9   -0.17    0.84
  -1  -3  -9   -0.17    0.62
  -1  -3  -9    0.47    0.95
   1   3   9    0.07    0.22
  -1  -3  -9   -1.83    1.06
   1   3   9    2.39    1.27
  -1  -3 -10   16.82    2.36
  -1  -3 -10   16.12    1.77
   1   3  10   18.98    2.52
   1   3  10   14.63    2.28
  -1  -3 -10   15.89    2.20
   1   3  10   17.66    1.24
  -1  -3 -10   17.45    2.27
   1   3  11    0.97    1.42
  -1  -3 -11    1.45    0.90
   1   3  11    2.39    1.27
  -1  -3 -11    1.99    1.09
  -1  -3 -11    2.82    0.88
  -1  -3 -11    5.12    1.54
   1   3  12   21.89    2.98
  -1  -3 -12   26.33    3.10
  -1  -3 -12   19.32    2.66
  -1  -3 -12   23.48    2.40
  -1  -3 -12   20.84    2.73
  -1  -3 -13   52.41    4.38
  -1  -3 -13   51.29    3.72
  -1  -3 -13   54.42    4.75
   1   3  13   60.69    5.01
  -1  -3 -13   61.05    4.79
   1   3  14   83.45    6.17
  -1  -3 -14   85.18    5.96
  -1  -3 -14   79.22    5.62
  -1  -3 -14   72.73    5.69
  -1  -3 -14   81.78    4.90
  -1  -3 -15   58.37    5.25
  -1  -3 -15   51.57    4.82
   1   3  15   55.13    5.19
  -1  -3 -15   49.14    4.57
  -1  -3 -16   42.42    4.35
  -1  -3 -16   43.26    4.64
   1   3  16   41.58    4.60
  -1  -3 -16   36.70    4.18
  -1  -4  17    0.24    0.88
   1   4 -17   -0.71    0.90
  -1  -4  16    7.15    1.81
   1   4 -16    8.30    1.65
   1   4 -15   15.55    2.12
  -1  -4  15   15.35    2.22
   1   4 -15   18.19    2.85
   1   4 -14   80.86    4.72
   1   4 -14   83.71    5.81
  -1  -4  14   78.97    4.88
  -1  -4  13   82.86    5.44
   1   4 -13   80.49    4.57
   1   4 -13   94.66    5.91
  -1  -4  13   86.10    4.86
  -1  -4  12   37.18    2.92
   1   4 -12   30.48    2.66
   1   4 -12   35.76    1.91
   1   4 -12   36.92    3.50
  -1  -4  12   37.61    2.19
  -1  -4  12   33.53    3.29
  -1  -4  11   93.19    5.37
  -1  -4  11   97.49    3.96
   1   4 -11   93.14    4.41
   1   4 -11   87.46    4.50
   1   4 -11   96.45    3.24
  -1  -4  11   94.18    4.62
  -1  -4  11   88.21    3.63
   1   4 -11   97.94    5.56
  -1  -4  10   94.67    4.37
   1   4 -10   91.08    4.44
  -1  -4  10   88.98    5.03
   1   4 -10   96.77    3.01
  -1  -4  10   88.82    3.66
   1   4 -10   97.26    4.25
   1   4 -10   97.42    5.30
  -1  -4   9  133.77    4.69
  -1  -4   9  131.34    5.06
   1   4  -9  136.90    4.95
   1   4  -9  128.46    3.49
  -1  -4   9  145.15    6.21
   1   4  -9  140.20    4.97
   1   4  -9  136.58    5.44
  -1  -4   8    1.02    0.44
   1   4  -8    1.71    0.82
   1   4  -8    0.48    0.41
  -1  -4   8    1.16    0.96
   1   4  -8    0.32    0.36
  -1  -4   8    0.35    0.47
   1   4  -7    0.00    0.33
   1   4  -7    0.66    0.76
  -1  -4   7    0.66    0.45
  -1  -4   7   -0.26    0.86
  -1  -4   7    0.34    0.47
   1   4  -6   82.32    3.67
   1   4  -6   79.34    2.87
  -1  -4   6   84.01    4.02
  -1  -4   6   87.63    2.97
  -1  -4   6   93.55    3.61
   1   4  -5  107.33    4.19
   1   4  -5  102.86    3.12
  -1  -4   5  107.54    4.47
  -1  -4   5  118.40    4.17
  -1  -4   5  128.06    4.47
  -1  -4   4    5.25    0.81
   1   4  -4    2.72    0.68
   1   4  -4    3.90    0.82
   1   4  -4    3.40    0.32
  -1  -4   4    3.96    0.70
  -1  -4   4    5.19    0.82
  -1  -4   4    4.34    0.98
  -1  -4   3  273.02    7.29
  -1  -4   3  240.25    5.83
   1   4  -3  271.06    7.38
  -1  -4   3  255.82    7.28
   1   4  -3  248.10    6.98
   1   4  -2  674.60   15.99
   1   4  -2  737.47   16.47
  -1  -4   2  680.58   15.39
  -1  -4   2  693.32   16.31
  -1  -4   2  719.24   16.44
  -1  -4   1  856.41   19.15
   1   4  -1  953.29   20.26
  -1  -4   1  892.74   19.89
   1   4  -1  895.85   19.87
  -1  -4   1  899.25   20.13
   1   4  -1  877.47   19.01
  -1  -4   1  955.73   20.50
   1   4   0 1924.82   41.37
  -1  -4   0 1897.37   41.44
   1   4   0 1876.75   41.22
  -1  -4   0 2093.98   42.25
   1   4   0 2085.06   41.94
  -1  -4   0 1957.22   42.10
  -1  -4   0 1994.16   41.78
   1   4   0 1947.36   42.11
   1   4   1  308.22    8.16
   1   4   1  315.04    7.70
  -1  -4  -1  291.19    8.39
  -1  -4  -1  309.69    7.80
  -1  -4  -1  294.25    7.73
   1   4   1  288.48    7.79
  -1  -4  -1  317.93    8.23
   1   4   1  297.67    8.26
  -1  -4  -1  301.31    8.04
   1   4   2   33.65    2.13
  -1  -4  -2   39.17    2.05
  -1  -4  -2   34.14    1.78
  -1  -4  -2   30.39    2.02
  -1  -4  -2   36.73    1.98
   1   4   2   29.74    1.07
   1   4   2   35.47    1.72
   1   4   2   33.34    1.99
   1   4   2   34.21    1.96
  -1  -4  -2   34.66    2.26
  -1  -4  -2   32.18    1.14
   1   4   3   26.04    1.93
   1   4   3   29.45    2.02
  -1  -4  -3   29.98    2.25
  -1  -4  -3   24.63    1.54
  -1  -4  -3   30.45    1.99
   1   4   3   29.06    1.61
  -1  -4  -3   30.21    1.27
  -1  -4  -3   30.35    1.79
  -1  -4  -3   29.58    2.12
  -1  -4  -3   28.90    1.93
   1   4   3   27.15    1.74
  -1  -4  -4    1.07    0.65
   1   4   4    1.90    0.77
   1   4   4    1.45    0.81
  -1  -4  -4    1.96    0.51
   1   4   4    1.50    0.29
  -1  -4  -4    1.31    0.28
   1   4   4    1.57    0.52
  -1  -4  -4    0.94    0.50
  -1  -4  -4    0.84    0.68
  -1  -4  -4    1.77    0.47
  -1  -4  -5  105.32    4.88
  -1  -4  -5   98.23    3.66
  -1  -4  -5  110.77    3.62
   1   4   5  109.39    4.76
   1   4   5   97.73    3.69
  -1  -4  -5  115.18    3.92
   1   4   5   95.98    2.85
  -1  -4  -5  104.46    4.77
   1   4   5  110.42    4.68
  -1  -4  -6  570.96   13.13
  -1  -4  -6  536.98   15.06
  -1  -4  -6  525.17   13.21
  -1  -4  -6  540.20   14.99
   1   4   6  515.27   11.80
   1   4   6  541.18   14.87
  -1  -4  -6  555.47   13.22
   1   4   6  553.56   14.70
  -1  -4  -7  537.05   12.81
  -1  -4  -7  546.81   13.35
   1   4   7  502.83   11.61
   1   4   7  551.38   15.19
  -1  -4  -7  518.55   15.05
   1   4   7  533.08   14.94
  -1  -4  -7  512.28   13.29
  -1  -4  -7  549.61   15.25
  -1  -4  -8  469.91   14.41
  -1  -4  -8  483.06   11.72
  -1  -4  -8  461.46   12.57
   1   4   8  474.28   14.45
  -1  -4  -8  470.31   14.31
   1   4   8  476.85   10.74
   1   4   8  473.22   14.23
  -1  -4  -9  211.70    8.70
  -1  -4  -9  200.82    7.15
  -1  -4  -9  213.02    8.61
   1   4   9  224.03    8.88
   1   4   9  196.70    8.45
  -1  -4  -9  217.51    8.44
  -1  -4  -9  217.94    6.05
   1   4   9  211.51    5.41
   1   4  10   13.29    2.20
  -1  -4 -10   10.11    1.81
  -1  -4 -10    9.79    1.90
   1   4  10   11.30    2.08
  -1  -4 -10    8.94    1.38
  -1  -4 -10    9.03    1.89
  -1  -4 -11   -2.05    1.15
   1   4  11   -2.63    1.47
   1   4  11    0.03    1.03
  -1  -4 -11    0.48    0.60
  -1  -4 -11   -0.40    0.97
  -1  -4 -11    0.83    1.10
  -1  -4 -12   12.32    1.74
   1   4  12   13.84    2.54
  -1  -4 -12    9.83    2.08
  -1  -4 -12    8.15    1.98
  -1  -4 -12   12.51    2.23
   1   4  12   11.36    2.27
  -1  -4 -13    2.96    1.02
  -1  -4 -13    1.92    1.21
  -1  -4 -13    4.59    1.78
   1   4  13    4.51    1.83
   1   4  13    3.23    1.48
  -1  -4 -13    4.21    1.41
   1   4  14   20.05    3.15
  -1  -4 -14   13.51    2.51
  -1  -4 -14   18.23    2.99
  -1  -4 -14   13.31    2.57
  -1  -4 -15   24.18    3.33
  -1  -4 -15   26.25    3.60
   1   4  15   32.25    4.09
  -1  -4 -15   26.34    3.62
  -1  -4 -16   41.06    4.39
  -1  -4 -16   43.18    4.75
   1   4  16   52.13    5.22
  -1  -4 -16   48.20    4.87
   1   5 -17    6.36    1.55
   1   5 -16   10.45    1.96
   1   5 -15   40.03    3.43
  -1  -5  15   35.73    3.24
  -1  -5  14    7.93    1.51
  -1  -5  14    6.10    1.87
   1   5 -14    7.15    1.61
   1   5 -13    4.69    1.34
  -1  -5  13    2.91    0.76
  -1  -5  13    3.57    1.50
  -1  -5  13    3.04    1.06
  -1  -5  12    1.44    1.13
  -1  -5  12    3.17    1.00
  -1  -5  12    2.02    0.63
   1   5 -12    3.21    1.14
  -1  -5  11   -0.54    0.94
  -1  -5  11    0.18    0.56
   1   5 -11    0.80    0.75
  -1  -5  10    7.03    1.65
   1   5 -10    5.87    1.21
   1   5 -10    7.41    1.07
  -1  -5  10    9.73    1.27
  -1  -5   9   78.20    4.61
   1   5  -9   78.51    4.11
  -1  -5   9   81.26    3.55
   1   5  -9   78.52    3.39
   1   5  -8  308.86    9.28
   1   5  -8  276.45    7.88
  -1  -5   8  300.26    8.05
  -1  -5   8  302.63    9.87
  -1  -5   7  468.07   11.12
  -1  -5   7  479.90   13.33
   1   5  -7  486.28   12.76
   1   5  -7  448.88   11.02
   1   5  -6  181.68    6.19
   1   5  -6  164.28    4.58
  -1  -5   6  182.41    6.58
   1   5  -5   75.31    3.52
  -1  -5   5   85.04    3.68
  -1  -5   5   77.66    3.82
  -1  -5   4  368.30   10.00
   1   5  -4  373.67    9.65
  -1  -5   4  408.02   10.06
   1   5  -3   98.54    3.84
  -1  -5   3   76.22    2.63
   1   5  -3   81.27    3.39
  -1  -5   3   82.11    3.61
  -1  -5   3   92.57    3.74
   1   5  -2    2.90    0.67
   1   5  -2    3.37    0.76
  -1  -5   2    4.03    0.80
  -1  -5   2    3.56    0.38
  -1  -5   2    3.42    0.62
  -1  -5   2    4.57    0.93
   1   5  -1  286.62    7.02
  -1  -5   1  299.42    7.42
   1   5  -1  335.45    8.44
  -1  -5   1  295.59    8.09
  -1  -5   1  299.53    8.29
  -1  -5   1  335.11    8.72
   1   5  -1  308.11    7.96
   1   5   0  504.66   12.28
  -1  -5   0  547.64   12.11
   1   5   0  565.64   12.92
   1   5   0  487.24   12.00
  -1  -5   0  502.03   12.39
  -1  -5   0  569.37   13.30
  -1  -5   0  512.42   13.07
  -1  -5   0  524.12   12.71
   1   5   1  840.66   19.68
  -1  -5  -1  833.37   19.71
  -1  -5  -1  839.31   18.84
   1   5   1  885.06   19.02
   1   5   1  805.11   18.74
   1   5   1  892.07   18.96
  -1  -5  -1  785.46   19.01
   1   5   1  762.91   18.23
  -1  -5  -1  860.99   18.79
  -1  -5  -1  909.87   19.56
   1   5   1  791.50   17.47
  -1  -5  -2  157.95    5.46
   1   5   2  155.82    5.23
  -1  -5  -2  158.81    4.87
   1   5   2  147.99    3.80
  -1  -5  -2  177.83    5.38
   1   5   2  169.39    5.05
  -1  -5  -2  181.29    5.52
   1   5   2  162.12    5.67
  -1  -5  -2  155.75    5.79
   1   5   2  148.12    4.33
  -1  -5  -3   45.26    2.81
  -1  -5  -3   48.53    2.29
  -1  -5  -3   49.29    1.76
   1   5   3   48.27    2.86
  -1  -5  -3   45.67    2.97
  -1  -5  -3   51.04    2.75
   1   5   3   51.14    2.40
  -1  -5  -3   51.60    2.60
   1   5   3   47.32    2.72
   1   5   3   43.33    1.65
   1   5   4    3.95    0.94
  -1  -5  -4    6.74    0.67
   1   5   4    5.81    0.80
  -1  -5  -4    6.47    0.89
   1   5   4    7.59    1.22
  -1  -5  -4    5.89    0.80
  -1  -5  -4    7.78    1.25
  -1  -5  -4    6.65    1.38
  -1  -5  -5   32.58    2.67
  -1  -5  -5   32.34    1.75
  -1  -5  -5   29.93    2.65
   1   5   5   30.83    1.26
   1   5   5   36.44    2.72
  -1  -5  -5   32.03    1.97
  -1  -5  -5   33.91    2.09
   1   5   5   30.51    2.53
   1   5   6   28.00    2.58
  -1  -5  -6   31.15    2.81
  -1  -5  -6   26.56    1.90
   1   5   6   28.62    1.12
  -1  -5  -6   32.44    2.01
  -1  -5  -6   30.28    1.86
  -1  -5  -6   32.81    2.81
   1   5   6   29.64    2.61
   1   5   7    1.84    1.10
  -1  -5  -7    2.33    0.74
   1   5   7    2.57    0.30
  -1  -5  -7    2.74    0.65
  -1  -5  -7    2.87    1.31
  -1  -5  -7    2.69    0.63
   1   5   7    4.71    1.33
  -1  -5  -7    3.33    1.37
   1   5   8   29.42    2.90
  -1  -5  -8   27.66    2.85
   1   5   8   24.05    0.89
  -1  -5  -8   25.62    1.78
  -1  -5  -8   27.62    2.88
  -1  -5  -8   26.50    2.12
   1   5   8   31.51    3.06
   1   5   9   51.22    4.06
  -1  -5  -9   47.11    3.89
  -1  -5  -9   46.86    3.92
  -1  -5  -9   53.67    3.18
   1   5   9   53.00    4.08
   1   5  10   20.85    2.81
  -1  -5 -10   25.76    2.83
  -1  -5 -10   19.68    2.01
  -1  -5 -10   18.23    2.62
   1   5  10   24.03    2.92
  -1  -5 -10   17.16    2.48
   1   5  11   22.14    3.04
  -1  -5 -11   24.03    2.89
  -1  -5 -11   22.50    2.26
  -1  -5 -11   22.15    2.94
   1   5  11   23.07    3.04
  -1  -5 -11   22.92    3.00
   1   5  12   12.61    2.47
  -1  -5 -12    8.57    1.48
  -1  -5 -12    7.06    1.83
   1   5  12    7.56    1.97
  -1  -5 -12    8.56    2.02
  -1  -5 -12   12.03    2.37
   1   5  13   17.34    2.85
   1   5  13   11.39    2.51
  -1  -5 -13   13.75    2.47
  -1  -5 -13   17.59    2.81
  -1  -5 -13   15.66    2.72
  -1  -5 -14   39.85    4.25
   1   5  14   43.19    4.58
  -1  -5 -14   45.29    4.55
  -1  -5 -14   41.28    4.30
  -1  -5 -15   30.43    3.96
   1   5  15   38.94    4.50
  -1  -5 -15   27.68    3.69
  -1  -5 -15   35.25    4.06
   1   6 -17    0.02    0.86
   1   6 -16    5.46    1.58
   1   6 -15   69.61    4.74
  -1  -6  14  109.48    5.38
   1   6 -14   99.82    5.70
  -1  -6  14  101.75    6.54
   1   6 -13  144.72    6.79
  -1  -6  13  154.66    6.34
  -1  -6  13  155.68    6.11
  -1  -6  13  145.70    7.78
  -1  -6  12   85.64    5.66
   1   6 -12   91.14    5.05
  -1  -6  12   98.08    4.56
   1   6 -11   35.12    2.97
  -1  -6  11   38.17    2.55
  -1  -6  11   42.55    3.67
   1   6 -10    0.34    0.76
  -1  -6  10    0.22    0.43
  -1  -6  10   -0.27    1.04
  -1  -6   9    6.36    0.89
   1   6  -9    6.04    1.32
  -1  -6   9    9.36    1.75
  -1  -6   8   56.24    3.75
   1   6  -8   47.99    3.21
   1   6  -7  177.95    6.50
  -1  -6   7  166.18    6.82
  -1  -6   6  207.72    7.46
   1   6  -6  197.00    6.92
  -1  -6   5  163.09    6.25
   1   6  -5  167.66    5.94
  -1  -6   4  293.18    8.77
  -1  -6   4  276.21    6.83
   1   6  -4  291.98    8.43
  -1  -6   3    0.37    0.36
  -1  -6   3    0.41    0.60
   1   6  -3    0.32    0.62
  -1  -6   2  390.56   10.26
  -1  -6   2  409.37   10.99
  -1  -6   2  392.52    9.34
   1   6  -2  413.82   10.64
  -1  -6   1  158.40    4.68
  -1  -6   1  157.46    5.34
   1   6  -1  179.87    5.60
   1   6  -1  163.99    5.14
  -1  -6   1  162.57    5.43
   1   6  -1  152.24    4.19
   1   6   0   21.11    1.59
   1   6   0   18.73    1.24
  -1  -6   0   18.96    1.54
  -1  -6   0   19.68    1.27
   1   6   0   19.90    1.42
  -1  -6   0   18.12    1.43
  -1  -6   0   19.45    1.78
   1   6   1   59.13    2.73
   1   6   1   53.53    3.13
   1   6   1   49.70    1.79
  -1  -6  -1   48.27    2.65
   1   6   1   49.11    2.24
  -1  -6  -1   54.25    3.08
   1   6   1   57.01    2.72
   1   6   1   49.53    2.42
  -1  -6  -1   54.05    2.49
  -1  -6  -1   50.22    2.50
  -1  -6  -2    1.81    0.57
   1   6   2    1.71    0.65
  -1  -6  -2    0.88    0.66
   1   6   2    1.21    0.26
   1   6   2    1.53    0.48
  -1  -6  -2    1.70    0.53
   1   6   2    0.36    0.71
  -1  -6  -2    1.51    0.89
   1   6   2    1.04    0.40
  -1  -6  -3   53.23    3.18
   1   6   3   57.83    3.39
   1   6   3   61.86    2.90
   1   6   3   52.90    1.87
   1   6   3   57.86    3.16
  -1  -6  -3   55.14    2.57
   1   6   3   54.32    2.14
  -1  -6  -3   55.67    3.45
   1   6   4   93.36    4.38
   1   6   4   95.89    3.91
   1   6   4   90.51    2.82
  -1  -6  -4   86.21    3.46
  -1  -6  -4   85.96    4.39
  -1  -6  -4   88.21    4.69
  -1  -6  -4   93.01    3.02
   1   6   4   98.36    4.66
  -1  -6  -5   94.63    3.66
   1   6   5   93.79    2.71
  -1  -6  -5   94.49    4.82
   1   6   5   96.35    4.78
  -1  -6  -5   96.75    3.35
   1   6   5   95.82    2.74
  -1  -6  -5   92.98    4.99
   1   6   5   91.21    4.77
   1   6   6  202.91    7.87
  -1  -6  -6  207.03    6.26
  -1  -6  -6  200.98    8.14
  -1  -6  -6  199.53    7.90
   1   6   6  196.00    4.63
  -1  -6  -6  213.57    6.13
   1   6   6  201.30    4.61
  -1  -6  -6  212.13    6.63
   1   6   6  214.08    8.00
  -1  -6  -7  285.80   10.29
  -1  -6  -7  293.85    8.34
   1   6   7  269.19    9.90
  -1  -6  -7  273.38    8.35
  -1  -6  -7  268.04    7.89
   1   6   7  267.71    9.82
  -1  -6  -7  276.62    7.97
  -1  -6  -7  263.98    9.89
  -1  -6  -8  213.24    8.88
   1   6   8  215.54    8.82
   1   6   8  226.91    9.01
  -1  -6  -8  220.14    9.08
  -1  -6  -8  217.50    7.30
  -1  -6  -9   60.18    3.43
  -1  -6  -9   60.13    4.59
   1   6   9   60.19    4.50
   1   6   9   58.19    4.43
  -1  -6  -9   64.53    4.64
   1   6  10   -0.51    1.33
  -1  -6 -10    0.08    0.64
  -1  -6 -10   -0.28    1.24
   1   6  10   -0.06    1.19
  -1  -6 -10   -0.83    1.23
   1   6  11    0.82    1.20
   1   6  11    2.43    1.53
  -1  -6 -11    4.57    1.14
  -1  -6 -11    1.43    1.33
  -1  -6 -11    2.63    1.30
  -1  -6 -11    3.64    1.45
   1   6  12    9.42    2.25
  -1  -6 -12   11.75    2.42
  -1  -6 -12    8.92    2.08
   1   6  12    7.46    1.87
  -1  -6 -12    9.81    2.14
   1   6  13    8.02    2.23
   1   6  13    5.29    1.81
  -1  -6 -13    6.85    1.86
  -1  -6 -13    7.16    2.06
  -1  -6 -13    7.22    2.10
  -1  -6 -14   29.78    3.72
   1   6  14   21.38    3.37
  -1  -6 -14   25.90    3.49
   1   6  14   26.09    3.74
  -1  -6 -14   27.16    3.66
  -1  -6 -15   50.15    5.11
  -1  -6 -15   43.92    4.73
   1   6  15   52.88    5.32
  -1  -6 -15   46.96    4.85
   1   7 -17    4.50    1.45
   1   7 -16   -0.63    0.97
  -1  -7  15    4.21    1.60
   1   7 -15    4.18    1.50
   1   7 -14    1.80    1.18
  -1  -7  14   -1.33    1.27
  -1  -7  13   25.01    3.23
  -1  -7  13   24.24    2.38
   1   7 -13   21.47    2.63
   1   7 -12   20.00    2.46
  -1  -7  12   16.69    2.64
  -1  -7  11   27.76    3.11
   1   7 -11   29.02    2.81
   1   7 -10    8.81    1.60
  -1  -7  10    9.17    1.88
   1   7  -9   99.24    5.02
  -1  -7   9  103.68    5.61
  -1  -7   8  105.22    5.46
   1   7  -8  100.80    4.99
  -1  -7   7  181.18    7.31
   1   7  -7  181.77    6.86
  -1  -7   6  151.09    6.30
   1   7  -6  149.76    5.92
  -1  -7   5    4.78    1.22
  -1  -7   5    5.61    0.53
   1   7  -5    5.46    1.19
  -1  -7   4   11.58    0.96
  -1  -7   4   14.11    1.69
   1   7  -4   12.12    1.51
  -1  -7   3   52.22    3.07
   1   7  -3   54.97    2.95
  -1  -7   3   56.38    2.55
  -1  -7   3   53.89    1.74
  -1  -7   2  204.69    5.50
  -1  -7   2  213.10    6.89
   1   7  -2  206.43    6.54
  -1  -7   2  204.76    6.40
   1   7  -1  256.30    7.45
  -1  -7   1  245.42    6.95
  -1  -7   1  255.70    7.83
   1   7  -1  249.53    6.33
  -1  -7   1  278.01    7.95
   1   7   0  430.79   10.82
   1   7   0  389.05   10.06
  -1  -7   0  408.09    9.72
  -1  -7   0  383.61   10.49
   1   7   0  387.49    9.36
   1   7   0  369.59    9.57
  -1  -7   0  390.89   11.06
  -1  -7   0  359.27   10.11
   1   7   1  283.21    9.07
   1   7   1  276.77    6.75
  -1  -7  -1  269.31    7.90
   1   7   1  297.10    8.20
  -1  -7  -1  279.27    7.73
   1   7   1  258.39    7.60
  -1  -7  -1  274.50    8.81
   1   7   1  309.47    8.50
  -1  -7  -1  254.98    8.05
   1   7   1  256.36    7.38
  -1  -7  -2  230.74    6.91
   1   7   2  218.08    7.74
  -1  -7  -2  206.34    6.45
  -1  -7  -2  214.51    7.69
   1   7   2  207.33    6.73
  -1  -7  -2  203.11    7.06
   1   7   2  204.84    5.24
   1   7   2  241.18    7.14
   1   7   2  211.18    5.98
  -1  -7  -3   71.13    3.13
  -1  -7  -3   69.56    4.11
   1   7   3   68.39    2.27
   1   7   3   67.22    2.61
   1   7   3   68.91    3.57
   1   7   3   77.28    4.19
  -1  -7  -3   66.72    3.76
   1   7   3   79.41    3.61
   1   7   4   -0.10    0.65
  -1  -7  -4    0.48    0.43
   1   7   4    0.63    0.78
   1   7   4    0.43    0.27
  -1  -7  -4    0.54    0.94
   1   7   4    0.86    0.30
  -1  -7  -4   -0.31    1.12
   1   7   4    1.35    0.48
   1   7   5    7.26    1.47
  -1  -7  -5    7.49    0.82
   1   7   5    6.47    1.37
   1   7   5    8.25    0.62
   1   7   5    6.42    1.04
  -1  -7  -5    5.18    1.37
  -1  -7  -5    6.63    0.95
  -1  -7  -5    6.30    1.50
   1   7   5    8.14    0.61
  -1  -7  -6   12.95    1.16
   1   7   6   13.68    1.98
   1   7   6   12.58    2.01
  -1  -7  -6   10.28    1.78
  -1  -7  -6   13.57    2.09
  -1  -7  -6   12.80    1.29
  -1  -7  -7   51.08    3.98
  -1  -7  -7   50.87    2.68
  -1  -7  -7   52.69    4.13
   1   7   7   54.21    4.01
   1   7   7   49.91    3.83
  -1  -7  -8   96.31    4.42
  -1  -7  -8   90.29    3.85
  -1  -7  -8   96.43    5.72
   1   7   8   97.78    5.75
   1   7   8   97.47    5.68
  -1  -7  -8   95.32    5.81
   1   7   9   90.94    5.71
  -1  -7  -9   85.42    5.60
  -1  -7  -9   81.18    3.68
  -1  -7  -9   88.90    4.34
  -1  -7  -9   85.76    5.68
   1   7   9   90.18    5.73
   1   7  10   59.81    4.87
  -1  -7 -10   62.57    3.70
  -1  -7 -10   57.79    4.78
  -1  -7 -10   58.32    4.77
   1   7  10   68.59    5.15
  -1  -7 -11   12.81    2.42
   1   7  11   11.01    2.33
  -1  -7 -11   14.57    1.82
  -1  -7 -11    9.52    2.19
   1   7  11   12.56    2.45
  -1  -7 -12   -0.20    1.32
  -1  -7 -12    0.89    1.10
   1   7  12    0.78    1.23
  -1  -7 -12    1.33    1.22
   1   7  12    3.99    1.73
   1   7  13   21.60    3.45
   1   7  13   15.52    2.87
  -1  -7 -13   19.11    3.08
  -1  -7 -13   20.44    3.07
  -1  -7 -13   21.12    3.17
  -1  -7 -14    1.52    1.30
  -1  -7 -14   -1.68    1.36
  -1  -7 -14    1.26    1.22
   1   7  14    0.50    1.36
   1   7  14    0.98    1.33
   1   8 -16   12.22    2.20
   1   8 -15   55.36    4.49
  -1  -8  15   54.82    5.05
   1   8 -14   52.90    4.29
  -1  -8  14   56.26    5.07
   1   8 -13   53.02    4.15
  -1  -8  13   45.15    4.45
  -1  -8  12    3.76    1.67
   1   8 -12    3.19    1.24
   1   8 -11    0.16    0.93
  -1  -8  11    1.29    1.35
  -1  -8  10   -0.85    1.14
   1   8 -10   -1.31    1.19
   1   8  -9   20.61    2.34
  -1  -8   9   19.18    2.54
  -1  -8   8   15.49    2.21
   1   8  -8   12.56    1.87
   1   8  -7  139.07    6.04
  -1  -8   7  138.71    6.39
  -1  -8   6  391.71   11.82
  -1  -8   6  345.58    7.84
   1   8  -6  400.34   11.29
  -1  -8   6  365.99    7.88
   1   8  -5  116.55    5.08
  -1  -8   5  113.23    5.30
  -1  -8   5  111.86    3.53
  -1  -8   4   84.79    4.34
   1   8  -4   82.30    4.06
  -1  -8   4   84.92    3.26
  -1  -8   3   60.72    3.52
  -1  -8   3   63.85    3.02
   1   8  -3   65.90    3.43
  -1  -8   3   66.16    2.19
  -1  -8   2   18.59    1.70
  -1  -8   2   18.20    1.84
  -1  -8   2   21.82    1.37
   1   8  -2   18.42    1.76
  -1  -8   1    4.22    0.72
   1   8  -1    4.21    0.54
   1   8  -1    5.01    0.91
  -1  -8   1    4.41    0.97
  -1  -8   1    4.68    0.98
  -1  -8   0    8.18    1.35
  -1  -8   0    7.63    1.18
   1   8   0    7.99    1.50
  -1  -8   0    8.05    1.11
   1   8   0    7.18    0.85
   1   8   0    6.60    1.01
   1   8   0    8.39    0.87
  -1  -8  -1  125.91    4.50
   1   8   1  119.33    4.41
   1   8   1  126.93    3.74
  -1  -8  -1  109.55    4.74
  -1  -8  -1  114.83    5.36
   1   8   1  122.33    5.68
   1   8   1  122.45    4.38
  -1  -8  -1  121.72    4.74
   1   8   2  186.59    7.55
   1   8   2  202.35    5.88
   1   8   2  201.34    5.07
  -1  -8  -2  186.14    6.25
  -1  -8  -2  181.78    6.81
   1   8   2  191.04    6.48
  -1  -8  -2  189.13    7.46
   1   8   3  198.14    7.75
   1   8   3  194.02    4.95
  -1  -8  -3  177.84    7.02
  -1  -8  -3  184.35    6.07
   1   8   3  201.14    5.59
   1   8   3  182.14    6.71
  -1  -8  -3  183.98    7.58
   1   8   4  115.65    5.71
  -1  -8  -4  104.64    4.13
   1   8   4  113.07    3.47
   1   8   4  100.93    4.95
  -1  -8  -4   93.49    5.04
   1   8   4  112.11    3.36
  -1  -8  -4  104.82    5.61
  -1  -8  -5   22.97    1.73
   1   8   5   22.40    2.43
   1   8   5   26.43    1.18
  -1  -8  -5   20.97    2.45
  -1  -8  -5   25.98    2.87
   1   8   5   24.89    2.70
   1   8   5   25.74    1.21
   1   8   6   63.19    4.26
  -1  -8  -6   63.99    4.39
  -1  -8  -6   69.70    4.71
  -1  -8  -6   69.56    3.13
   1   8   6   69.21    4.66
  -1  -8  -7   53.37    2.74
  -1  -8  -7   54.58    4.20
  -1  -8  -7   52.46    4.29
   1   8   7   52.79    4.06
   1   8   7   59.87    4.46
   1   8   8   36.82    3.57
  -1  -8  -8   38.13    2.27
  -1  -8  -8   32.52    3.44
  -1  -8  -8   40.99    3.93
   1   8   8   37.02    3.61
   1   8   9    3.41    1.50
   1   8   9    5.47    1.80
  -1  -8  -9    4.59    1.79
  -1  -8  -9    6.16    1.79
   1   8  10   13.65    2.49
  -1  -8 -10    8.73    2.11
  -1  -8 -10    9.50    2.08
   1   8  10   12.20    2.29
   1   8  11   17.49    3.00
  -1  -8 -11   20.57    3.04
   1   8  11   19.64    3.05
  -1  -8 -11   22.33    3.21
   1   8  12    7.45    2.20
   1   8  12    3.86    1.69
  -1  -8 -12    6.07    2.02
  -1  -8 -12    4.86    1.71
  -1  -8 -12    3.31    1.50
   1   8  13   26.60    3.99
  -1  -8 -13   15.90    2.84
  -1  -8 -13   27.61    3.57
   1   8  13   17.40    3.01
  -1  -8 -13   21.21    3.27
   1   9 -16   12.58    2.33
  -1  -9  15    1.28    1.33
   1   9 -15    1.15    0.91
  -1  -9  14   29.16    3.78
   1   9 -14   24.65    3.07
  -1  -9  13   62.57    5.37
   1   9 -13   65.39    4.82
  -1  -9  12   61.73    5.10
   1   9 -12   69.40    4.79
  -1  -9  11   41.62    4.15
   1   9 -11   46.45    3.82
  -1  -9  10    6.12    1.78
   1   9 -10    8.62    1.73
  -1  -9   9   15.73    2.40
   1   9  -9   15.28    2.15
   1   9  -8   39.15    3.23
  -1  -9   8   41.90    3.59
  -1  -9   7   43.54    3.54
   1   9  -7   43.54    3.29
  -1  -9   6    0.89    1.03
   1   9  -6   -0.43    1.03
  -1  -9   6    0.44    0.21
  -1  -9   6    0.29    0.21
  -1  -9   5   77.31    4.52
  -1  -9   5   78.52    3.04
   1   9  -5   83.35    4.36
  -1  -9   4  324.69    8.86
  -1  -9   4  308.72   10.24
   1   9  -4  320.97    9.96
  -1  -9   3   33.18    1.55
   1   9  -3   30.37    2.45
  -1  -9   3   32.15    2.22
  -1  -9   3   33.91    2.72
   1   9  -2   11.60    1.46
  -1  -9   2   11.50    1.06
  -1  -9   2    9.82    1.45
  -1  -9   2   10.40    1.39
   1   9  -1   14.16    1.53
  -1  -9   1   17.01    1.76
  -1  -9   1   14.25    1.34
  -1  -9   1   17.46    1.86
   1   9   0   87.28    3.43
   1   9   0   81.66    4.79
  -1  -9   0   89.83    4.19
  -1  -9   0   82.51    4.45
  -1  -9   0   90.25    4.01
   1   9   0   83.81    3.80
   1   9   0   89.99    3.35
  -1  -9  -1  238.07    8.08
   1   9   1  256.18    9.40
   1   9   1  253.87    7.51
   1   9   1  258.88    6.64
  -1  -9  -1  248.48    7.49
  -1  -9  -1  245.38    7.86
   1   9   1  253.81    7.53
  -1  -9  -1  232.29    8.75
   1   9   2   67.99    4.45
  -1  -9  -2   68.63    3.45
  -1  -9  -2   67.15    4.28
   1   9   2   74.15    3.17
   1   9   2   68.36    3.52
  -1  -9  -2   67.74    3.87
   1   9   2   71.04    2.45
   1   9   3    0.70    0.74
  -1  -9  -3    0.53    1.00
   1   9   3    0.99    1.18
  -1  -9  -3   -0.12    0.92
  -1  -9  -3    1.81    0.65
   1   9   3    1.25    0.48
   1   9   3    1.34    0.31
   1   9   4   28.68    2.61
   1   9   4   37.60    1.77
   1   9   4   33.14    3.17
  -1  -9  -4   32.11    2.92
  -1  -9  -4   30.17    2.11
   1   9   4   34.06    1.55
  -1  -9  -4   35.95    3.34
   1   9   5   13.60    0.83
  -1  -9  -5    9.81    1.97
  -1  -9  -5   11.51    1.96
  -1  -9  -5   14.18    1.39
   1   9   5   12.17    2.06
   1   9   5   10.32    1.74
  -1  -9  -6   53.33    4.17
   1   9   6   64.05    4.68
   1   9   6   59.51    4.17
  -1  -9  -6   61.04    2.96
  -1  -9  -6   59.35    4.56
  -1  -9  -7    1.92    0.56
  -1  -9  -7   -0.21    1.07
  -1  -9  -7   -0.01    1.16
   1   9   7   -0.88    1.00
   1   9   7   -0.23    0.98
  -1  -9  -8   77.05    5.54
  -1  -9  -8   72.58    5.22
   1   9   8   79.82    5.56
   1   9   8   69.62    5.09
  -1  -9  -9   90.32    6.05
   1   9   9   95.47    6.32
  -1  -9  -9   88.59    6.18
   1   9   9   87.81    5.91
   1   9  10   36.77    4.03
  -1  -9 -10   32.35    3.79
  -1  -9 -10   29.23    3.67
   1   9  10   41.54    4.30
   1   9  11   35.97    4.08
  -1  -9 -11   31.08    3.76
   1   9  11   31.77    3.99
  -1  -9 -11   29.09    3.75
   1   9  12    1.76    1.64
  -1  -9 -12   -0.13    1.04
  -1  -9 -12    2.18    1.40
   1   9  12   -1.41    1.09
  -1  -9 -13    1.86    1.34
   1   9  13    1.90    1.43
  -1  -9 -13    4.82    1.70
   1   9  13    4.30    2.04
  -1  -9 -13    7.74    2.01
  -1 -10  15   14.36    2.84
   1  10 -15   16.33    2.66
   1  10 -14   28.26    3.35
  -1 -10  14   24.89    3.63
   1  10 -13    6.32    1.91
  -1 -10  13    7.15    2.22
  -1 -10  12   -0.03    1.18
   1  10 -12    0.65    1.20
   1  10 -11   26.88    3.00
  -1 -10  11   28.13    3.47
  -1 -10  10   15.12    2.54
   1  10 -10   13.86    2.20
  -1 -10   9   14.65    2.35
   1  10  -9   16.63    2.27
   1  10  -8   33.33    3.05
  -1 -10   8   30.60    3.28
  -1 -10   7   97.19    5.62
   1  10  -7   96.54    5.20
  -1 -10   6  116.16    6.04
  -1 -10   6  124.61    3.79
   1  10  -6  113.78    5.65
   1  10  -5  218.11    8.34
  -1 -10   5  242.27    6.91
  -1 -10   5  239.54    8.92
  -1 -10   4   97.74    4.08
  -1 -10   4   89.36    4.86
   1  10  -4   93.75    4.78
  -1 -10   3   18.44    2.15
   1  10  -3   23.21    2.24
  -1 -10   3   23.30    1.36
  -1 -10   3   24.34    2.06
  -1 -10   2    6.91    1.29
  -1 -10   2   11.00    1.51
  -1 -10   2    8.82    1.00
   1  10  -2    9.29    1.45
  -1 -10   1   32.33    2.73
  -1 -10   1   35.25    2.28
   1  10  -1   32.19    2.42
   1  10  -1   33.68    2.13
  -1 -10   1   36.90    2.71
   1  10   0   33.26    3.20
  -1 -10   0   35.85    2.65
  -1 -10   0   37.65    2.57
   1  10   0   39.28    2.58
   1  10   0   38.41    2.09
  -1 -10   0   32.92    2.88
   1  10   1  139.02    5.24
   1  10   1  138.58    6.85
  -1 -10  -1  139.67    5.57
  -1 -10  -1  123.10    6.21
   1  10   1  138.16    5.18
  -1 -10  -1  143.09    5.89
   1  10   1  150.38    4.44
   1  10   2  183.53    4.93
   1  10   2  186.82    5.98
  -1 -10  -2  176.52    7.04
  -1 -10  -2  166.62    7.54
   1  10   2  190.80    8.23
   1  10   2  175.92    6.49
  -1 -10  -2  174.40    6.35
   1  10   3  138.85    6.89
   1  10   3  120.41    5.42
  -1 -10  -3  111.64    6.20
   1  10   3  142.14    4.56
  -1 -10  -3  121.47    5.87
  -1 -10  -3  128.01    5.03
   1  10   3  121.84    3.56
   1  10   4   82.29    5.33
   1  10   4   83.24    4.65
  -1 -10  -4   74.37    4.70
  -1 -10  -4   80.36    5.27
   1  10   4   96.87    3.25
  -1 -10  -4   83.67    3.82
   1  10   5   18.03    2.23
  -1 -10  -5   14.65    2.20
   1  10   5   17.05    2.57
  -1 -10  -5   17.21    2.57
  -1 -10  -5   19.58    1.69
  -1 -10  -6    5.06    0.85
   1  10   6    3.93    1.61
  -1 -10  -6    1.74    1.07
   1  10   6    5.01    1.38
  -1 -10  -6    2.54    1.11
  -1 -10  -7    3.87    1.70
  -1 -10  -7    7.31    1.91
   1  10   7    8.02    1.84
   1  10   7    5.40    1.80
  -1 -10  -8    7.74    2.03
   1  10   8    7.62    1.91
  -1 -10  -8    5.79    1.74
   1  10   8    8.51    2.30
   1  10   9    3.74    1.60
  -1 -10  -9    5.47    1.85
  -1 -10  -9    3.20    1.67
   1  10   9    2.92    1.49
  -1 -10 -10    9.96    2.41
   1  10  10    7.15    2.16
  -1 -10 -10    6.01    1.83
   1  10  10   11.09    2.42
  -1 -10 -11   54.54    5.25
  -1 -10 -11   46.05    4.67
   1  10  11   49.92    4.92
   1  10  11   45.82    4.94
  -1 -10 -12   19.77    3.21
  -1 -10 -12   19.73    3.37
   1  10  12   24.71    3.68
   1  10  12   23.07    3.79
   1  11 -14   13.48    2.50
  -1 -11  14   17.66    2.55
  -1 -11  14   13.20    2.92
  -1 -11  13   30.92    4.00
   1  11 -13   34.68    3.69
  -1 -11  12   30.48    3.77
   1  11 -12   27.36    3.24
  -1 -11  11    7.13    2.01
   1  11 -11    9.07    2.01
   1  11 -10    3.63    1.41
  -1 -11  10    4.43    1.83
  -1 -11   9   -0.06    0.95
   1  11  -9    0.61    1.12
  -1 -11   8   -1.69    1.48
   1  11  -8   -0.42    1.04
   1  11  -7    0.73    1.07
  -1 -11   7    2.22    1.25
  -1 -11   6   47.45    2.24
  -1 -11   6   44.39    3.72
   1  11  -6   48.38    3.65
  -1 -11   5   40.07    3.45
  -1 -11   5   47.42    2.59
   1  11  -5   45.64    3.45
   1  11  -4   34.12    2.91
  -1 -11   4   34.52    2.44
  -1 -11   4   34.71    3.07
  -1 -11   3   58.50    3.88
  -1 -11   3   52.87    2.29
   1  11  -3   49.97    3.48
  -1 -11   3   55.53    3.33
  -1 -11   2   18.18    2.17
  -1 -11   2   21.76    1.63
  -1 -11   2   21.53    2.25
   1  11  -2   23.54    2.26
   1  11  -1   38.96    3.60
   1  11  -1   43.15    2.47
   1  11  -1   39.54    2.85
  -1 -11   1   42.82    2.62
  -1 -11   1   33.77    2.98
  -1 -11   1   36.63    2.90
  -1 -11   0   42.68    3.04
   1  11   0   47.87    2.41
  -1 -11   0   43.61    2.93
   1  11   0   41.70    3.78
  -1 -11   0   37.08    3.28
   1  11   0   45.66    2.93
  -1 -11  -1   12.93    1.64
  -1 -11  -1   15.95    1.85
   1  11   1   14.93    1.17
   1  11   1   15.58    1.63
  -1 -11  -1   11.36    2.02
   1  11   1   13.32    2.32
   1  11   2    5.12    1.84
  -1 -11  -2    4.32    1.52
   1  11   2    6.17    1.15
   1  11   2    5.51    0.61
  -1 -11  -2    6.31    1.16
  -1 -11  -2    5.05    1.30
   1  11   2    5.75    0.97
   1  11   3    7.64    1.33
   1  11   3    8.20    1.00
  -1 -11  -3    9.31    1.33
  -1 -11  -3   11.87    2.21
   1  11   3    8.60    2.10
  -1 -11  -3    7.59    1.63
  -1 -11  -4   87.64    5.76
  -1 -11  -4   85.47    5.23
   1  11   4   99.51    5.19
   1  11   4  110.38    6.47
  -1 -11  -4  104.34    4.42
   1  11   5    5.46    1.74
   1  11   5    7.74    1.60
  -1 -11  -5    7.79    1.95
  -1 -11  -5    4.82    1.55
  -1 -11  -6   32.20    3.66
   1  11   6   29.63    3.14
   1  11   6   32.04    3.71
  -1 -11  -6   28.36    3.18
  -1 -11  -7   37.71    4.05
  -1 -11  -7   26.48    3.30
   1  11   7   32.22    3.45
   1  11   7   39.61    4.21
   1  11   8   13.45    2.60
  -1 -11  -8   14.50    2.52
  -1 -11  -8   13.29    2.55
   1  11   8   14.16    2.47
   1  11   9   14.17    2.52
  -1 -11  -9   13.63    2.64
   1  11   9   14.07    2.71
  -1 -11  -9   16.11    2.85
  -1 -11 -10    7.24    2.08
   1  11  10   11.46    2.50
   1  11  10   13.14    2.78
   1  11  11    2.52    1.37
  -1 -11 -11    3.16    1.73
  -1 -11 -11    2.34    1.45
   1  11  11    2.64    1.70
   1  12 -14    1.11    1.40
  -1 -12  14    2.72    1.80
  -1 -12  13    1.11    1.34
   1  12 -13    3.88    1.69
   1  12 -12   24.08    3.15
  -1 -12  12   24.16    3.44
   1  12 -11   28.06    3.27
  -1 -12  11   29.43    3.77
   1  12 -10   23.71    2.98
  -1 -12  10   26.14    3.49
   1  12  -9   31.75    3.34
  -1 -12   9   37.03    3.87
  -1 -12   8   47.02    4.27
   1  12  -8   43.20    3.77
   1  12  -7   41.45    3.63
  -1 -12   7   46.20    4.04
  -1 -12   6   63.15    4.66
   1  12  -6   70.94    4.58
   1  12  -5   -0.41    1.03
  -1 -12   5    1.65    1.12
  -1 -12   5    0.63    0.50
  -1 -12   4   16.80    2.27
   1  12  -4   12.50    1.95
  -1 -12   4   17.43    1.82
  -1 -12   3   21.48    2.46
   1  12  -3   17.07    2.15
  -1 -12   3   21.93    2.17
  -1 -12   2   18.58    1.55
  -1 -12   2   16.42    2.05
   1  12  -2   19.64    1.83
   1  12  -2   16.06    1.99
  -1 -12   2   15.60    2.09
   1  12  -1   33.07    2.24
   1  12  -1   33.55    2.71
  -1 -12   1   30.25    2.93
  -1 -12   1   37.07    2.51
   1  12  -1   33.25    3.49
  -1 -12   1   34.93    2.92
   1  12   0   21.00    2.98
   1  12   0   23.23    1.65
  -1 -12   0   22.54    2.67
   1  12   0   27.00    2.31
  -1 -12   0   26.06    2.28
  -1 -12   0   24.71    2.41
   1  12   1   44.02    4.18
   1  12   1   51.56    3.06
  -1 -12  -1   47.27    3.22
  -1 -12  -1   40.99    3.72
  -1 -12  -1   44.35    3.26
   1  12   2   79.73    5.60
  -1 -12  -2   67.69    4.96
   1  12   2   84.81    3.81
  -1 -12  -2   76.31    4.09
  -1 -12  -2   75.86    4.61
   1  12   3   60.82    4.92
  -1 -12  -3   48.66    4.23
  -1 -12  -3   52.41    3.20
  -1 -12  -3   48.64    3.78
   1  12   3   57.98    3.68
   1  12   4    6.79    2.03
  -1 -12  -4    4.27    1.39
   1  12   4    4.45    1.25
  -1 -12  -4    2.43    1.46
  -1 -12  -5    0.07    1.11
   1  12   5    2.69    1.55
   1  12   5    0.75    0.75
  -1 -12  -5    1.59    1.25
   1  12   6   15.52    2.31
  -1 -12  -6    8.93    1.98
   1  12   6   16.90    3.04
  -1 -12  -6   15.76    2.69
   1  12   7   -0.20    1.31
  -1 -12  -7    3.17    1.74
  -1 -12  -7    0.15    1.07
   1  12   7    1.87    1.17
  -1 -12  -8    1.24    1.25
   1  12   8    0.31    0.91
  -1 -12  -8    0.40    1.24
   1  12   8   -0.25    1.46
  -1 -12  -9   25.10    3.48
  -1 -12  -9   29.49    3.94
   1  12   9   35.36    4.26
   1  12   9   25.72    3.46
   1  12  10   42.38    4.55
  -1 -12 -10   37.88    4.50
  -1 -12 -10   34.72    4.18
   1  12  10   42.95    4.98
   1  13 -12    6.89    1.89
  -1 -13  12    8.52    2.42
   1  13 -11    1.05    1.44
  -1 -13  11   -0.89    1.39
  -1 -13  10    0.71    1.17
   1  13 -10    1.29    1.16
   1  13  -9    2.05    1.33
  -1 -13   9   -0.46    1.41
  -1 -13   8   -1.07    1.31
   1  13  -8   -0.91    1.18
   1  13  -7   10.35    2.14
  -1 -13   7   13.33    2.33
   1  13  -6   22.06    2.72
  -1 -13   6   26.19    3.07
  -1 -13   5   60.61    4.50
   1  13  -5   58.44    4.21
  -1 -13   4   68.57    3.85
   1  13  -4   61.41    4.27
  -1 -13   4   61.26    4.45
  -1 -13   3   23.09    2.70
  -1 -13   3   25.50    2.47
   1  13  -3   27.51    2.76
   1  13  -3   28.29    2.38
   1  13  -2   16.72    2.74
   1  13  -2   20.32    2.27
  -1 -13   2   16.44    2.18
  -1 -13   2   24.04    2.51
  -1 -13   1    0.40    0.83
   1  13  -1    0.42    0.69
  -1 -13   1    0.55    0.52
  -1 -13   1    1.44    0.96
   1  13  -1   -0.09    1.14
   1  13   0    1.73    1.60
  -1 -13   0   -0.70    0.67
  -1 -13   0   -0.47    1.02
   1  13   0    0.10    0.73
  -1 -13   0   -0.76    0.80
  -1 -13  -1    0.50    0.69
  -1 -13  -1    1.20    1.11
   1  13   1    1.25    1.43
  -1 -13  -1    0.58    0.69
   1  13   1    0.85    0.62
   1  13   2   23.94    3.29
  -1 -13  -2   24.31    2.63
  -1 -13  -2   27.82    3.30
  -1 -13  -2   31.70    2.64
   1  13   3   68.87    5.51
  -1 -13  -3   50.73    4.60
  -1 -13  -3   59.39    4.33
   1  13   4   66.94    5.54
  -1 -13  -4   64.77    4.69
  -1 -13  -4   58.33    5.02
  -1 -13  -5   36.26    3.68
  -1 -13  -5   43.48    4.45
   1  13   5   45.26    3.72
   1  13   5   43.50    4.58
   1  13   6    0.64    0.76
  -1 -13  -6    0.46    0.91
  -1 -13  -6   -0.14    1.02
   1  13   6   -0.12    1.32
  -1 -13  -7    0.39    0.86
   1  13   7   -0.70    1.24
   1  13   7   -1.82    1.03
  -1 -13  -8    4.27    1.56
   1  13   8    5.44    1.70
  -1 -13  -8    7.08    1.93
   1  13   8    2.77    1.64
  -1 -14  11   24.81    3.74
   1  14 -11   34.26    3.78
   1  14 -10   40.79    4.08
  -1 -14  10   39.55    4.45
   1  14  -9    4.75    1.73
  -1 -14   9    5.97    1.96
   1  14  -8    6.68    1.87
  -1 -14   8    9.24    2.11
  -1 -14   7    1.02    1.27
   1  14  -7    2.44    1.04
  -1 -14   6   -0.39    1.03
   1  14  -6    0.42    1.08
  -1 -14   5    0.98    1.13
   1  14  -5    1.28    1.20
  -1 -14   4   14.14    2.26
   1  14  -4   14.28    2.20
  -1 -14   3   39.95    3.53
   1  14  -3   37.50    3.33
   1  14  -3   36.76    3.99
  -1 -14   3   34.88    3.03
  -1 -14   2   37.55    3.36
   1  14  -2   40.12    3.28
  -1 -14   2   34.13    3.18
   1  14  -2   41.22    4.27
   1  14  -1   14.12    1.92
   1  14  -1   13.27    2.60
  -1 -14   1   14.32    2.26
  -1 -14   1   18.03    2.30
  -1 -14   0   13.81    1.96
   1  14   0   11.25    1.66
   1  14   0    9.43    2.35
  -1 -14   0   14.37    2.41
   1  14   1   17.86    3.03
  -1 -14  -1   16.78    2.66
  -1 -14  -2    5.71    1.46
  -1 -14  -2    3.15    1.42
   1  14   3   34.38    4.09
  -1 -14  -3   32.37    3.22
  -1 -14  -3   25.34    3.36
  -1 -14  -4    2.67    1.24
  -1 -14  -4    3.07    1.42
  -1 -14  -5    2.81    1.41
  -1 -14  -5    2.21    1.22
   1  14   5    3.34    1.64
   1  14   6    4.84    1.96
  -1 -14  -6    4.37    1.71
  -1 -14  -6    4.85    1.66
   1  14   7   11.55    2.64
  -1 -14  -7    9.38    2.44
  -1 -14  -7    8.85    2.00
   1  15  -9   13.44    2.49
  -1 -15   9   16.37    3.04
  -1 -15   8   18.47    2.94
   1  15  -8   19.54    2.83
   1  15  -7    2.17    1.10
  -1 -15   7    2.58    1.54
   1  15  -6    8.71    1.92
  -1 -15   6    7.89    1.90
   1  15  -5   12.77    2.18
  -1 -15   5   14.30    2.38
   1  15  -4   28.08    3.09
  -1 -15   4   25.99    3.10
   1  15  -4   22.79    3.30
   1  15  -3    1.73    1.71
   1  15  -3    1.00    0.79
  -1 -15   3    2.15    1.07
   1  15  -2    0.65    1.12
   1  15  -2    0.27    0.71
  -1 -15   2    0.65    0.86
  -1 -15   2    2.51    1.20
   1  15  -1    2.30    1.51
   1  15  -1    1.97    1.01
  -1 -15   1    2.18    1.10
  -1 -15   1    2.52    1.07
   1  15   0    2.33    1.63
  -1 -15   0    3.87    1.34
  -1 -15  -1    9.66    2.22
   1  15   1   15.94    2.98
   1  15   2    7.52    2.19
  -1 -15  -2    8.62    2.09
   1  15   3   32.78    4.14
  -1 -15  -3   23.97    3.32
   1  15   4   11.14    2.78
  -1 -15  -4    6.47    1.91
   1  15   5   12.96    2.96
  -1 -15  -5   10.39    2.39
   1  16  -7    2.24    1.12
  -1 -16   7    0.81    1.18
   1  16  -6    0.78    1.06
  -1 -16   6    1.54    1.24
  -1 -16   5    3.22    1.40
   1  16  -5    6.88    2.05
   1  16  -5    3.43    1.41
  -1 -16   4   26.49    3.25
   1  16  -4   24.99    3.67
   1  16  -4   28.17    3.17
   1  16  -3   34.81    4.31
  -1 -16   3   38.60    3.76
   1  16  -3   33.95    3.37
   1  16  -2   28.69    3.98
   1  16  -1    6.44    2.14
  -1 -16   0    1.99    1.08
   1  16   0   -1.83    1.70
   1  16   1    3.01    1.56
  -1 -16  -1    2.80    1.36
   1  16   2   -0.79    1.44
  -1 -16  -2    0.46    1.12
   2 -17  -2    4.13    1.72
  -2  17   2    4.57    1.78
   2 -17  -1    1.45    1.24
  -2  17   1    0.26    1.61
   2 -17   0    9.05    2.00
  -2  17   0    8.96    2.33
  -2  17  -1   34.08    4.27
   2 -17   1   31.31    3.57
  -2  17  -2    4.95    2.10
   2 -17   2    4.01    1.42
  -2  17  -3    1.57    1.11
  -2  17  -3   -0.43    1.50
  -2  17  -4   18.06    3.22
  -2  17  -4   27.78    3.25
   2 -17   5   16.42    3.16
  -2  17  -5   15.95    3.00
  -2  17  -5   16.12    2.61
  -2  17  -5   16.37    2.69
  -2  17  -6   13.40    2.86
   2 -17   6   14.67    3.06
  -2  17  -6    7.58    1.90
  -2  17  -6    9.27    2.19
   2 -16  -5    6.02    1.70
  -2  16   5    6.84    2.09
   2 -16  -5    5.35    1.74
   2 -16  -5    6.42    1.97
  -2  16   4    4.82    1.90
   2 -16  -4    3.31    1.43
   2 -16  -4    5.99    1.93
   2 -16  -4    5.31    1.88
   2 -16  -3   19.01    2.68
   2 -16  -3   14.92    2.67
  -2  16   3   18.77    3.11
  -2  16   2   30.55    3.97
   2 -16  -2   24.27    2.87
   2 -16  -2   24.52    3.34
  -2  16   1   17.70    3.09
   2 -16  -1   22.82    2.65
   2 -16  -1   15.95    2.64
   2 -16   0    9.74    2.14
  -2  16   0   11.80    2.63
   2 -16   1    3.79    1.49
  -2  16  -1    2.73    1.74
  -2  16  -2    2.72    1.70
  -2  16  -2    0.00    1.04
  -2  16  -2   -0.14    0.88
  -2  16  -3    1.84    1.08
  -2  16  -3    0.36    1.11
  -2  16  -3    0.69    0.81
  -2  16  -4   11.77    2.16
  -2  16  -4   11.04    2.48
  -2  16  -4    6.17    1.78
  -2  16  -5   10.12    2.56
  -2  16  -5    5.60    1.63
  -2  16  -5    7.04    1.87
   2 -16   6   39.39    4.49
  -2  16  -6   37.00    3.89
  -2  16  -7   40.25    4.22
   2 -16   7   42.76    4.65
   2 -16   8   20.45    3.36
  -2  16  -8   26.89    3.52
  -2  16  -9    4.14    1.68
   2 -16   9    4.64    1.74
   2 -15  -7    6.99    2.06
   2 -15  -7   11.99    2.74
  -2  15   7   11.21    2.83
   2 -15  -6   23.57    3.16
   2 -15  -6   19.04    3.24
  -2  15   6   24.62    3.63
   2 -15  -6   18.09    2.67
  -2  15   5    2.11    1.56
   2 -15  -5    9.04    2.04
   2 -15  -5    6.70    1.98
   2 -15  -5    5.16    1.68
  -2  15   4    5.20    1.99
   2 -15  -4    3.83    1.45
   2 -15  -4    3.20    1.38
  -2  15   3    2.24    1.49
   2 -15  -3    1.44    1.06
   2 -15  -3    0.21    1.09
   2 -15  -2    7.78    1.66
   2 -15  -2    3.91    1.43
  -2  15   2    4.88    1.82
  -2  15   1   70.27    5.69
  -2  15   1   71.46    4.63
  -2  15   0   26.59    2.84
  -2  15   0   28.18    2.63
  -2  15   0   26.60    3.58
  -2  15  -1   -0.18    1.47
  -2  15  -1    1.09    0.91
  -2  15  -1    0.75    0.88
  -2  15  -2   28.15    2.99
  -2  15  -2   27.30    3.48
  -2  15  -2   29.35    2.91
  -2  15  -3   29.54    3.73
  -2  15  -3   28.69    3.17
  -2  15  -3   34.60    3.27
  -2  15  -4    6.81    1.94
  -2  15  -4    6.62    1.71
  -2  15  -4    7.32    1.80
  -2  15  -5    9.48    1.99
   2 -15   6    0.71    1.41
  -2  15  -6   -1.12    1.40
   2 -15   7    5.85    2.06
  -2  15  -7    5.86    1.78
  -2  15  -8    5.57    1.73
   2 -15   8    5.29    1.69
  -2  15  -9    4.00    1.61
   2 -15   9    4.29    1.68
   2 -15  10    1.64    1.22
  -2  15 -10    0.65    1.10
  -2  14   9    4.54    2.01
   2 -14  -9    3.56    1.64
   2 -14  -9    5.06    1.88
   2 -14  -8    4.76    1.71
   2 -14  -8    3.16    1.65
  -2  14   8    4.69    1.72
   2 -14  -7   14.55    2.55
   2 -14  -7   21.37    2.71
   2 -14  -7   20.80    3.25
  -2  14   7   22.15    3.46
  -2  14   6   19.63    3.23
   2 -14  -6   12.65    2.42
   2 -14  -6   14.23    2.75
   2 -14  -6   17.37    2.47
   2 -14  -5    7.74    2.17
   2 -14  -5    7.59    1.66
  -2  14   5    6.01    2.08
   2 -14  -4   15.69    2.36
  -2  14   4   17.13    2.84
   2 -14  -4   14.13    2.55
  -2  14   4   21.16    2.39
   2 -14  -3   42.15    3.72
  -2  14   3   51.40    3.71
  -2  14   3   47.04    4.48
  -2  14   2   50.96    4.66
  -2  14   2   51.54    3.75
  -2  14   1   11.94    2.47
  -2  14   1    9.52    1.68
  -2  14   1   10.37    1.49
  -2  14   0    1.05    1.18
  -2  14   0    0.22    0.73
  -2  14  -1    5.76    1.33
  -2  14  -1    6.79    1.58
  -2  14  -1    5.95    1.80
  -2  14  -2    6.85    1.99
  -2  14  -2    7.66    1.58
  -2  14  -2    7.51    1.74
   2 -14   2    9.16    1.64
  -2  14  -3    0.54    1.06
   2 -14   3    2.42    1.09
  -2  14  -3    1.74    1.02
  -2  14  -3    1.04    1.14
  -2  14  -4   14.48    2.24
   2 -14   4   14.48    2.22
  -2  14  -5   43.28    3.87
   2 -14   5   56.78    4.42
  -2  14  -6   65.36    4.87
  -2  14  -7   56.41    4.69
   2 -14   7   58.01    5.04
   2 -14   8   15.90    2.72
  -2  14  -8   14.34    2.52
   2 -14   9   -0.16    0.92
  -2  14  -9    0.13    1.03
  -2  14 -10    0.71    1.42
   2 -14  10    1.52    1.06
  -2  14 -11   -0.01    1.15
   2 -14  11   -0.93    1.48
   2 -14  12   -0.31    1.14
  -2  14 -12    0.17    1.06
   2 -13 -10   12.87    2.68
   2 -13 -10   16.23    2.85
  -2  13  10   18.57    3.35
   2 -13  -9   10.84    2.44
  -2  13   9   11.63    2.63
   2 -13  -9   11.90    2.42
   2 -13  -8   49.07    4.81
   2 -13  -8   38.56    4.03
  -2  13   8   50.28    4.87
  -2  13   7   26.44    3.55
   2 -13  -7   22.16    3.03
   2 -13  -7   23.83    2.77
   2 -13  -7   19.60    3.09
  -2  13   6    5.11    1.91
   2 -13  -6    4.01    1.65
  -2  13   6    3.18    0.97
   2 -13  -6    3.77    1.46
   2 -13  -6    6.96    1.59
   2 -13  -5    1.27    1.17
  -2  13   5    2.11    0.90
   2 -13  -5    1.60    1.20
  -2  13   5    2.94    1.67
  -2  13   4    0.32    1.46
  -2  13   4   -0.39    0.59
  -2  13   3    5.62    1.68
  -2  13   3    6.76    1.37
  -2  13   2   34.78    3.61
  -2  13   2   34.99    2.41
  -2  13   2   33.75    2.98
  -2  13   1   28.86    2.33
  -2  13   1   29.92    2.80
  -2  13   1   22.66    3.03
  -2  13   0  135.11    6.48
  -2  13   0  129.00    7.15
  -2  13   0  148.35    6.00
  -2  13  -1  172.58    8.24
  -2  13  -1  156.00    7.21
  -2  13  -1  170.30    6.84
   2 -13   1  164.31    6.72
   2 -13   2   24.40    2.56
  -2  13  -2   22.52    2.44
  -2  13  -2   23.26    3.05
  -2  13  -2   23.88    2.73
   2 -13   3   17.68    2.28
  -2  13  -3   12.93    2.14
  -2  13  -3   12.66    1.91
   2 -13   4   -0.22    1.26
  -2  13  -4    0.11    0.94
  -2  13  -5    0.97    1.11
   2 -13   5   -0.90    1.02
   2 -13   6    9.82    2.11
  -2  13  -6   10.33    2.03
  -2  13  -7   32.26    3.46
   2 -13   7   31.40    3.60
  -2  13  -8   79.46    5.47
   2 -13   8   70.05    5.40
   2 -13   9   47.27    4.46
  -2  13  -9   51.41    4.52
   2 -13  10   12.57    2.48
  -2  13 -10   20.38    2.99
  -2  13 -11    6.50    1.97
   2 -13  11    9.73    2.29
  -2  13 -12    0.52    0.97
   2 -13  12    0.26    1.15
  -2  13 -13    4.97    1.78
   2 -13  13    2.75    1.33
   2 -12 -11    1.71    1.10
   2 -12 -11    2.27    1.48
   2 -12 -10   -0.13    1.14
   2 -12 -10    0.13    1.09
  -2  12  10    1.32    0.88
   2 -12  -9    7.13    1.94
   2 -12  -9    8.50    2.19
  -2  12   9    8.87    2.27
   2 -12  -8   35.09    3.09
  -2  12   8   43.41    3.43
   2 -12  -8   32.42    3.69
  -2  12   8   42.83    4.41
   2 -12  -8   42.91    4.28
   2 -12  -7   70.42    5.37
  -2  12   7   70.29    4.37
   2 -12  -7   64.96    4.38
   2 -12  -7   55.39    4.61
  -2  12   7   72.45    5.52
   2 -12  -6   67.31    4.87
  -2  12   6   82.52    5.81
  -2  12   6   83.04    4.73
   2 -12  -6   72.94    5.35
  -2  12   5   98.33    5.12
  -2  12   5   89.70    5.96
  -2  12   4   40.55    3.81
  -2  12   4   36.94    3.04
  -2  12   3    0.26    0.60
  -2  12   3   -1.08    1.55
  -2  12   3    0.51    0.33
  -2  12   2   -0.77    1.14
  -2  12   2    1.13    0.49
  -2  12   2   -0.20    0.74
  -2  12   1    1.99    1.14
  -2  12   1    0.13    0.95
  -2  12   1    1.34    0.67
  -2  12   0   20.59    2.76
   2 -12   0   23.74    2.08
  -2  12   0   21.31    2.42
  -2  12   0   24.17    2.18
  -2  12  -1   78.78    5.10
  -2  12  -1   69.64    4.43
  -2  12  -1   72.30    4.07
   2 -12   1   75.75    4.13
  -2  12  -2   67.77    4.37
  -2  12  -2   70.57    4.78
   2 -12   2   64.55    4.10
  -2  12  -2   67.91    4.07
  -2  12  -3   55.40    3.77
   2 -12   3   53.87    3.87
   2 -12   4   19.48    2.45
  -2  12  -4   17.75    2.28
   2 -12   5   12.97    2.10
  -2  12  -5   13.11    2.06
  -2  12  -6   21.14    2.62
   2 -12   6   22.42    2.78
  -2  12  -7    7.79    1.84
   2 -12   7    7.24    1.87
   2 -12   8    7.35    1.86
  -2  12  -8    7.46    1.80
   2 -12   9    0.74    1.29
  -2  12  -9    1.33    1.37
   2 -12  10    3.96    1.48
  -2  12 -10    2.46    1.41
   2 -12  11    0.82    1.02
  -2  12 -11    0.56    1.13
   2 -12  12    7.04    1.86
  -2  12 -12    5.81    1.80
   2 -12  13   23.81    3.19
  -2  12 -13   28.64    3.69
  -2  12 -14   14.66    2.67
   2 -11 -12   16.05    2.55
  -2  11  12   23.67    3.65
   2 -11 -12   18.99    3.10
   2 -11 -12   22.32    3.39
  -2  11  11    1.35    1.38
   2 -11 -11    2.33    1.07
   2 -11 -11    3.39    1.49
   2 -11 -11    4.22    1.83
  -2  11  10   19.77    2.39
   2 -11 -10   18.38    2.54
   2 -11 -10   21.15    3.08
  -2  11  10   22.37    3.31
   2 -11 -10   19.90    2.99
   2 -11  -9   27.47    3.40
   2 -11  -9   30.30    3.70
  -2  11   9   28.15    3.51
  -2  11   9   29.23    2.91
  -2  11   8    9.98    2.33
  -2  11   8   10.76    1.73
   2 -11  -8    8.91    2.07
   2 -11  -8   10.83    1.67
   2 -11  -8   10.25    2.14
   2 -11  -7   -0.44    0.76
  -2  11   7   -0.14    0.67
   2 -11  -7    0.63    1.22
   2 -11  -7    0.41    0.94
  -2  11   7   -0.79    1.56
  -2  11   6    7.50    1.93
  -2  11   6    7.64    1.55
   2 -11  -6    7.31    1.67
  -2  11   5   23.11    2.42
  -2  11   5   22.43    2.99
  -2  11   4   45.82    3.88
  -2  11   4   46.67    3.31
  -2  11   3    1.44    1.11
  -2  11   3    1.81    0.89
  -2  11   3    2.34    0.59
  -2  11   2   18.33    2.46
  -2  11   2   18.31    1.36
  -2  11   2   18.16    2.08
  -2  11   2   19.31    1.63
  -2  11   1  113.38    5.93
  -2  11   1  107.66    5.28
  -2  11   1  103.19    4.09
  -2  11   1  115.76    4.62
  -2  11   0  184.02    7.46
  -2  11   0  190.31    6.77
   2 -11   0  208.16    6.87
  -2  11   0  193.22    8.13
  -2  11  -1  129.26    6.32
   2 -11   1  123.84    5.38
  -2  11  -1  126.01    5.37
   2 -11   1  129.97    4.78
  -2  11  -1  125.20    5.89
   2 -11   2   24.29    2.37
  -2  11  -2   28.22    2.71
   2 -11   2   25.17    1.76
  -2  11  -2   27.11    2.47
   2 -11   3    1.10    0.35
   2 -11   3    0.13    0.85
  -2  11  -3   -0.31    0.97
   2 -11   4    6.03    1.32
  -2  11  -4    5.53    1.36
  -2  11  -5    1.84    0.90
   2 -11   5    2.99    1.17
   2 -11   6   56.66    4.21
   2 -11   6   59.30    2.39
  -2  11  -6   54.70    4.03
   2 -11   7  104.95    6.17
  -2  11  -7  107.79    5.93
   2 -11   7  108.90    6.16
   2 -11   8  135.99    7.12
  -2  11  -8  137.39    6.92
   2 -11   9   86.53    5.67
  -2  11  -9   95.00    5.81
   2 -11  10   26.88    3.15
  -2  11 -10   24.21    3.02
   2 -11  11    6.30    1.80
  -2  11 -11    7.26    1.80
   2 -11  12    0.78    0.94
  -2  11 -12   -0.42    1.03
   2 -11  13   -0.59    0.86
  -2  11 -13   -0.69    1.11
  -2  11 -14    5.43    1.81
   2 -10 -13    0.14    0.91
   2 -10 -13    0.12    1.09
   2 -10 -13   -0.96    1.06
  -2  10  13   -3.19    1.86
  -2  10  12    2.63    1.54
   2 -10 -12    4.53    1.62
   2 -10 -12    4.93    1.69
   2 -10 -12    6.51    1.92
   2 -10 -11   -2.03    1.07
  -2  10  11   -0.14    1.36
  -2  10  11    0.60    0.68
   2 -10 -11   -1.32    1.19
   2 -10 -11    0.94    1.24
   2 -10 -10    3.39    1.46
  -2  10  10    3.90    1.25
   2 -10 -10    4.86    1.40
   2 -10 -10    2.57    1.22
  -2  10  10    4.89    1.69
  -2  10   9   12.37    2.45
   2 -10  -9   13.44    2.30
   2 -10  -9   15.32    2.50
  -2  10   9   13.90    2.00
   2 -10  -9   12.70    2.06
   2 -10  -8   80.31    5.38
   2 -10  -8   94.04    5.49
  -2  10   8   89.18    4.94
   2 -10  -8   78.09    5.50
   2 -10  -8   89.78    4.51
  -2  10   8   84.73    5.74
  -2  10   7  246.19    8.73
   2 -10  -7  232.57    8.28
   2 -10  -7  209.11    9.02
  -2  10   7  218.06    9.58
   2 -10  -7  229.50    9.14
  -2  10   6  212.81    7.90
  -2  10   6  187.48    8.56
  -2  10   5   32.40    2.74
  -2  10   5   31.96    3.23
  -2  10   4    0.14    1.22
  -2  10   4    1.18    0.73
  -2  10   3    1.01    0.97
  -2  10   3    0.20    0.67
   2 -10  -3    1.09    0.38
  -2  10   3    2.23    0.52
  -2  10   2   12.79    1.71
  -2  10   2   16.46    1.41
  -2  10   2   14.44    1.15
  -2  10   2   14.10    2.04
   2 -10  -2   15.78    1.27
  -2  10   1   67.62    4.19
  -2  10   1   61.88    2.84
  -2  10   1   64.16    3.80
  -2  10   1   64.55    3.15
   2 -10  -1   60.84    2.89
   2 -10   0  220.69    7.05
   2 -10   0  202.83    6.75
  -2  10   0  210.12    7.80
  -2  10   0  216.92    6.81
  -2  10   0  226.01    8.36
  -2  10   0  223.69    7.13
  -2  10  -1  335.70   10.96
   2 -10   1  333.79    9.96
  -2  10  -1  338.83    9.90
  -2  10  -1  322.15   10.54
   2 -10   1  323.68    9.07
   2 -10   2  409.10   11.93
  -2  10  -2  402.58   11.62
   2 -10   2  392.96   10.33
   2 -10   3  130.31    5.73
  -2  10  -3  122.94    5.46
   2 -10   3  113.15    4.06
   2 -10   4    6.25    1.40
  -2  10  -4    5.04    1.23
  -2  10  -5   -0.35    0.81
   2 -10   5    0.81    0.83
   2 -10   6    2.66    0.53
   2 -10   6    0.87    1.05
   2 -10   6    0.99    0.82
  -2  10  -6    0.29    0.85
  -2  10  -7    0.07    0.91
   2 -10   7   -0.68    1.43
   2 -10   7    0.83    0.45
  -2  10  -8   33.30    3.23
   2 -10   8   32.52    1.99
   2 -10   8   31.06    3.19
  -2  10  -9   71.41    4.86
   2 -10   9   71.31    4.83
   2 -10   9   68.56    3.22
   2 -10  10   41.58    3.71
  -2  10 -10   42.44    3.81
   2 -10  11   59.86    4.56
  -2  10 -11   65.26    4.84
  -2  10 -12    0.49    1.11
   2 -10  12    1.32    0.83
  -2  10 -13   16.47    2.69
   2 -10  13   19.14    2.54
  -2  10 -14    3.46    1.50
  -2  10 -15    6.80    1.92
   2  -9 -14   33.60    3.74
   2  -9 -14   40.05    4.43
   2  -9 -14   35.60    4.33
  -2   9  14   44.88    5.09
   2  -9 -13   40.17    4.01
   2  -9 -13   37.71    4.35
   2  -9 -13   35.56    4.16
  -2   9  13   50.05    5.23
   2  -9 -12   27.07    3.63
   2  -9 -12   23.08    2.97
  -2   9  12   26.77    3.73
   2  -9 -12   27.08    3.47
   2  -9 -11   15.17    2.42
   2  -9 -11   15.57    2.77
  -2   9  11   20.87    2.66
  -2   9  11   16.58    2.93
   2  -9 -11   18.78    2.87
   2  -9 -10    1.78    1.27
  -2   9  10    0.86    1.30
  -2   9  10    4.13    1.27
   2  -9 -10    1.94    1.13
   2  -9 -10    0.48    1.19
   2  -9  -9   -0.39    1.23
  -2   9   9   -1.29    0.91
   2  -9  -9   -0.90    0.81
   2  -9  -9    0.38    1.07
   2  -9  -9    1.08    0.55
  -2   9   9   -0.50    1.39
   2  -9  -8   -0.53    1.02
  -2   9   8   -0.64    1.48
   2  -9  -8    0.70    0.63
   2  -9  -8    1.03    1.11
   2  -9  -8   -1.18    1.12
  -2   9   8   -0.37    1.00
  -2   9   7   58.92    3.79
   2  -9  -7   56.09    3.99
   2  -9  -7   57.27    3.40
  -2   9   7   59.15    4.39
   2  -9  -7   57.90    4.16
  -2   9   6  160.63    7.38
   2  -9  -6  167.39    7.15
  -2   9   6  161.68    6.57
   2  -9  -6  152.33    6.26
  -2   9   5  144.20    6.04
   2  -9  -5  151.19    6.58
  -2   9   5  138.10    6.65
  -2   9   4   27.49    2.70
  -2   9   4   26.06    2.31
   2  -9  -4   25.10    1.20
  -2   9   3   13.61    1.92
  -2   9   3   14.23    1.75
  -2   9   3   12.90    1.08
   2  -9  -3   12.12    0.96
  -2   9   2   58.21    2.35
  -2   9   2   61.81    2.76
  -2   9   2   57.84    3.72
   2  -9  -2   59.91    2.56
  -2   9   2   62.69    3.59
  -2   9   1   75.55    4.21
   2  -9  -1   76.46    3.12
  -2   9   1   69.46    2.91
  -2   9   1   72.06    3.22
  -2   9   1   68.61    3.81
  -2   9   0   79.84    3.41
   2  -9   0   73.61    3.41
  -2   9   0   68.15    3.91
   2  -9   0   78.10    3.43
  -2   9   0   85.85    4.40
  -2   9   0   80.64    3.58
  -2   9  -1    6.64    1.02
   2  -9   1    5.69    0.83
   2  -9   1    6.84    1.15
  -2   9  -1    5.97    1.13
   2  -9   2   23.14    2.09
   2  -9   2   22.40    1.56
  -2   9  -2   25.76    2.18
   2  -9   3   24.56    2.31
  -2   9  -3   32.32    2.51
  -2   9  -4   99.02    4.79
   2  -9   4   88.19    4.70
  -2   9  -5    6.40    1.35
   2  -9   5    3.67    1.18
   2  -9   5    8.99    1.19
  -2   9  -6   54.77    3.70
   2  -9   6   57.13    3.94
   2  -9   6   46.18    3.63
   2  -9   6   52.12    2.47
   2  -9   6   53.93    3.02
  -2   9  -7   64.35    4.21
   2  -9   7   65.65    2.94
   2  -9   7   65.65    3.29
   2  -9   7   64.66    4.31
   2  -9   8  163.80    7.41
  -2   9  -8  170.22    7.43
   2  -9   8  173.36    5.70
  -2   9  -9   97.02    5.50
   2  -9   9   99.47    4.20
   2  -9   9   90.62    5.36
   2  -9  10    3.80    1.39
  -2   9 -10    5.18    1.65
   2  -9  10    8.39    1.26
  -2   9 -11    4.87    1.49
   2  -9  11    6.21    1.58
   2  -9  11    4.70    1.03
  -2   9 -12    0.20    0.99
   2  -9  12   -0.43    0.84
   2  -9  13   11.81    1.96
  -2   9 -13   12.27    2.24
  -2   9 -14    6.70    1.87
  -2   9 -15   17.06    2.75
   2  -8 -15    1.08    0.94
   2  -8 -15    1.03    1.08
   2  -8 -15    1.27    1.13
   2  -8 -15    2.17    1.15
  -2   8  15    0.92    1.44
   2  -8 -14    2.03    1.47
   2  -8 -14    1.59    1.19
   2  -8 -14    2.39    1.13
   2  -8 -14    3.52    1.47
   2  -8 -13    1.53    1.19
   2  -8 -13    2.92    1.58
  -2   8  13    0.96    1.43
   2  -8 -13    1.57    1.31
   2  -8 -13    3.78    1.35
   2  -8 -12   33.70    3.85
   2  -8 -12   29.50    3.50
  -2   8  12   34.12    4.06
  -2   8  12   29.52    3.82
   2  -8 -12   30.67    3.37
  -2   8  11   26.53    3.43
  -2   8  11   21.31    2.60
   2  -8 -11   20.67    2.91
   2  -8 -11   26.88    3.23
  -2   8  11   21.86    3.20
   2  -8 -11   22.44    2.79
   2  -8 -10   38.37    3.75
   2  -8 -10   31.62    3.45
   2  -8 -10   41.61    3.66
  -2   8  10   38.17    3.28
  -2   8  10   37.30    3.92
  -2   8  10   38.83    3.91
   2  -8  -9   97.41    3.95
  -2   8   9   97.88    6.03
   2  -8  -9   91.83    5.65
  -2   8   9  100.33    6.10
   2  -8  -9   98.46    5.83
  -2   8   9   90.52    5.02
   2  -8  -9   93.59    5.49
   2  -8  -8  123.36    4.78
   2  -8  -8  114.58    6.11
   2  -8  -8  120.30    6.14
  -2   8   8  117.69    5.62
  -2   8   8  114.89    6.30
   2  -8  -7   90.04    5.06
   2  -8  -7   83.59    3.95
  -2   8   7   84.20    4.53
  -2   8   7   87.60    5.17
  -2   8   6   19.29    2.05
   2  -8  -6   23.60    2.05
   2  -8  -6   21.05    2.36
  -2   8   6   20.89    2.45
   2  -8  -5    0.08    0.95
  -2   8   5   -0.60    1.15
  -2   8   5    0.35    0.75
   2  -8  -4   13.45    1.84
  -2   8   4   13.41    1.84
   2  -8  -4   13.61    0.81
  -2   8   4   15.41    1.76
  -2   8   3   14.49    1.68
  -2   8   3   14.90    0.75
   2  -8  -3   16.80    1.07
  -2   8   3   15.88    1.13
  -2   8   3   18.93    2.03
  -2   8   2  107.93    4.95
  -2   8   2  106.97    3.75
   2  -8  -2  115.20    3.66
  -2   8   2  103.31    4.65
  -2   8   2  101.97    3.27
  -2   8   1   88.00    3.23
  -2   8   1   91.95    4.40
   2  -8  -1   90.64    3.79
   2  -8  -1   94.78    3.49
  -2   8   1   86.56    4.21
  -2   8   1   88.55    3.50
  -2   8   0  534.75   12.87
   2  -8   0  554.11   13.04
  -2   8   0  500.67   12.96
  -2   8   0  501.52   13.90
   2  -8   0  500.74   12.89
  -2   8   0  520.99   14.07
   2  -8   1  564.91   14.08
   2  -8   1  576.18   14.74
  -2   8  -1  571.61   14.68
   2  -8   2  148.21    5.65
  -2   8  -2  148.83    5.52
   2  -8   3   61.35    3.54
  -2   8  -3   60.07    3.39
   2  -8   3   64.35    3.33
  -2   8  -4   13.15    1.69
   2  -8   4   14.21    1.81
   2  -8   4   14.97    1.51
   2  -8   5   -0.26    0.99
  -2   8  -5    0.84    0.81
   2  -8   5    0.98    0.82
   2  -8   5    1.43    0.52
  -2   8  -6   13.59    1.82
   2  -8   6   10.28    1.71
   2  -8   6   11.18    1.30
   2  -8   6   11.48    1.15
   2  -8   7   17.25    2.15
  -2   8  -7   19.06    2.20
   2  -8   7   22.13    1.69
   2  -8   7   17.99    1.62
   2  -8   8   95.50    5.22
   2  -8   8  103.32    4.22
  -2   8  -8  103.44    5.38
   2  -8   8   98.10    4.08
   2  -8   9  323.90   11.14
   2  -8   9  338.06    9.87
  -2   8  -9  339.99   11.40
   2  -8  10  140.64    6.71
  -2   8 -10  163.63    7.28
   2  -8  10  150.71    5.94
   2  -8  11  102.19    5.50
  -2   8 -11   92.03    5.59
   2  -8  11  106.04    4.89
   2  -8  12    4.71    1.31
   2  -8  12    5.59    1.18
  -2   8 -12    4.59    1.52
   2  -8  13    0.76    0.70
   2  -8  13   -0.10    0.68
  -2   8 -13   -1.56    1.07
  -2   8 -14    2.09    1.33
  -2   8 -15   -0.59    1.17
  -2   8 -16   11.45    2.42
   2  -7 -15   22.87    3.45
   2  -7 -15   24.31    3.45
   2  -7 -15   18.90    2.93
   2  -7 -15   27.95    3.60
  -2   7  14   27.70    3.89
   2  -7 -14   20.50    3.08
  -2   7  14   17.52    3.16
   2  -7 -14   20.59    3.14
   2  -7 -14   17.00    2.87
   2  -7 -14   20.12    2.86
   2  -7 -13   32.69    3.72
   2  -7 -13   30.70    3.52
   2  -7 -13   26.04    3.15
  -2   7  13   25.95    3.66
   2  -7 -13   28.42    3.57
  -2   7  13   27.08    3.77
   2  -7 -12   13.20    2.40
  -2   7  12   18.25    2.98
   2  -7 -12   17.52    2.49
  -2   7  12   19.05    3.07
   2  -7 -12   15.88    2.64
  -2   7  11   -0.21    1.33
  -2   7  11   -0.12    1.52
  -2   7  11    0.67    0.98
   2  -7 -11   -0.04    0.83
   2  -7 -11   -0.05    1.22
   2  -7 -11    0.58    1.18
  -2   7  10    8.78    2.14
  -2   7  10   10.47    2.16
   2  -7 -10   10.90    2.12
  -2   7  10   10.88    1.83
   2  -7 -10   13.38    2.14
   2  -7 -10   13.49    2.15
   2  -7  -9    0.05    1.09
   2  -7  -9    0.23    0.37
  -2   7   9    0.67    0.81
  -2   7   9   -1.06    1.00
   2  -7  -9   -0.37    1.10
   2  -7  -9   -0.05    1.02
  -2   7   9   -0.88    1.23
   2  -7  -8   18.52    2.34
  -2   7   8   19.30    2.17
  -2   7   8   22.33    2.66
   2  -7  -8   19.79    2.35
   2  -7  -8   21.63    1.48
  -2   7   8   22.09    2.61
   2  -7  -8   22.73    1.68
   2  -7  -7  190.45    6.22
  -2   7   7  199.24    7.97
  -2   7   7  193.26    7.21
   2  -7  -7  184.89    5.76
   2  -7  -7  189.06    7.57
  -2   7   7  184.88    7.73
   2  -7  -6  210.18    6.88
  -2   7   6  220.58    8.24
  -2   7   6  216.81    7.61
   2  -7  -6  217.07    8.05
   2  -7  -5  370.43   11.38
   2  -7  -5  362.35   10.42
  -2   7   5  380.20   10.95
  -2   7   5  376.81   11.53
   2  -7  -4  226.75    7.79
  -2   7   4  213.68    7.70
   2  -7  -4  220.84    5.30
  -2   7   4  216.04    7.35
  -2   7   3   84.83    2.91
   2  -7  -3   93.29    4.41
   2  -7  -3   91.35    2.87
  -2   7   3   86.70    4.07
  -2   7   3   88.78    4.28
  -2   7   2   56.96    3.20
  -2   7   2   52.41    3.05
   2  -7  -2   60.59    2.32
   2  -7  -2   58.63    2.90
  -2   7   2   52.00    2.30
  -2   7   2   50.50    1.90
  -2   7   1  178.25    6.31
   2  -7  -1  187.66    5.42
  -2   7   1  178.48    6.31
  -2   7   1  183.90    5.49
  -2   7   1  175.58    5.10
   2  -7  -1  194.04    5.95
  -2   7   0   42.30    2.64
  -2   7   0   43.45    2.74
  -2   7   0   43.90    2.20
  -2   7   0   42.21    2.28
   2  -7   0   44.11    2.28
   2  -7   0   47.94    2.31
  -2   7  -1  106.50    4.09
  -2   7  -1  100.75    4.04
   2  -7   1  111.35    4.06
  -2   7  -2  973.90   21.54
  -2   7  -2  838.48   21.02
   2  -7   3  516.07   14.29
  -2   7  -3  540.01   14.17
   2  -7   4  271.83    9.13
  -2   7  -4  265.75    8.62
   2  -7   4  294.33    8.35
   2  -7   5   43.66    3.10
  -2   7  -5   41.91    2.91
   2  -7   5   45.88    2.58
   2  -7   6   19.57    1.63
   2  -7   6   20.61    2.17
  -2   7  -6   20.79    2.17
   2  -7   6   20.69    1.60
   2  -7   7   49.98    3.48
  -2   7  -7   54.94    3.60
   2  -7   7   57.26    2.91
   2  -7   7   56.73    2.91
  -2   7  -8   37.59    3.07
   2  -7   8   37.10    2.97
   2  -7   8   39.26    2.50
   2  -7   8   36.75    2.32
   2  -7   9    1.01    0.71
   2  -7   9    0.54    0.84
  -2   7  -9    2.72    1.25
   2  -7   9    0.28    0.42
  -2   7 -10   10.56    1.95
   2  -7  10   11.02    1.76
   2  -7  10   13.56    1.70
  -2   7 -10   13.94    1.57
   2  -7  11  107.37    5.19
  -2   7 -11  105.91    4.72
   2  -7  11   95.49    5.13
  -2   7 -11  112.98    5.93
   2  -7  12   27.50    2.63
  -2   7 -12   24.56    2.14
   2  -7  12   22.84    2.41
  -2   7 -12   22.12    2.66
   2  -7  13    6.00    1.40
   2  -7  13    6.18    1.26
  -2   7 -13    2.48    1.29
   2  -7  14    2.38    1.05
  -2   7 -14    1.71    1.10
  -2   7 -15   19.42    2.85
   2  -7  15   24.90    2.83
  -2   7 -16   22.94    3.10
   2  -6 -16   -0.67    1.13
   2  -6 -16   -1.87    1.39
   2  -6 -16    1.08    1.16
   2  -6 -16    0.47    1.07
   2  -6 -15    0.37    1.09
   2  -6 -15    0.60    0.88
   2  -6 -15    0.05    0.96
  -2   6  15   -2.03    1.49
   2  -6 -15   -0.72    0.88
  -2   6  14   24.05    3.49
   2  -6 -14   23.55    3.06
   2  -6 -14   19.26    2.85
   2  -6 -14   23.01    3.21
   2  -6 -14   17.41    2.86
   2  -6 -13  102.84    6.59
   2  -6 -13  101.38    6.28
   2  -6 -13   97.87    6.55
   2  -6 -13   98.54    6.30
  -2   6  13  110.35    7.17
  -2   6  13   98.55    6.94
   2  -6 -12  147.23    7.71
   2  -6 -12  132.04    7.26
   2  -6 -12  136.68    7.63
  -2   6  12  153.25    8.34
  -2   6  12  148.40    8.21
   2  -6 -12  153.34    7.63
   2  -6 -11  127.47    6.80
   2  -6 -11  134.08    6.90
  -2   6  11  137.12    7.53
  -2   6  11  121.34    6.33
  -2   6  11  133.34    7.43
   2  -6 -11  122.37    6.85
   2  -6 -10  108.97    6.06
   2  -6 -10  105.50    5.88
   2  -6 -10  101.46    5.84
  -2   6  10  112.08    6.48
  -2   6  10  118.66    6.59
  -2   6  10  105.55    5.53
   2  -6  -9    0.46    0.99
   2  -6  -9    2.99    0.47
  -2   6   9    3.77    1.12
  -2   6   9    1.31    1.04
   2  -6  -9    2.04    1.00
   2  -6  -9    2.39    1.05
  -2   6   9   -0.32    1.41
  -2   6   8   25.11    2.39
   2  -6  -8   24.74    2.56
   2  -6  -8   25.70    2.60
   2  -6  -8   28.04    1.67
  -2   6   8   30.25    3.00
   2  -6  -8   28.28    1.53
  -2   6   8   24.54    2.66
  -2   6   7   14.55    1.95
   2  -6  -7   12.41    1.78
  -2   6   7   14.98    2.00
  -2   6   7   15.18    1.80
   2  -6  -7   16.94    1.36
  -2   6   6    0.45    0.73
   2  -6  -6   -0.06    0.97
  -2   6   6    0.23    0.87
  -2   6   6    1.17    0.89
   2  -6  -6    1.28    0.58
   2  -6  -5  108.51    4.17
  -2   6   5  108.73    4.66
   2  -6  -5  100.36    2.49
   2  -6  -5  112.44    4.98
  -2   6   5  108.59    4.91
  -2   6   4  504.46   13.33
   2  -6  -4  483.18   12.86
   2  -6  -4  493.52   13.65
  -2   6   4  505.69   13.70
   2  -6  -4  511.50   11.10
  -2   6   3  337.67   10.00
   2  -6  -3  366.75   10.35
  -2   6   3  333.36    9.88
   2  -6  -3  362.89   10.04
   2  -6  -3  361.42    8.30
   2  -6  -3  342.53    9.84
   2  -6  -2   81.95    3.84
  -2   6   2   80.03    3.65
  -2   6   2   87.44    3.82
  -2   6   2   79.07    2.85
   2  -6  -2   89.44    2.85
   2  -6  -2   85.60    3.53
  -2   6   2   76.34    2.39
   2  -6  -1  102.08    3.36
  -2   6   1   94.18    4.05
  -2   6   1   95.25    3.97
  -2   6   1   95.90    3.41
  -2   6   1   95.41    3.12
   2  -6  -1  100.44    3.74
  -2   6   0   47.33    2.58
  -2   6   0   50.91    2.83
   2  -6   0   47.78    2.22
  -2   6   0   49.04    2.76
  -2   6   0   47.56    2.31
  -2   6   0   51.67    2.30
  -2   6  -1   92.95    3.67
  -2   6  -1  101.53    4.23
  -2   6  -1   99.69    3.75
   2  -6   1   93.92    3.55
  -2   6  -2  220.57    6.79
   2  -6   2  222.79    6.49
   2  -6   2  217.73    6.71
   2  -6   2  198.77    7.16
  -2   6  -2  211.37    6.59
   2  -6   3   42.16    2.88
  -2   6  -3   48.01    2.74
   2  -6   3   51.37    2.66
  -2   6  -3   48.82    2.80
   2  -6   4   98.72    4.54
  -2   6  -4   95.75    4.23
   2  -6   4   94.37    3.86
   2  -6   5   19.57    1.95
   2  -6   5   17.05    1.47
  -2   6  -5   14.81    1.70
   2  -6   6   50.98    3.25
  -2   6  -6   53.34    3.27
   2  -6   6   47.50    2.58
   2  -6   6   53.14    2.71
   2  -6   7   73.15    3.45
   2  -6   7   77.34    3.44
  -2   6  -7   70.04    3.43
  -2   6  -7   73.60    4.08
   2  -6   7   68.58    3.92
   2  -6   8  102.80    4.95
  -2   6  -8  115.56    5.32
   2  -6   8  107.19    4.57
   2  -6   8  106.83    4.31
  -2   6  -8  105.70    4.48
  -2   6  -9  206.81    7.01
   2  -6   9  195.45    7.42
   2  -6   9  207.27    7.25
   2  -6   9  189.31    6.53
  -2   6  -9  206.15    7.84
  -2   6 -10  311.50   10.60
  -2   6 -10  304.08    9.56
   2  -6  10  312.27   10.06
   2  -6  10  310.56   10.08
   2  -6  11   15.04    1.87
   2  -6  11   14.86    1.96
  -2   6 -11   16.44    2.22
  -2   6 -11   17.59    1.89
  -2   6 -12   17.69    1.91
   2  -6  12   16.05    1.90
  -2   6 -12   13.91    2.21
   2  -6  12   17.94    2.22
   2  -6  13   -0.27    0.83
  -2   6 -13    0.28    1.06
   2  -6  13    0.91    0.61
   2  -6  14    8.89    1.73
  -2   6 -14    3.76    1.35
   2  -6  15    4.85    1.45
  -2   6 -15    8.11    1.84
   2  -6  16   23.04    2.94
  -2   6 -16   21.90    2.94
   2  -5 -16    2.99    1.43
  -2   5  16    1.04    1.35
   2  -5 -16    5.06    1.52
   2  -5 -16    1.95    1.08
   2  -5 -16    0.48    0.98
   2  -5 -15    4.94    1.51
  -2   5  15    5.15    1.86
   2  -5 -15    7.87    1.91
   2  -5 -15    2.49    1.31
   2  -5 -15    7.84    1.99
   2  -5 -14   14.33    2.52
   2  -5 -14   11.49    2.18
   2  -5 -14   15.81    2.67
  -2   5  14   16.26    2.85
   2  -5 -14   12.97    2.28
   2  -5 -13   28.11    3.41
   2  -5 -13   21.52    2.91
  -2   5  13   28.34    3.59
  -2   5  13   24.94    3.41
   2  -5 -13   26.91    3.26
   2  -5 -13   26.62    3.22
  -2   5  12    0.56    1.18
   2  -5 -12    1.80    1.20
  -2   5  12   -2.03    1.44
   2  -5 -12   -0.53    1.10
   2  -5 -12    0.13    1.02
   2  -5 -12    0.95    1.11
   2  -5 -11    8.88    1.78
  -2   5  11    7.69    2.01
  -2   5  11   11.75    2.26
   2  -5 -11    7.14    1.75
   2  -5 -11    4.87    1.58
   2  -5 -11    5.72    1.60
  -2   5  10   31.27    2.89
   2  -5 -10   37.33    3.36
  -2   5  10   32.80    3.34
   2  -5 -10   32.59    3.03
   2  -5 -10   30.28    3.08
  -2   5  10   31.63    3.32
   2  -5  -9   76.78    4.51
   2  -5  -9   72.74    2.20
  -2   5   9   72.09    4.22
   2  -5  -9   71.28    2.25
   2  -5  -9   78.18    4.68
  -2   5   9   83.17    5.04
   2  -5  -9   67.54    4.36
  -2   5   9   74.01    4.78
   2  -5  -9   71.31    2.15
   2  -5  -8   38.79    3.07
   2  -5  -8   33.50    1.14
  -2   5   8   36.53    2.82
   2  -5  -8   39.98    3.13
   2  -5  -8   37.96    1.71
  -2   5   8   39.55    3.23
   2  -5  -8   36.82    1.56
  -2   5   8   39.80    3.24
   2  -5  -7   82.66    4.49
   2  -5  -7   88.97    3.18
  -2   5   7   93.57    4.44
  -2   5   7   89.82    4.80
  -2   5   7   85.97    4.66
  -2   5   6  299.81    8.92
   2  -5  -6  299.85    7.65
   2  -5  -6  263.97    6.06
   2  -5  -6  305.99    9.42
  -2   5   6  314.74    9.55
   2  -5  -6  280.71    6.11
  -2   5   6  309.37    9.45
   2  -5  -5  362.65    9.40
  -2   5   5  358.44   10.27
   2  -5  -5  355.45   10.68
   2  -5  -5  360.46    7.97
  -2   5   5  355.55   10.54
   2  -5  -4  168.50    5.52
   2  -5  -4  190.51    6.17
   2  -5  -4  179.34    4.39
   2  -5  -4  168.04    6.23
  -2   5   4  176.00    6.03
  -2   5   4  166.72    6.08
   2  -5  -3  614.89   14.67
  -2   5   3  611.35   15.08
   2  -5  -3  590.63   14.51
   2  -5  -3  543.93   14.25
   2  -5  -3  597.54   13.02
   2  -5  -3  616.61   14.81
  -2   5   3  571.25   14.64
   2  -5  -3  562.05   14.84
  -2   5   3  567.14   14.60
  -2   5   2  320.10    8.80
   2  -5  -2  328.16    8.78
   2  -5  -2  318.02    9.12
  -2   5   2  325.23    9.03
   2  -5  -2  313.99    8.95
  -2   5   2  294.68    7.79
   2  -5  -2  343.65    9.11
  -2   5   2  308.84    7.30
  -2   5   2  358.87    9.44
   2  -5  -2  333.69    8.75
   2  -5  -2  342.23    7.82
   2  -5  -1   40.03    2.46
  -2   5   1   43.47    2.30
  -2   5   1   45.89    1.84
  -2   5   1   42.05    1.96
  -2   5   1   40.62    2.40
   2  -5  -1   44.45    2.54
   2  -5  -1   45.50    1.94
  -2   5   1   50.09    2.66
   2  -5   0   26.05    1.98
  -2   5   0   28.16    1.92
  -2   5   0   23.26    1.59
  -2   5   0   24.89    1.49
  -2   5   0   24.22    1.53
   2  -5   0   26.38    1.50
  -2   5   0   22.30    1.78
  -2   5  -1  383.56   10.04
  -2   5  -1  433.81   10.78
   2  -5   1  380.37   10.81
   2  -5   1  411.90   10.01
  -2   5  -1  390.87   10.15
   2  -5   2  512.19   14.00
   2  -5   2  571.18   13.34
  -2   5  -2  528.14   13.42
  -2   5  -2  559.93   13.72
   2  -5   2  569.20   13.63
   2  -5   3  958.71   23.34
  -2   5  -3  969.93   22.84
   2  -5   3 1023.90   22.68
  -2   5  -3 1014.10   23.26
   2  -5   3  994.09   22.68
   2  -5   4  266.96    8.42
  -2   5  -4  269.98    8.15
   2  -5   4  279.82    7.80
   2  -5   5  246.97    7.98
  -2   5  -5  253.06    7.92
   2  -5   5  254.00    7.31
  -2   5  -5  241.67    7.30
   2  -5   6   29.92    2.34
   2  -5   6   33.37    2.07
   2  -5   6   32.91    2.21
  -2   5  -6   30.80    2.12
  -2   5  -6   33.78    2.49
   2  -5   6   30.77    2.08
   2  -5   7   17.37    1.53
   2  -5   7   16.80    1.75
  -2   5  -7   17.51    1.90
  -2   5  -7   18.05    1.67
   2  -5   7   17.78    1.66
  -2   5  -8    1.61    0.99
  -2   5  -8    0.49    0.51
   2  -5   8    0.61    0.40
   2  -5   8    1.05    0.72
   2  -5   8    0.44    0.61
   2  -5   9  107.64    4.96
  -2   5  -9  100.59    4.68
  -2   5  -9  107.13    5.17
   2  -5   9  100.94    4.72
  -2   5 -10  114.77    5.61
   2  -5  10  118.87    5.56
  -2   5 -10  118.23    5.27
   2  -5  10  115.07    5.11
   2  -5  11  189.06    6.94
  -2   5 -11  173.76    7.60
   2  -5  11  191.19    7.74
  -2   5 -11  198.17    7.38
   2  -5  12   97.82    5.38
  -2   5 -12   94.08    4.92
   2  -5  12   97.28    4.56
  -2   5 -12   87.99    5.17
   2  -5  13   46.30    3.69
   2  -5  13   41.62    2.80
  -2   5 -13   35.20    3.33
  -2   5 -13   45.87    3.39
   2  -5  14    7.87    1.65
  -2   5 -14    4.72    1.41
   2  -5  15    6.32    1.71
  -2   5 -15    3.31    1.11
   2  -5  16   -0.91    0.98
  -2   5 -16    2.47    1.18
   2  -5  17    1.54    1.18
  -2   5 -17   -0.24    0.90
   2  -4 -17   -1.40    1.16
   2  -4 -17    1.40    0.97
   2  -4 -17   -0.34    0.90
  -2   4  17    0.09    1.09
   2  -4 -17    0.47    1.07
  -2   4  16    0.49    1.19
   2  -4 -16    1.48    0.98
   2  -4 -16    1.44    1.10
   2  -4 -16    0.20    0.83
   2  -4 -16   -0.87    1.25
   2  -4 -15   16.36    2.71
   2  -4 -15   13.45    2.43
  -2   4  15   17.68    3.13
   2  -4 -15   15.16    2.64
   2  -4 -15   17.67    2.57
   2  -4 -14   22.86    3.05
  -2   4  14   23.43    3.27
   2  -4 -14   26.40    3.30
   2  -4 -14   23.24    3.05
   2  -4 -14   18.06    2.54
   2  -4 -13   66.40    4.71
   2  -4 -13   72.38    5.17
   2  -4 -13   71.00    5.12
   2  -4 -13   62.94    4.91
  -2   4  13   72.14    5.55
   2  -4 -12  222.03    9.68
   2  -4 -12  247.59   10.13
   2  -4 -12  241.14    9.58
  -2   4  12  263.17   10.75
   2  -4 -12  233.74    9.73
   2  -4 -11   68.76    4.70
  -2   4  11   67.05    4.94
  -2   4  11   74.47    5.15
   2  -4 -11   70.44    2.44
   2  -4 -11   67.09    4.67
   2  -4 -11   76.93    4.71
   2  -4 -11   61.93    4.50
   2  -4 -10   82.93    5.05
   2  -4 -10   83.72    3.24
   2  -4 -10   91.57    2.80
   2  -4 -10   87.33    4.86
   2  -4 -10   81.65    4.95
  -2   4  10   94.15    5.61
  -2   4  10   88.67    4.90
  -2   4  10   85.68    5.37
   2  -4 -10   92.04    5.13
  -2   4   9   14.64    2.16
   2  -4  -9   18.36    2.18
   2  -4  -9   11.78    1.76
   2  -4  -9   15.50    0.91
  -2   4   9   15.19    2.22
  -2   4   9   15.92    2.00
   2  -4  -9   16.09    1.12
   2  -4  -9   15.45    2.04
   2  -4  -8   27.29    1.16
   2  -4  -8   26.26    2.50
   2  -4  -8   27.53    1.36
   2  -4  -8   29.17    1.23
  -2   4   8   27.07    2.62
  -2   4   8   27.59    2.66
   2  -4  -8   28.99    1.11
  -2   4   8   27.17    2.37
   2  -4  -7    0.16    0.13
  -2   4   7    0.00    0.78
   2  -4  -7   -0.11    0.21
   2  -4  -7    0.27    0.17
   2  -4  -7    0.20    0.74
  -2   4   7   -0.79    0.95
  -2   4   7   -0.33    0.85
  -2   4   6   95.03    4.50
  -2   4   6   95.87    4.26
   2  -4  -6   92.02    4.45
   2  -4  -6   95.09    2.62
  -2   4   6  101.66    4.65
   2  -4  -6   98.09    3.19
   2  -4  -6   90.01    2.42
  -2   4   5  523.55   13.50
   2  -4  -5  506.11   13.80
   2  -4  -5  538.16   13.60
   2  -4  -5  524.61   11.55
  -2   4   5  517.94   13.72
   2  -4  -5  511.20   12.31
   2  -4  -4  910.11   20.98
   2  -4  -4  903.25   19.12
  -2   4   4  870.76   20.86
   2  -4  -4  922.38   20.91
   2  -4  -4  871.49   21.17
  -2   4   4  860.78   20.85
   2  -4  -4  922.99   20.90
   2  -4  -4  851.10   19.97
   2  -4  -3 1535.13   33.49
   2  -4  -3 1515.92   32.18
  -2   4   3 1520.08   33.71
  -2   4   3 1486.84   33.53
   2  -4  -3 1588.17   33.81
   2  -4  -3 1454.28   33.11
   2  -4  -3 1555.64   33.58
   2  -4  -3 1498.52   33.91
  -2   4   3 1633.09   34.13
  -2   4   2 1173.85   26.59
   2  -4  -2 1221.10   26.59
   2  -4  -2 1170.85   26.75
  -2   4   2 1200.23   27.01
   2  -4  -2 1240.22   25.78
  -2   4   2 1280.61   27.30
  -2   4   2 1173.34   25.31
   2  -4  -2 1218.44   26.71
   2  -4  -2 1271.41   27.15
   2  -4  -2 1161.40   27.04
  -2   4   1   84.07    3.08
  -2   4   1   82.37    2.90
  -2   4   1   84.85    3.45
  -2   4   1   89.11    2.75
   2  -4  -1   86.29    2.85
   2  -4  -1   82.21    3.43
   2  -4  -1   88.45    3.51
  -2   4   1   93.99    3.57
  -2   4   0    0.40    0.39
  -2   4   0    0.44    0.36
  -2   4   0    0.55    0.34
  -2   4   0    0.12    0.61
   2  -4   0    0.63    0.35
  -2   4   0    0.39    0.42
  -2   4  -1   57.77    2.53
  -2   4  -1   60.26    2.56
   2  -4   1   54.63    2.36
  -2   4  -1   58.05    2.65
   2  -4   1   54.81    2.81
   2  -4   1   62.18    2.73
  -2   4  -2  120.71    4.21
  -2   4  -2  116.85    4.08
   2  -4   2  112.23    3.86
   2  -4   2  116.40    4.10
   2  -4   2  105.11    4.28
   2  -4   3  362.51    9.10
   2  -4   3  342.28    9.08
   2  -4   3  334.01    9.54
  -2   4  -3  324.55    8.97
  -2   4  -3  341.66    9.24
  -2   4  -3  356.65    9.54
   2  -4   4 1134.54   26.32
  -2   4  -4 1199.99   26.61
  -2   4  -4 1105.42   26.04
   2  -4   4 1184.55   25.83
   2  -4   4 1200.86   26.11
   2  -4   4 1149.54   25.75
  -2   4  -4 1076.52   25.70
  -2   4  -5  799.91   19.13
  -2   4  -5  775.11   18.72
   2  -4   5  784.38   19.12
   2  -4   5  804.32   18.59
   2  -4   6  246.32    7.24
  -2   4  -6  240.29    7.41
   2  -4   6  233.52    7.51
   2  -4   6  243.23    7.55
  -2   4  -6  239.39    7.70
   2  -4   6  231.31    7.30
   2  -4   7   21.98    1.87
   2  -4   7   22.09    1.87
   2  -4   7   21.90    1.73
  -2   4  -7   20.31    1.84
  -2   4  -7   19.16    1.92
  -2   4  -8  123.36    5.37
   2  -4   8  126.31    4.91
  -2   4  -8  124.70    5.20
   2  -4   8  119.96    5.17
   2  -4   8  120.50    4.94
  -2   4  -9    1.02    0.83
   2  -4   9    0.10    0.52
  -2   4  -9    1.24    0.72
   2  -4   9    0.97    0.96
  -2   4  -9    1.81    1.22
  -2   4 -10    2.21    1.23
  -2   4 -10    0.66    1.12
   2  -4  10    1.65    0.68
  -2   4 -10    2.25    1.02
   2  -4  10    3.96    1.27
  -2   4 -11    2.32    1.40
  -2   4 -11    3.60    1.27
   2  -4  11    4.46    0.93
  -2   4 -11    3.62    1.15
   2  -4  11    4.81    1.37
   2  -4  12    5.04    0.93
   2  -4  12    6.40    1.62
  -2   4 -12    5.31    1.45
  -2   4 -12    2.77    1.46
  -2   4 -12    8.06    1.53
   2  -4  13   17.00    2.39
  -2   4 -13   17.95    2.34
  -2   4 -13   15.19    2.54
  -2   4 -13   17.57    2.27
   2  -4  14   17.59    2.48
  -2   4 -14   11.67    1.93
  -2   4 -14   11.94    2.42
  -2   4 -14   13.55    1.97
  -2   4 -15    8.36    1.85
   2  -4  15    5.49    1.68
   2  -4  16   11.05    2.21
  -2   4 -16   14.05    2.28
  -2   4 -17   22.20    2.92
   2  -4  17   30.35    3.60
  -2   3  17   19.72    3.29
   2  -3 -17   14.91    2.79
   2  -3 -17   17.63    2.80
   2  -3 -17   19.45    3.10
   2  -3 -16    4.00    1.68
   2  -3 -16    5.26    1.48
   2  -3 -16    7.28    1.86
  -2   3  16    5.02    1.66
   2  -3 -16    5.55    1.89
  -2   3  15   22.50    3.23
   2  -3 -15   25.75    3.20
   2  -3 -15   23.23    3.25
   2  -3 -15   18.84    2.50
   2  -3 -15   20.58    2.95
  -2   3  14   -0.65    1.52
   2  -3 -14   -1.77    1.23
   2  -3 -14    0.11    0.91
   2  -3 -14    0.58    0.90
   2  -3 -14   -0.46    1.36
  -2   3  13    3.36    1.54
   2  -3 -13    2.56    1.17
   2  -3 -13    0.08    0.98
   2  -3 -13    2.58    1.31
   2  -3 -13    0.90    1.19
   2  -3 -12   59.86    4.50
   2  -3 -12   54.91    4.31
   2  -3 -12   55.20    4.30
   2  -3 -12   58.47    4.07
  -2   3  12   58.59    4.67
   2  -3 -12   61.37    2.63
   2  -3 -11  211.24    5.90
   2  -3 -11  197.58    8.51
  -2   3  11  213.44    9.06
   2  -3 -11  210.36    8.60
   2  -3 -11  198.38    8.36
   2  -3 -11  201.24    8.06
   2  -3 -10  390.79    9.52
   2  -3 -10  394.22   12.49
   2  -3 -10  392.13   12.45
   2  -3 -10  385.03   11.98
  -2   3  10  396.79   13.22
  -2   3  10  417.88   13.29
   2  -3 -10  376.71   12.52
  -2   3  10  378.07   12.14
   2  -3 -10  372.62   10.15
   2  -3  -9   45.29    2.30
   2  -3  -9   53.09    2.13
   2  -3  -9   50.65    3.46
   2  -3  -9   50.52    3.47
  -2   3   9   55.88    3.94
   2  -3  -9   48.29    3.25
  -2   3   9   51.59    3.76
  -2   3   9   50.18    3.40
   2  -3  -9   51.37    3.64
   2  -3  -8  162.34    4.50
   2  -3  -8  165.11    6.72
  -2   3   8  158.35    6.28
   2  -3  -8  167.94    6.49
  -2   3   8  167.49    6.80
  -2   3   8  160.38    6.81
   2  -3  -8  153.09    4.74
   2  -3  -7   15.84    1.04
   2  -3  -7   15.03    0.95
   2  -3  -7   15.15    0.80
  -2   3   7   15.22    1.75
  -2   3   7   12.52    1.57
  -2   3   7   20.56    2.14
   2  -3  -7   12.31    1.60
  -2   3   7   15.09    1.12
  -2   3   6    2.25    0.42
   2  -3  -6    1.77    0.32
   2  -3  -6    2.67    0.40
  -2   3   6    2.79    0.93
  -2   3   6    3.20    1.00
   2  -3  -6    1.47    0.82
  -2   3   6    2.45    0.80
   2  -3  -6    2.70    0.40
   2  -3  -5   93.55    4.22
  -2   3   5   90.13    2.71
   2  -3  -5   96.50    3.07
   2  -3  -5   99.66    4.05
  -2   3   5  100.05    4.10
   2  -3  -5   92.97    2.65
   2  -3  -5   98.58    4.01
  -2   3   5   91.96    4.07
   2  -3  -5  102.87    4.14
   2  -3  -4  154.36    5.47
   2  -3  -4  152.34    4.47
  -2   3   4  155.18    5.29
  -2   3   4  143.67    3.72
   2  -3  -4  166.63    5.27
   2  -3  -4  164.09    5.32
  -2   3   4  153.31    5.22
   2  -3  -4  171.07    5.31
   2  -3  -3  788.91   17.31
   2  -3  -3  771.09   17.59
  -2   3   3  748.31   17.53
   2  -3  -3  738.18   17.69
   2  -3  -3  726.05   16.86
   2  -3  -3  790.55   17.46
  -2   3   3  728.83   15.81
  -2   3   3  729.54   17.20
   2  -3  -2   78.55    2.87
  -2   3   2   85.21    3.13
   2  -3  -2   75.92    2.99
   2  -3  -2   81.23    2.68
  -2   3   2   80.34    3.24
   2  -3  -2   84.47    3.30
   2  -3  -2   75.08    3.22
  -2   3   2   81.74    3.26
  -2   3   2   80.91    2.94
  -2   3   1   59.93    2.25
   2  -3  -1   58.59    2.23
  -2   3   1   69.02    2.77
  -2   3   1   60.90    2.69
   2  -3  -1   62.67    2.70
   2  -3  -1   61.86    2.68
   2  -3  -1   65.10    2.33
   2  -3  -1   63.85    2.73
  -2   3   1   64.38    2.68
  -2   3   0    0.77    0.52
   2  -3   0    0.72    0.34
   2  -3   0    1.36    0.64
  -2   3   0    0.37    0.49
  -2   3   0    0.51    0.28
  -2   3   0    0.53    0.45
   2  -3   0    1.08    0.46
   2  -3   0    0.95    0.56
  -2   3   0    0.91    0.42
   2  -3   1   44.72    2.34
   2  -3   1   46.37    2.03
  -2   3  -1   48.44    2.37
  -2   3  -1   48.26    2.14
   2  -3   1   44.44    2.20
  -2   3  -1   47.32    2.15
  -2   3  -2   20.02    1.51
   2  -3   2   21.56    1.64
  -2   3  -2   21.75    1.52
   2  -3   2   21.56    1.39
   2  -3   2   19.76    1.41
  -2   3  -2   20.18    1.48
  -2   3  -3  760.25   16.91
  -2   3  -3  688.92   16.60
   2  -3   3  697.12   16.88
   2  -3   3  698.08   16.53
  -2   3  -3  684.19   16.57
   2  -3   3  708.82   16.39
   2  -3   3  729.25   16.45
   2  -3   4  247.81    7.41
  -2   3  -4  265.62    7.75
   2  -3   4  255.25    7.13
   2  -3   4  255.32    7.22
   2  -3   4  258.72    7.26
  -2   3  -4  273.68    7.48
  -2   3  -4  236.92    7.24
  -2   3  -4  240.46    7.29
   2  -3   5  218.89    6.61
   2  -3   5  216.96    6.70
   2  -3   5  220.43    6.79
   2  -3   5  209.87    6.70
   2  -3   5  227.87    6.93
   2  -3   5  230.00    6.60
  -2   3  -5  206.44    6.69
  -2   3  -5  212.20    6.78
  -2   3  -6   79.55    3.67
   2  -3   6   78.15    3.44
  -2   3  -6   75.01    3.77
   2  -3   6   73.00    3.39
  -2   3  -6   71.62    3.57
   2  -3   6   76.70    3.58
   2  -3   7    0.30    0.34
  -2   3  -7    0.43    0.75
  -2   3  -7    0.65    0.64
   2  -3   7    0.75    0.58
  -2   3  -7    0.99    0.73
   2  -3   7    1.48    0.61
  -2   3  -8    3.37    0.90
  -2   3  -8    2.73    1.06
  -2   3  -8    3.00    0.91
   2  -3   8    2.90    0.74
   2  -3   8    2.53    0.91
  -2   3  -9   99.04    4.80
   2  -3   9  109.45    5.24
  -2   3  -9   99.49    5.25
  -2   3  -9  103.39    4.92
   2  -3   9   93.22    4.08
   2  -3  10  320.43    9.43
  -2   3 -10  340.16   10.81
  -2   3 -10  325.63   10.55
   2  -3  10  346.82   11.30
  -2   3 -10  354.74   11.69
  -2   3 -11  271.65    9.52
   2  -3  11  284.82   10.23
  -2   3 -11  296.70   10.80
  -2   3 -11  296.66    9.97
   2  -3  11  268.87    8.22
   2  -3  12  163.58    5.53
   2  -3  12  162.89    7.50
  -2   3 -12  152.77    6.86
  -2   3 -12  141.02    7.45
  -2   3 -12  165.86    7.17
   2  -3  13   53.70    4.26
  -2   3 -13   55.99    3.98
  -2   3 -13   59.29    4.10
  -2   3 -13   57.61    4.73
   2  -3  14    1.03    1.03
  -2   3 -14    0.70    0.85
  -2   3 -14    2.75    1.07
  -2   3 -15   -2.08    1.36
   2  -3  15    0.54    0.97
  -2   3 -15   -0.50    0.78
  -2   3 -16    0.54    1.15
  -2   3 -16    1.60    0.95
   2  -3  17   16.69    2.85
  -2   3 -17   12.21    2.57
  -2   2  17   25.60    3.59
   2  -2 -17   20.76    3.03
   2  -2 -17   23.16    3.15
   2  -2 -17   21.76    3.29
  -2   2  16   12.69    2.49
   2  -2 -16   13.26    2.44
   2  -2 -16   15.07    2.20
   2  -2 -16    8.93    2.03
   2  -2 -16    9.74    2.25
   2  -2 -15   14.56    2.16
   2  -2 -15   15.93    2.47
  -2   2  15   18.49    2.95
   2  -2 -15   16.21    2.66
   2  -2 -14   36.87    3.26
   2  -2 -14   34.71    3.56
  -2   2  14   38.09    3.96
   2  -2 -14   39.22    3.85
   2  -2 -13   61.39    4.62
   2  -2 -13   63.04    3.02
   2  -2 -13   62.85    4.64
  -2   2  13   61.28    4.83
   2  -2 -13   57.25    3.99
   2  -2 -12   48.00    3.92
  -2   2  12   56.45    4.42
   2  -2 -12   53.67    2.66
   2  -2 -12   53.36    4.05
   2  -2 -12   48.97    3.56
  -2   2  11    0.96    1.33
   2  -2 -11    1.96    1.19
   2  -2 -11    0.76    0.52
   2  -2 -11    1.41    0.89
   2  -2 -11    0.57    1.16
   2  -2 -10    1.04    0.46
   2  -2 -10    1.95    0.58
   2  -2 -10   -0.20    1.09
   2  -2 -10    0.92    0.90
   2  -2 -10    0.28    0.67
  -2   2  10    2.83    1.34
  -2   2   9    5.05    1.31
  -2   2   9    6.21    1.40
  -2   2   9    5.36    0.93
   2  -2  -9    5.06    1.21
   2  -2  -9    6.59    1.23
   2  -2  -9    5.48    0.75
   2  -2  -9    4.09    1.11
   2  -2  -9    4.60    0.75
   2  -2  -8    0.59    0.70
  -2   2   8    0.56    0.92
  -2   2   8    0.06    0.84
  -2   2   8    1.08    0.47
   2  -2  -8    0.82    0.62
   2  -2  -8    1.18    0.40
   2  -2  -8    1.43    0.46
  -2   2   8    1.07    0.99
  -2   2   7    9.01    1.43
   2  -2  -7    7.73    0.76
   2  -2  -7    8.10    1.24
  -2   2   7    6.40    1.18
  -2   2   7    9.68    1.44
   2  -2  -7    7.30    0.80
   2  -2  -7    8.14    0.47
  -2   2   7    6.74    0.86
  -2   2   6  247.79    7.65
   2  -2  -6  245.08    5.79
   2  -2  -6  241.88    6.24
   2  -2  -6  245.21    6.34
  -2   2   6  244.47    7.78
  -2   2   6  243.09    7.93
  -2   2   6  229.55    6.38
   2  -2  -5 1681.84   35.60
   2  -2  -5 1796.65   37.42
  -2   2   5 1602.46   35.73
   2  -2  -5 1776.29   37.45
   2  -2  -5 1678.50   35.70
  -2   2   5 1683.44   35.72
   2  -2  -5 1818.11   37.30
  -2   2   5 1669.12   37.29
  -2   2   5 1662.23   37.50
  -2   2   4 2023.89   43.22
   2  -2  -4 2133.04   44.36
   2  -2  -4 2066.04   42.83
   2  -2  -4 2122.99   44.21
  -2   2   4 2063.81   44.29
   2  -2  -4 2014.36   43.06
  -2   2   4 2018.63   44.30
   2  -2  -4 2133.13   44.22
  -2   2   4 1984.60   42.84
   2  -2  -3 1418.34   31.45
  -2   2   3 1490.64   31.57
   2  -2  -3 1471.59   32.41
  -2   2   3 1453.97   30.99
  -2   2   3 1477.56   32.22
   2  -2  -3 1500.58   32.08
   2  -2  -3 1540.60   32.31
  -2   2   3 1477.09   31.98
   2  -2  -3 1492.66   31.90
   2  -2  -2    0.58    0.45
  -2   2   2    0.38    0.38
  -2   2   2    1.61    0.45
   2  -2  -2    1.84    0.49
  -2   2   2    0.67    0.55
  -2   2   2    0.17    0.27
   2  -2  -2    0.69    0.65
   2  -2  -2    0.44    0.35
   2  -2  -1  187.84    4.85
   2  -2  -1  188.10    5.50
  -2   2   1  204.41    5.57
  -2   2   1  195.41    5.60
   2  -2  -1  198.46    5.68
  -2   2   1  201.60    5.53
   2  -2  -1  205.10    5.28
   2  -2  -1  196.72    5.51
   2  -2  -1  202.50    5.66
  -2   2   1  201.57    4.89
  -2   2   0   51.01    1.51
   2  -2   0   46.33    2.00
   2  -2   0   51.07    2.04
  -2   2   0   50.88    2.23
  -2   2   0   48.95    2.21
   2  -2   0   48.48    2.26
  -2   2   0   49.23    2.03
   2  -2   0   51.64    2.26
  -2   2   0   47.59    2.17
  -2   2  -1    0.42    0.34
   2  -2   1    0.50    0.41
  -2   2  -1    0.44    0.32
   2  -2   1    0.12    0.30
   2  -2   1    0.35    0.51
  -2   2  -1    0.41    0.48
  -2   2  -1    0.31    0.49
  -2   2  -2  763.41   17.02
   2  -2   2  719.62   16.37
   2  -2   2  733.73   16.95
  -2   2  -2  732.32   17.01
   2  -2   2  735.70   17.06
  -2   2  -2  729.02   16.83
   2  -2   2  753.83   16.70
  -2   2  -3 2055.51   45.48
   2  -2   3 2186.05   45.65
  -2   2  -3 2130.88   45.77
  -2   2  -3 2062.37   45.27
   2  -2   3 2079.24   45.67
   2  -2   3 2135.02   45.25
   2  -2   3 2219.00   45.37
  -2   2  -3 2201.32   45.62
  -2   2  -4 2154.44   48.18
   2  -2   4 2349.61   48.68
   2  -2   4 2147.40   48.19
   2  -2   4 2289.06   47.98
  -2   2  -4 2316.16   48.17
  -2   2  -4 2269.22   47.82
   2  -2   4 2310.35   48.23
  -2   2  -4 2227.49   48.50
   2  -2   4 2291.82   48.34
  -2   2  -4 2185.21   48.20
   2  -2   5 1134.28   26.57
  -2   2  -5 1196.64   26.53
   2  -2   5 1211.12   26.52
   2  -2   5 1277.21   27.34
  -2   2  -5 1130.00   26.73
   2  -2   5 1175.74   26.99
  -2   2  -5 1127.36   26.91
  -2   2  -5 1159.19   27.06
   2  -2   5 1226.83   27.04
  -2   2  -5 1232.26   27.41
  -2   2  -5 1196.07   26.63
   2  -2   5 1231.40   26.94
   2  -2   6  200.00    6.38
   2  -2   6  222.35    6.52
  -2   2  -6  214.95    6.81
   2  -2   6  212.73    7.03
  -2   2  -6  225.64    6.47
   2  -2   6  221.99    6.88
  -2   2  -6  206.88    6.97
  -2   2  -6  202.22    7.00
  -2   2  -6  212.42    6.73
  -2   2  -7    1.09    0.74
  -2   2  -7    3.52    0.90
  -2   2  -7    3.31    0.96
   2  -2   7    1.91    0.87
  -2   2  -7    1.64    0.53
   2  -2   7    1.44    0.51
  -2   2  -8   52.85    3.16
   2  -2   8   58.89    3.57
   2  -2   8   52.81    2.74
  -2   2  -8   58.98    3.63
  -2   2  -8   58.98    3.51
  -2   2  -9    4.96    1.42
   2  -2   9    4.90    0.83
  -2   2  -9    7.04    1.29
  -2   2  -9    6.00    1.25
   2  -2   9    5.78    1.32
  -2   2 -10    0.84    1.08
   2  -2  10    3.04    0.69
  -2   2 -10    1.56    0.97
  -2   2 -10    2.47    1.04
   2  -2  10    1.79    1.01
   2  -2  11   74.69    3.22
  -2   2 -11   66.57    4.03
   2  -2  11   75.76    4.79
  -2   2 -11   68.58    4.73
  -2   2 -11   68.17    4.42
   2  -2  12  158.29    5.08
  -2   2 -12  149.35    6.61
   2  -2  12  156.22    7.53
  -2   2 -12  159.69    7.66
  -2   2 -12  159.14    7.18
   2  -2  13   99.07    6.07
  -2   2 -13  104.83    5.42
  -2   2 -13   99.46    6.16
  -2   2 -13   96.57    5.57
   2  -2  14   15.11    2.38
  -2   2 -14   11.07    2.23
  -2   2 -14   15.54    2.09
  -2   2 -14   13.29    2.12
   2  -2  15    7.28    1.80
  -2   2 -15    3.60    1.68
  -2   2 -15    4.96    1.37
  -2   2 -15    4.33    1.35
  -2   2 -16   10.56    2.31
   2  -2  16    7.22    1.93
  -2   2 -17    6.13    1.92
   2  -2  17    0.87    1.15
   2  -1 -17    3.08    1.43
  -2   1  17    8.86    2.10
   2  -1 -17    6.40    1.82
   2  -1 -16    3.71    1.49
  -2   1  16    1.13    1.14
   2  -1 -16    1.86    1.09
  -2   1  15    0.48    1.25
   2  -1 -15    0.94    0.92
   2  -1 -15   -0.61    0.73
   2  -1 -15   -1.54    1.13
   2  -1 -14    3.32    1.24
  -2   1  14    2.02    1.15
   2  -1 -14    3.72    0.87
   2  -1 -14    2.00    0.85
   2  -1 -14    4.58    1.47
  -2   1  13   17.90    2.56
   2  -1 -13   14.13    2.19
   2  -1 -13   16.49    1.57
   2  -1 -13   15.94    1.96
   2  -1 -13   12.32    2.10
   2  -1 -12  259.82    7.89
   2  -1 -12  256.59    9.92
   2  -1 -12  259.47    9.87
   2  -1 -12  280.24    9.26
  -2   1  12  280.54   10.55
  -2   1  11  209.93    7.45
   2  -1 -11  203.80    6.42
   2  -1 -11  197.89    8.08
   2  -1 -11  202.12    7.41
  -2   1  11  210.03    8.59
   2  -1 -11  207.23    8.14
   2  -1 -10  573.24   15.91
   2  -1 -10  571.11   16.02
  -2   1  10  586.90   16.53
  -2   1  10  561.10   15.00
   2  -1 -10  561.79   13.95
   2  -1 -10  574.21   15.15
  -2   1   9  132.64    5.14
  -2   1   9  133.92    5.97
   2  -1  -9  135.37    5.67
   2  -1  -9  128.60    4.48
   2  -1  -9  131.99    5.20
   2  -1  -9  139.60    5.84
   2  -1  -9  136.08    4.99
   2  -1  -8    7.35    1.23
  -2   1   8    9.24    1.15
   2  -1  -8   10.22    1.11
  -2   1   8    8.23    1.40
   2  -1  -8   10.85    1.03
  -2   1   8    7.47    1.34
   2  -1  -8    6.21    1.15
  -2   1   7   10.08    1.44
  -2   1   7   11.39    1.15
   2  -1  -7   10.67    1.34
   2  -1  -7   10.34    0.56
   2  -1  -7   11.65    1.08
  -2   1   7   11.25    1.52
  -2   1   7    9.76    0.60
   2  -1  -7   10.18    0.97
  -2   1   6  144.41    5.42
   2  -1  -6  148.14    5.22
  -2   1   6  152.87    5.52
  -2   1   6  146.61    4.67
   2  -1  -6  157.75    5.64
  -2   1   6  140.98    3.92
   2  -1  -6  146.84    4.48
   2  -1  -6  154.75    4.67
   2  -1  -6  155.17    5.31
   2  -1  -6  157.34    3.89
  -2   1   5  225.81    6.98
  -2   1   5  224.99    5.77
  -2   1   5  220.86    6.12
   2  -1  -5  233.89    6.14
   2  -1  -5  234.18    6.81
   2  -1  -5  230.84    6.69
   2  -1  -5  235.33    7.03
   2  -1  -5  246.78    7.18
   2  -1  -5  225.49    5.63
   2  -1  -4  262.48    6.51
  -2   1   4  263.11    7.45
   2  -1  -4  266.54    7.42
   2  -1  -4  268.19    7.27
   2  -1  -4  260.72    6.62
  -2   1   4  265.95    6.61
  -2   1   4  252.12    6.66
   2  -1  -4  280.95    7.52
  -2   1   3 1635.56   34.53
  -2   1   3 1607.33   34.33
   2  -1  -3 1623.44   34.30
  -2   1   3 1656.06   35.11
   2  -1  -3 1646.60   35.11
   2  -1  -3 1582.37   34.41
  -2   1   3 1617.56   34.95
   2  -1  -3 1644.92   34.91
  -2   1   2 2277.82   47.79
  -2   1   2 2327.31   48.16
  -2   1   2 2267.57   47.90
   2  -1  -2 2224.40   48.03
  -2   1   2 2278.10   48.35
   2  -1  -2 2316.18   48.38
   2  -1  -2 2277.01   47.87
   2  -1  -1  304.67    7.92
   2  -1  -1  325.26    7.85
   2  -1  -1  331.42    8.06
  -2   1   1  341.12    8.09
  -2   1   1  308.20    7.91
   2  -1  -1  332.20    8.07
  -2   1   1  313.97    7.94
   2  -1  -1  310.55    7.20
   2  -1   0    0.60    0.39
  -2   1   0    0.54    0.37
  -2   1   0    0.54    0.44
  -2   1   0    0.32    0.29
   2  -1   0    0.61    0.50
   2  -1   0    0.59    0.34
  -2   1   0    0.83    0.57
   2  -1   1    4.19    0.43
  -2   1  -1    3.70    0.44
   2  -1   1    4.11    0.72
  -2   1  -1    5.16    0.72
   2  -1   1    4.01    0.61
   2  -1   1    4.33    0.66
  -2   1  -1    4.13    0.75
   2  -1   2   59.19    2.58
  -2   1  -2   65.01    2.60
  -2   1  -2   61.02    2.51
   2  -1   2   58.89    2.20
   2  -1   2   65.68    2.50
  -2   1  -2   60.54    2.21
   2  -1   2   61.15    2.61
  -2   1  -2   60.69    2.71
  -2   1  -2   63.66    1.93
  -2   1  -3  102.35    3.66
   2  -1   3  109.18    3.59
   2  -1   3  109.76    3.96
   2  -1   3  111.10    3.63
   2  -1   3  111.57    3.92
   2  -1   3  104.76    3.74
  -2   1  -3  100.40    3.52
  -2   1  -3  107.94    4.00
  -2   1  -3  108.14    3.69
  -2   1  -3  103.73    3.25
  -2   1  -4  233.71    6.51
   2  -1   4  214.19    6.51
  -2   1  -4  220.67    6.68
  -2   1  -4  223.76    6.63
   2  -1   4  252.70    6.87
   2  -1   4  232.00    6.97
   2  -1   4  235.91    7.05
  -2   1  -4  223.43    7.01
  -2   1  -4  244.75    6.44
   2  -1   4  235.86    6.92
   2  -1   4  240.31    6.48
   2  -1   5  171.35    5.62
  -2   1  -5  188.96    5.64
   2  -1   5  200.90    6.25
  -2   1  -5  177.99    5.82
  -2   1  -5  186.74    6.16
  -2   1  -5  195.18    6.44
   2  -1   5  197.91    5.69
   2  -1   5  186.57    6.25
   2  -1   5  197.42    6.43
  -2   1  -5  182.20    5.75
   2  -1   5  203.28    6.33
   2  -1   6  346.38   10.16
   2  -1   6  315.47    9.07
   2  -1   6  372.78    9.31
  -2   1  -6  343.52   10.14
  -2   1  -6  333.97    9.52
  -2   1  -6  341.01    9.99
   2  -1   6  376.78   10.14
  -2   1  -6  342.44    9.57
  -2   1  -6  359.04    9.13
  -2   1  -7  126.10    4.91
   2  -1   7  115.50    4.33
   2  -1   7  135.90    5.56
  -2   1  -7  132.57    5.44
  -2   1  -7  136.29    5.47
  -2   1  -7  127.25    4.40
   2  -1   8   30.22    1.92
  -2   1  -8   32.19    2.66
  -2   1  -8   29.74    2.32
  -2   1  -8   32.91    1.96
   2  -1   8   36.96    2.87
  -2   1  -8   35.22    2.75
   2  -1   9   19.22    1.51
  -2   1  -9   18.69    2.21
  -2   1  -9   23.95    2.08
   2  -1   9   21.06    2.37
  -2   1  -9   23.51    2.34
   2  -1  10   78.56    3.26
  -2   1 -10   82.09    4.22
  -2   1 -10   79.33    4.62
  -2   1 -10   74.60    4.65
   2  -1  10   79.19    4.76
  -2   1 -11  161.55    6.61
   2  -1  11  169.25    7.62
  -2   1 -11  170.74    7.37
  -2   1 -11  159.60    7.43
   2  -1  11  165.84    5.16
   2  -1  12   50.64    4.20
  -2   1 -12   51.23    3.48
  -2   1 -12   43.18    3.84
  -2   1 -12   52.43    4.00
   2  -1  12   50.52    2.27
  -2   1 -13    1.72    1.24
   2  -1  13    4.19    1.66
  -2   1 -13    5.34    1.26
  -2   1 -13    4.66    1.47
   2  -1  14    1.95    1.33
  -2   1 -14    0.31    1.24
  -2   1 -14    0.06    0.59
  -2   1 -14    0.67    0.82
  -2   1 -15    2.79    1.25
  -2   1 -15    5.91    1.34
   2  -1  15    4.29    1.67
  -2   1 -15    4.93    1.47
  -2   1 -16   10.06    2.38
   2  -1  16   11.54    2.43
  -2   1 -16   12.47    2.19
   2  -1  17    4.29    1.46
  -2   1 -17    2.33    1.43
  -2   0  17   96.74    6.70
   2   0 -17   78.06    5.70
   2   0 -17   95.90    6.61
   2   0 -16   40.00    4.15
   2   0 -16   35.12    3.60
  -2   0  16   36.99    3.95
   2   0 -15   36.56    3.78
   2   0 -15   37.10    2.72
  -2   0  15   39.96    4.00
   2   0 -15   37.08    3.00
   2   0 -15   30.30    3.23
   2   0 -14   10.18    1.90
  -2   0  14   10.25    2.07
   2   0 -14   11.11    1.60
   2   0 -14   10.70    1.39
   2   0 -14    6.85    1.80
   2   0 -13    3.24    1.31
  -2   0  13    3.47    1.28
   2   0 -13    4.62    1.41
   2   0 -13    2.64    0.81
   2   0 -13    2.04    0.87
  -2   0  12   14.66    1.99
   2   0 -12   19.15    1.75
   2   0 -12   19.25    2.33
   2   0 -12   17.10    1.84
   2   0 -12   18.87    2.41
  -2   0  12   18.38    2.42
  -2   0  11    0.79    0.88
   2   0 -11    0.65    0.56
   2   0 -11    1.24    0.86
   2   0 -11    0.17    0.53
  -2   0  11    1.32    1.14
   2   0 -11    0.94    0.97
  -2   0  10  184.35    6.93
  -2   0  10  208.86    7.87
   2   0 -10  199.29    7.62
   2   0 -10  187.61    7.22
   2   0 -10  184.26    6.19
   2   0 -10  200.38    6.64
   2   0  -9   86.07    4.48
   2   0  -9   92.52    4.40
   2   0  -9   92.18    3.72
   2   0  -9   90.38    3.85
  -2   0   9   92.17    4.66
  -2   0   9   83.82    4.08
   2   0  -8  201.15    6.06
   2   0  -8  207.82    7.09
   2   0  -8  213.52    6.83
  -2   0   8  196.20    6.53
  -2   0   8  204.73    7.14
   2   0  -8  210.59    6.56
  -2   0   8  185.58    4.84
  -2   0   7  234.73    6.10
  -2   0   7  253.98    8.08
   2   0  -7  241.73    7.75
   2   0  -7  246.23    6.96
   2   0  -7  257.84    7.36
  -2   0   7  250.58    7.81
   2   0  -7  258.47    5.96
  -2   0   7  239.68    7.28
  -2   0   6   48.00    1.94
   2   0  -6   49.67    2.40
  -2   0   6   46.32    2.39
   2   0  -6   44.51    2.21
   2   0  -6   47.60    2.61
   2   0  -6   48.13    2.53
   2   0  -6   49.59    2.86
  -2   0   6   51.33    2.88
   2   0  -6   48.12    1.76
  -2   0   5  164.22    5.48
  -2   0   5  154.25    4.91
   2   0  -5  166.12    4.97
   2   0  -5  166.64    5.48
  -2   0   5  160.02    4.56
   2   0  -5  161.80    5.12
   2   0  -5  169.75    5.61
   2   0  -5  162.33    5.16
   2   0  -5  159.62    4.37
  -2   0   4  100.62    3.30
   2   0  -4   99.40    3.71
  -2   0   4   98.82    3.75
   2   0  -4   98.69    3.43
  -2   0   4  101.10    3.45
   2   0  -4  105.15    3.45
   2   0  -4  100.47    3.51
   2   0  -4  101.06    3.17
   2   0  -4   99.68    3.77
  -2   0   3  205.61    5.56
  -2   0   3  199.97    5.52
  -2   0   3  196.99    5.77
   2   0  -3  204.64    5.44
   2   0  -3  203.05    5.78
   2   0  -3  204.40    5.28
   2   0  -3  203.42    5.52
   2   0  -3  201.23    5.41
  -2   0   2    0.65    0.45
   2   0  -2    0.88    0.44
  -2   0   2    1.25    0.49
  -2   0   2    0.54    0.46
   2   0  -2    2.19    0.48
   2   0  -2    0.69    0.45
   2   0  -2    0.50    0.25
   2   0  -2    0.31    0.30
  -2   0   1   14.36    1.10
   2   0  -1   15.16    1.13
   2   0  -1   14.32    1.00
  -2   0   1   13.74    1.04
   2   0  -1   13.75    1.00
  -2   0   1   12.95    1.02
  -2   0   1   14.06    0.99
   2   0   0  120.54    3.42
   2   0   0  115.43    3.71
  -2   0   0  119.49    3.77
   2   0   0  109.35    3.58
  -2   0   0  110.96    3.64
  -2   0   0  105.67    3.26
   2   0   0  111.29    3.03
   2   0   1   69.18    2.63
  -2   0  -1   73.89    2.70
  -2   0  -1   67.37    1.92
   2   0   1   65.36    1.72
  -2   0  -1   68.47    2.69
   2   0   1   72.40    2.68
  -2   0  -2  105.26    2.94
   2   0   2  107.36    3.68
   2   0   2  106.80    3.78
   2   0   2  109.99    3.51
  -2   0  -2  104.80    3.61
  -2   0  -2  102.79    3.21
   2   0   2  109.28    3.77
  -2   0  -2  108.16    3.90
   2   0   2  101.75    2.98
   2   0   3  804.06   18.78
   2   0   3  877.40   19.30
  -2   0  -3  852.53   18.79
  -2   0  -3  784.11   18.52
  -2   0  -3  810.09   18.58
   2   0   3  851.47   18.55
   2   0   3  887.67   19.35
  -2   0  -3  833.17   19.39
   2   0   3  802.69   18.28
  -2   0  -3  806.87   18.16
  -2   0  -4  567.57   13.17
  -2   0  -4  528.82   13.07
   2   0   4  552.55   12.94
  -2   0  -4  535.74   13.34
   2   0   4  560.88   13.83
   2   0   4  615.20   14.13
   2   0   4  578.22   13.92
   2   0   4  520.87   13.12
  -2   0  -4  547.62   14.01
   2   0   4  534.17   13.13
  -2   0  -4  534.13   12.92
   2   0   5  846.80   20.26
  -2   0  -5  932.03   20.31
  -2   0  -5  876.19   20.93
  -2   0  -5  880.86   21.47
   2   0   5  913.38   20.19
   2   0   5 1003.44   21.61
   2   0   5  907.30   21.39
   2   0   5  832.50   20.66
  -2   0  -5  861.67   20.43
  -2   0  -5  918.45   20.55
   2   0   6  105.88    3.96
  -2   0  -6  116.92    4.43
   2   0   6  114.64    4.65
  -2   0  -6  114.21    3.95
  -2   0  -6  112.99    5.04
  -2   0  -6  113.88    4.95
   2   0   6  116.49    4.95
   2   0   6  118.80    4.02
  -2   0  -6  110.96    4.21
  -2   0  -6  108.57    4.61
   2   0   7    7.10    0.92
   2   0   7    8.28    0.95
  -2   0  -7    7.24    1.02
  -2   0  -7    7.67    1.37
  -2   0  -7    8.91    1.38
  -2   0  -7    7.56    1.46
  -2   0  -7    7.90    0.90
   2   0   7    9.06    1.47
  -2   0  -8   17.20    1.62
  -2   0  -8   17.52    1.36
   2   0   8   14.34    1.27
  -2   0  -8   13.09    1.92
  -2   0  -8   14.00    1.84
  -2   0  -8   12.26    1.70
   2   0   8   15.16    1.95
  -2   0  -9    7.39    0.91
   2   0   9    7.71    1.49
   2   0   9    6.23    0.84
  -2   0  -9    6.94    1.50
  -2   0  -9    7.65    1.19
  -2   0  -9    7.44    1.48
  -2   0  -9    8.34    1.56
   2   0  10   74.02    4.74
  -2   0 -10   78.02    3.95
  -2   0 -10   69.68    4.49
  -2   0 -10   80.87    5.01
  -2   0 -10   79.55    4.70
   2   0  10   78.79    3.11
  -2   0 -11  221.34    9.25
  -2   0 -11  203.30    7.50
  -2   0 -11  197.59    8.57
   2   0  11  228.54    9.26
  -2   0 -11  219.08    8.78
   2   0  11  219.95    6.06
   2   0  12  150.90    7.69
  -2   0 -12  155.85    6.33
  -2   0 -12  152.32    7.46
  -2   0 -12  153.03    7.35
  -2   0 -13  149.13    6.32
  -2   0 -13  139.72    7.48
  -2   0 -13  154.51    7.58
   2   0  13  159.05    8.07
  -2   0 -14   44.42    4.20
  -2   0 -14   46.13    3.39
   2   0  14   57.72    4.88
  -2   0 -14   48.65    4.20
  -2   0 -15    7.06    1.94
   2   0  15    8.67    2.15
  -2   0 -15    6.22    1.68
  -2   0 -16    1.16    1.12
  -2   0 -16    0.08    1.06
   2   1 -17    0.33    1.21
   2   1 -17    2.38    1.08
  -2  -1  16    0.75    1.19
   2   1 -16    0.70    1.06
   2   1 -16   -1.13    1.13
   2   1 -16    0.30    0.64
   2   1 -15    9.51    2.00
   2   1 -15   10.92    1.90
   2   1 -15    8.35    1.43
  -2  -1  15    8.28    1.86
   2   1 -14   16.08    1.81
  -2  -1  14   13.86    2.25
   2   1 -14   13.70    2.33
   2   1 -14   13.54    1.62
   2   1 -14   14.58    2.10
   2   1 -13   10.78    1.94
   2   1 -13   11.88    1.53
  -2  -1  13   14.39    2.16
  -2  -1  13    8.54    1.69
   2   1 -13   11.62    1.80
   2   1 -13   12.83    1.51
   2   1 -12  107.27    5.39
   2   1 -12  112.59    5.92
  -2  -1  12  104.18    5.46
  -2  -1  12  117.94    5.99
   2   1 -12  111.91    4.63
   2   1 -12  103.05    4.67
  -2  -1  11  155.91    6.79
   2   1 -11  165.86    7.21
   2   1 -11  170.85    6.14
   2   1 -11  180.15    6.98
   2   1 -11  171.43    5.94
  -2  -1  11  190.24    7.53
  -2  -1  10   86.91    2.61
   2   1 -10   93.30    4.49
  -2  -1  10   91.55    4.60
   2   1 -10   89.56    4.80
   2   1 -10   90.67    4.01
   2   1 -10   84.52    3.68
  -2  -1  10   98.66    4.91
  -2  -1   9   71.08    2.55
  -2  -1   9   81.80    4.17
   2   1  -9   77.69    3.83
   2   1  -9   82.33    4.30
   2   1  -9   77.33    3.50
   2   1  -9   78.91    3.29
  -2  -1   9   75.49    3.93
  -2  -1   8  140.11    4.25
   2   1  -8  147.21    5.12
   2   1  -8  158.64    5.96
   2   1  -8  150.03    5.38
   2   1  -8  151.51    4.74
  -2  -1   8  143.43    5.49
  -2  -1   8  147.96    5.62
   2   1  -7   -0.12    0.43
  -2  -1   7   -0.11    0.23
   2   1  -7    0.08    0.48
  -2  -1   7    0.37    0.59
   2   1  -7    0.20    0.41
   2   1  -7    0.27    0.49
   2   1  -7   -0.23    0.59
  -2  -1   6   42.08    2.39
  -2  -1   6   49.76    2.61
  -2  -1   6   39.15    1.92
   2   1  -6   40.93    2.43
   2   1  -6   42.53    2.24
   2   1  -6   46.10    2.44
   2   1  -6   40.75    1.80
  -2  -1   6   42.29    2.61
   2   1  -6   46.69    2.34
  -2  -1   5  128.62    4.81
   2   1  -5  140.81    4.67
  -2  -1   5  144.11    4.69
   2   1  -5  143.00    4.67
   2   1  -5  129.50    4.42
   2   1  -5  139.89    4.43
  -2  -1   5  142.96    4.30
  -2  -1   5  132.24    4.60
   2   1  -5  133.82    4.02
   2   1  -5  143.07    4.94
  -2  -1   4  647.85   14.75
  -2  -1   4  636.02   15.16
   2   1  -4  636.00   14.68
   2   1  -4  632.44   14.21
   2   1  -4  621.67   14.62
  -2  -1   4  642.21   15.05
   2   1  -4  661.08   15.07
  -2  -1   4  648.38   14.74
   2   1  -4  629.09   14.51
   2   1  -4  641.41   15.19
  -2  -1   3 1447.68   30.92
  -2  -1   3 1430.72   30.35
   2   1  -3 1389.75   30.25
  -2  -1   3 1420.76   30.98
   2   1  -3 1439.93   30.89
   2   1  -3 1444.47   30.30
  -2  -1   3 1427.05   30.89
   2   1  -3 1447.98   30.97
   2   1  -3 1419.99   30.71
  -2  -1   2 2410.00   48.56
  -2  -1   2 2322.12   48.43
  -2  -1   2 2233.47   47.39
   2   1  -2 2295.29   48.07
   2   1  -2 2327.67   47.95
  -2  -1   2 2237.97   47.87
   2   1  -2 2351.50   48.42
   2   1  -2 2320.77   48.43
  -2  -1   2 2341.79   48.13
  -2  -1   1  810.70   17.31
  -2  -1   1  737.22   17.03
   2   1  -1  751.85   16.83
  -2  -1   1  735.97   16.51
  -2  -1   1  756.09   16.86
   2   1  -1  763.26   16.54
   2   1  -1  753.35   17.20
  -2  -1   0   79.71    2.98
   2   1   0   72.72    2.31
   2   1   0   77.97    2.85
  -2  -1   0   73.84    2.84
  -2  -1   0   73.63    2.28
   2   1   0   75.03    2.94
  -2  -1  -1    6.32    0.80
   2   1   1    5.98    0.85
  -2  -1  -1    6.88    0.57
   2   1   1    7.18    0.81
   2   1   1    7.85    0.89
   2   1   1    5.80    0.57
  -2  -1  -1    6.86    0.95
  -2  -1  -2  131.84    4.20
  -2  -1  -2  121.46    3.61
   2   1   2  130.92    4.29
   2   1   2  131.19    4.42
  -2  -1  -2  123.76    4.45
   2   1   2  116.65    3.60
   2   1   2  122.30    4.12
  -2  -1  -3  112.31    3.54
   2   1   3  105.79    4.16
  -2  -1  -3  118.14    3.91
   2   1   3  120.07    4.29
  -2  -1  -3  108.27    4.31
  -2  -1  -3  105.05    3.65
   2   1   3  106.96    4.07
   2   1   3  110.14    3.58
   2   1   3  100.87    3.50
   2   1   3  103.06    3.78
  -2  -1  -4  640.72   15.25
  -2  -1  -4  674.01   15.43
  -2  -1  -4  635.04   15.53
  -2  -1  -4  646.13   16.31
   2   1   4  655.06   16.14
   2   1   4  721.91   16.52
   2   1   4  662.19   15.05
   2   1   4  695.53   16.43
  -2  -1  -4  652.52   16.42
   2   1   4  619.01   15.36
   2   1   4  624.26   15.32
  -2  -1  -5  904.61   19.94
   2   1   5  867.54   21.08
   2   1   5  886.57   19.58
   2   1   5  848.59   20.40
  -2  -1  -5  899.38   21.36
  -2  -1  -5  874.46   21.35
  -2  -1  -5  841.26   20.42
   2   1   5  833.78   19.81
  -2  -1  -5  878.71   20.19
  -2  -1  -6  225.79    7.56
   2   1   6  241.98    7.72
  -2  -1  -6  254.03    6.92
   2   1   6  240.46    8.10
  -2  -1  -6  239.87    8.28
   2   1   6  247.66    6.70
  -2  -1  -6  233.66    8.17
  -2  -1  -6  232.65    6.89
   2   1   6  229.20    6.79
  -2  -1  -6  254.32    7.52
  -2  -1  -7  173.20    5.26
   2   1   7  168.63    5.17
   2   1   7  173.63    6.76
  -2  -1  -7  163.77    6.61
  -2  -1  -7  154.65    5.33
  -2  -1  -7  157.35    6.16
   2   1   7  163.83    6.30
  -2  -1  -7  157.81    6.71
   2   1   7  151.67    5.09
  -2  -1  -8   41.36    3.02
  -2  -1  -8   45.06    2.24
   2   1   8   41.68    2.24
  -2  -1  -8   39.08    2.43
   2   1   8   39.54    3.18
  -2  -1  -8   40.67    3.29
   2   1   8   38.47    2.99
   2   1   8   42.86    2.24
  -2  -1  -8   40.51    3.16
  -2  -1  -9   16.73    1.63
  -2  -1  -9   20.02    2.41
  -2  -1  -9   16.62    2.13
   2   1   9   19.12    2.32
  -2  -1  -9   14.29    1.99
  -2  -1  -9   17.54    1.36
   2   1   9   17.96    1.36
  -2  -1 -10   12.76    1.50
   2   1  10   17.54    2.36
  -2  -1 -10   13.92    2.22
  -2  -1 -10   16.53    2.24
  -2  -1 -10   12.27    2.00
   2   1  10   16.91    1.26
  -2  -1 -11    4.54    1.43
  -2  -1 -11    3.08    0.87
  -2  -1 -11    5.90    1.70
  -2  -1 -11    2.15    1.24
   2   1  11    4.01    0.59
   2   1  11    4.38    1.60
  -2  -1 -12    3.51    1.45
  -2  -1 -12    2.89    0.92
  -2  -1 -12    2.42    1.27
  -2  -1 -12    1.51    1.20
   2   1  12    2.98    1.67
  -2  -1 -13    8.95    1.89
   2   1  13    9.76    2.26
  -2  -1 -13   12.14    2.41
  -2  -1 -13    9.79    1.50
  -2  -1 -13    8.50    1.99
  -2  -1 -14   33.33    3.59
   2   1  14   31.21    3.78
  -2  -1 -14   34.10    3.67
  -2  -1 -15    6.27    1.71
  -2  -1 -15    2.61    1.38
  -2  -1 -16   12.24    2.42
   2   1  16   11.93    2.58
  -2  -1 -16    9.52    2.11
   2   2 -17   42.61    3.89
   2   2 -17   51.12    4.80
   2   2 -16   57.95    4.34
   2   2 -16   49.69    4.65
   2   2 -16   51.29    3.66
   2   2 -15   16.47    2.59
  -2  -2  15   14.50    2.31
   2   2 -15   13.77    2.00
   2   2 -15   13.56    1.84
   2   2 -14    0.27    0.77
  -2  -2  14    0.10    0.98
   2   2 -14    0.76    0.82
   2   2 -14    0.21    0.69
   2   2 -13    1.43    1.06
  -2  -2  13    3.51    1.23
  -2  -2  13    2.39    0.99
   2   2 -13    2.07    0.88
   2   2 -13    1.91    0.61
   2   2 -13    2.61    0.92
   2   2 -12   16.82    2.29
  -2  -2  12   15.13    0.83
   2   2 -12   17.11    1.88
   2   2 -12   16.73    1.94
  -2  -2  12   14.06    2.08
   2   2 -12   16.73    1.48
  -2  -2  12   16.59    2.11
  -2  -2  11   79.86    2.81
  -2  -2  11   78.63    4.61
   2   2 -11   77.26    3.96
   2   2 -11   85.19    4.26
  -2  -2  11   82.89    4.60
   2   2 -11   78.06    4.71
   2   2 -11   80.12    3.35
  -2  -2  10  314.25    8.15
  -2  -2  10  316.05   10.35
   2   2 -10  312.92    9.45
   2   2 -10  332.44   10.69
   2   2 -10  313.41    8.43
   2   2 -10  326.75    9.71
  -2  -2  10  336.13   10.28
   2   2  -9  631.39   15.78
  -2  -2   9  616.15   16.52
   2   2  -9  639.84   14.55
   2   2  -9  614.66   15.77
   2   2  -9  645.35   16.90
  -2  -2   9  638.55   16.31
  -2  -2   9  602.59   14.56
  -2  -2   8  425.83   12.11
   2   2  -8  428.70   12.30
   2   2  -8  433.78   11.34
   2   2  -8  439.55   11.59
   2   2  -8  450.47   11.62
   2   2  -8  433.02   10.32
  -2  -2   8  432.67   10.77
   2   2  -7  133.55    3.75
  -2  -2   7  131.32    5.15
   2   2  -7  125.58    4.69
   2   2  -7  127.51    4.38
   2   2  -7  133.95    5.16
   2   2  -7  132.32    4.62
  -2  -2   7  128.37    4.32
  -2  -2   6   47.47    2.71
   2   2  -6   48.57    2.15
   2   2  -6   48.77    2.55
   2   2  -6   48.35    2.63
   2   2  -6   50.65    2.73
   2   2  -6   48.52    1.81
   2   2  -6   49.46    2.20
  -2  -2   6   51.92    2.67
   2   2  -6   47.44    2.31
  -2  -2   6   46.86    2.31
   2   2  -5    6.23    0.90
  -2  -2   5    7.93    0.92
   2   2  -5    7.96    1.00
  -2  -2   5    7.25    1.08
   2   2  -5    7.84    0.97
   2   2  -5    5.44    0.67
   2   2  -5    6.65    0.55
   2   2  -5    7.26    0.99
  -2  -2   5    7.70    0.91
   2   2  -5    7.64    0.86
   2   2  -4   42.28    2.21
  -2  -2   4   37.83    2.23
  -2  -2   4   39.11    2.16
  -2  -2   4   40.09    1.94
   2   2  -4   39.05    1.50
   2   2  -4   37.23    1.74
   2   2  -4   42.15    2.25
   2   2  -4   40.15    1.98
  -2  -2   4   42.42    2.14
  -2  -2   3    3.40    0.76
  -2  -2   3    4.96    0.77
  -2  -2   3    3.59    0.54
  -2  -2   3    3.36    0.64
   2   2  -3    3.93    0.65
   2   2  -3    3.99    0.68
   2   2  -3    3.73    0.46
  -2  -2   3    3.69    0.47
   2   2  -3    4.37    0.77
  -2  -2   2  900.83   20.23
  -2  -2   2  887.33   19.55
   2   2  -2  892.17   19.46
  -2  -2   2  872.94   19.45
   2   2  -2  917.70   20.25
   2   2  -2  865.24   19.47
   2   2  -2  876.43   20.07
  -2  -2   2  959.90   20.39
   2   2  -1  727.45   16.44
  -2  -2   1  714.09   16.76
   2   2  -1  716.72   15.83
  -2  -2   1  728.80   16.45
  -2  -2   1  733.96   15.83
   2   2  -1  748.72   16.87
   2   2  -1  709.51   16.80
  -2  -2   1  775.18   17.03
  -2  -2   0  765.90   18.26
  -2  -2   0  823.99   17.06
   2   2   0  795.68   17.12
   2   2   0  811.64   17.92
  -2  -2   0  783.57   18.30
   2   2   0  785.46   18.42
   2   2   0  842.32   18.38
  -2  -2   0  823.37   18.58
  -2  -2  -1  120.23    4.03
   2   2   1  108.55    3.91
   2   2   1  109.82    3.52
   2   2   1  119.46    4.11
   2   2   1  113.21    3.80
  -2  -2  -1  108.37    2.74
  -2  -2  -1  108.98    4.02
  -2  -2  -2  157.64    4.85
   2   2   2  136.27    4.32
  -2  -2  -2  143.86    4.34
   2   2   2  142.05    4.73
   2   2   2  155.24    4.96
  -2  -2  -2  139.35    4.83
   2   2   2  155.10    5.14
  -2  -2  -2  139.64    5.04
   2   2   2  135.77    4.65
  -2  -2  -3  386.04    9.57
  -2  -2  -3  367.38    9.25
   2   2   3  353.70    8.97
   2   2   3  360.39    9.79
   2   2   3  398.26   10.21
  -2  -2  -3  354.21    9.92
   2   2   3  396.59   10.33
  -2  -2  -3  352.44   10.18
   2   2   3  344.17    9.41
   2   2   3  338.08    9.20
  -2  -2  -4  439.50   10.92
  -2  -2  -4  424.35   11.76
  -2  -2  -4  448.11   10.96
  -2  -2  -4  413.66   11.87
   2   2   4  433.10   11.58
   2   2   4  479.59   12.05
  -2  -2  -4  418.97    9.45
   2   2   4  430.53   10.36
   2   2   4  416.06   10.92
   2   2   4  393.44   10.74
   2   2   5    0.62    0.48
   2   2   5    0.63    0.30
  -2  -2  -5    0.41    0.29
   2   2   5    0.62    0.62
  -2  -2  -5    0.36    0.34
  -2  -2  -5    0.36    0.92
  -2  -2  -5    0.89    0.39
  -2  -2  -5    0.30    0.86
   2   2   5    0.24    0.76
  -2  -2  -5    1.12    0.33
   2   2   6    2.91    0.68
  -2  -2  -6    4.05    0.69
   2   2   6    2.76    0.92
  -2  -2  -6    3.13    1.11
  -2  -2  -6    3.03    0.55
   2   2   6    3.68    0.61
  -2  -2  -6    3.04    0.93
  -2  -2  -6    4.34    1.17
  -2  -2  -6    4.14    0.73
   2   2   6    3.16    1.14
   2   2   7   32.26    1.80
   2   2   7   33.05    2.86
  -2  -2  -7   34.33    2.67
   2   2   7   32.73    2.63
  -2  -2  -7   36.86    3.05
  -2  -2  -7   34.10    2.86
  -2  -2  -7   31.98    2.11
   2   2   7   30.15    1.94
  -2  -2  -7   33.89    2.01
  -2  -2  -7   32.68    1.86
  -2  -2  -8   53.63    3.53
  -2  -2  -8   50.99    3.77
  -2  -2  -8   52.82    2.66
  -2  -2  -8   59.91    3.92
  -2  -2  -8   54.97    2.61
   2   2   8   56.23    3.90
   2   2   8   56.40    2.55
   2   2   8   46.32    3.42
   2   2   8   51.75    2.53
  -2  -2  -9  105.40    4.25
  -2  -2  -9   98.90    3.78
   2   2   9   99.73    5.41
  -2  -2  -9  109.10    5.80
   2   2   9  101.61    5.60
  -2  -2  -9   95.63    5.13
  -2  -2  -9  109.27    5.63
   2   2   9  102.86    3.86
   2   2   9  103.27    3.76
  -2  -2 -10   45.01    3.60
   2   2  10   51.47    4.08
  -2  -2 -10   56.01    4.14
   2   2  10   53.18    4.02
  -2  -2 -10   49.16    3.99
   2   2  10   54.26    2.41
  -2  -2 -10   50.70    2.97
  -2  -2 -11   89.87    5.67
  -2  -2 -11   75.20    4.96
   2   2  11   87.38    5.62
  -2  -2 -11   79.79    5.24
  -2  -2 -11   83.49    4.15
   2   2  11   89.82    3.08
  -2  -2 -12  109.88    6.65
  -2  -2 -12  120.09    6.72
   2   2  12  123.40    6.95
  -2  -2 -12  110.09    6.34
  -2  -2 -12  111.28    5.14
  -2  -2 -13   86.68    5.77
  -2  -2 -13   87.91    6.17
   2   2  13  102.54    6.53
  -2  -2 -13   86.09    5.80
  -2  -2 -13   87.40    4.65
   2   2  14   11.98    2.44
  -2  -2 -14    9.25    2.25
  -2  -2 -14    8.64    2.01
  -2  -2 -14   10.36    2.20
   2   2  15    0.67    1.10
  -2  -2 -15   -0.75    1.29
  -2  -2 -15    3.33    1.30
   2   2  16   16.37    3.12
  -2  -2 -16   16.59    2.81
  -2  -2 -16   11.76    2.62
   2   3 -17   19.97    2.47
   2   3 -17   28.35    3.61
   2   3 -16   49.28    3.73
   2   3 -16   58.10    4.99
   2   3 -16   58.04    4.17
  -2  -3  15   47.30    4.22
   2   3 -15   44.81    3.41
   2   3 -15   46.38    3.60
   2   3 -15   55.01    4.63
  -2  -3  14   15.41    2.45
  -2  -3  14   15.53    2.25
   2   3 -14   21.00    2.27
   2   3 -14   18.50    2.65
   2   3 -14   16.47    2.05
   2   3 -13   22.57    2.25
  -2  -3  13   18.56    2.53
   2   3 -13   20.37    2.15
  -2  -3  13   17.22    2.22
   2   3 -13   18.49    2.51
   2   3 -12    0.19    0.98
  -2  -3  12   -1.33    1.20
   2   3 -12   -0.26    0.81
   2   3 -12   -0.53    0.56
  -2  -3  12    0.19    1.00
   2   3 -12    0.12    0.31
   2   3 -11   28.62    1.58
  -2  -3  11   30.03    2.59
   2   3 -11   29.63    2.31
   2   3 -11   29.18    2.47
   2   3 -11   29.08    2.90
  -2  -3  11   29.81    2.89
  -2  -3  11   28.81    1.80
  -2  -3  10   34.89    3.00
   2   3 -10   38.55    2.73
   2   3 -10   37.95    2.51
   2   3 -10   41.81    1.78
   2   3 -10   39.77    3.29
  -2  -3  10   39.61    2.21
  -2  -3   9    2.68    0.61
   2   3  -9    2.95    0.74
   2   3  -9    2.32    1.13
   2   3  -9    2.75    0.42
  -2  -3   9    3.10    1.17
   2   3  -9    4.42    1.15
  -2  -3   8   91.77    4.51
   2   3  -8   91.42    4.12
   2   3  -8   90.89    3.54
   2   3  -8   91.14    3.74
   2   3  -8   90.99    2.55
   2   3  -8   89.59    2.58
   2   3  -8   97.52    4.58
  -2  -3   8   92.87    3.71
  -2  -3   7   75.27    3.88
   2   3  -7   78.32    2.99
   2   3  -7   80.07    3.65
   2   3  -7   78.56    3.20
   2   3  -7   86.17    3.99
  -2  -3   7   79.66    3.38
  -2  -3   6    8.68    1.07
   2   3  -6    5.53    0.62
   2   3  -6    6.92    0.79
   2   3  -6    7.94    1.10
  -2  -3   6    6.73    1.15
  -2  -3   6    8.09    0.97
   2   3  -5   30.96    2.04
  -2  -3   5   30.32    1.87
  -2  -3   5   29.82    2.14
   2   3  -5   27.12    1.20
   2   3  -5   30.45    2.00
   2   3  -5   29.65    2.06
  -2  -3   5   30.89    1.97
   2   3  -5   26.52    1.73
   2   3  -5   27.21    1.46
   2   3  -4  230.68    6.54
  -2  -3   4  204.34    5.13
  -2  -3   4  206.94    6.73
   2   3  -4  204.09    5.52
   2   3  -4  249.81    7.02
  -2  -3   4  229.68    6.27
   2   3  -4  227.22    6.41
  -2  -3   4  243.03    6.82
   2   3  -4  220.88    5.21
   2   3  -4  214.24    6.47
   2   3  -3  964.98   21.49
   2   3  -3 1055.83   22.33
   2   3  -3  950.97   20.81
  -2  -3   3  918.09   20.76
   2   3  -3  947.35   21.85
  -2  -3   3 1054.74   22.31
  -2  -3   3  967.09   22.22
   2   3  -2  119.26    4.20
  -2  -3   2  111.32    4.12
   2   3  -2  113.22    3.07
   2   3  -2  112.50    3.45
  -2  -3   2  111.31    3.52
   2   3  -2  113.17    3.57
   2   3  -2  104.65    3.97
  -2  -3   2  124.51    4.29
   2   3  -1  411.70    9.72
   2   3  -1  447.49   10.71
   2   3  -1  460.77   11.16
  -2  -3   1  427.41   10.59
   2   3  -1  438.67   10.10
  -2  -3   1  428.91   10.97
   2   3  -1  438.33   11.06
  -2  -3   1  479.60   11.39
   2   3   0   41.10    1.92
   2   3   0   41.15    2.18
  -2  -3   0   37.95    2.12
   2   3   0   35.75    2.18
  -2  -3   0   35.36    2.06
  -2  -3   0   41.01    2.25
   2   3   1   20.70    1.49
  -2  -3  -1   24.19    1.60
  -2  -3  -1   22.56    1.60
   2   3   1   22.50    1.52
   2   3   1   25.84    1.64
   2   3   1   22.60    1.72
  -2  -3  -1   21.75    1.72
   2   3   1   20.44    1.61
  -2  -3  -1   21.60    1.61
   2   3   2   15.08    1.37
   2   3   2   11.17    1.17
   2   3   2   12.35    0.75
  -2  -3  -2   14.79    1.41
   2   3   2   14.38    1.37
   2   3   2   14.47    1.45
  -2  -3  -2   13.00    1.46
   2   3   2   12.91    1.29
  -2  -3  -2   12.98    1.25
   2   3   3  149.49    5.12
  -2  -3  -3  160.68    5.25
   2   3   3  153.79    5.42
  -2  -3  -3  155.09    5.10
   2   3   3  143.27    5.09
  -2  -3  -3  154.73    3.89
   2   3   3  167.47    5.73
  -2  -3  -3  158.86    5.62
   2   3   3  169.09    5.95
  -2  -3  -3  153.50    5.81
  -2  -3  -4   67.30    3.00
  -2  -3  -4   62.23    2.98
   2   3   4   58.33    3.26
  -2  -3  -4   62.65    3.43
   2   3   4   61.07    2.47
  -2  -3  -4   58.57    3.48
  -2  -3  -4   57.00    2.14
   2   3   4   58.24    2.84
   2   3   4   56.99    2.98
  -2  -3  -5  321.00    7.84
  -2  -3  -5  349.74    9.13
  -2  -3  -5  320.31    8.18
  -2  -3  -5  334.30   10.37
   2   3   5  329.79    8.25
   2   3   5  326.88   10.05
  -2  -3  -5  309.81   10.01
   2   3   5  309.13    8.81
   2   3   5  326.92    9.49
  -2  -3  -6  599.80   14.12
   2   3   6  545.22   13.06
   2   3   6  571.24   15.57
  -2  -3  -6  569.76   15.76
  -2  -3  -6  558.05   15.61
  -2  -3  -6  559.87   12.99
  -2  -3  -6  566.48   13.48
   2   3   6  525.39   13.67
   2   3   6  551.35   14.89
  -2  -3  -7  203.36    6.25
   2   3   7  193.30    5.53
  -2  -3  -7  188.78    7.11
  -2  -3  -7  189.65    6.09
   2   3   7  190.62    7.64
  -2  -3  -7  194.71    7.79
  -2  -3  -7  194.47    5.70
  -2  -3  -7  206.94    7.91
   2   3   7  191.32    7.27
   2   3   7  185.98    5.96
  -2  -3  -8   48.30    2.54
  -2  -3  -8   47.66    3.39
  -2  -3  -8   52.08    3.79
  -2  -3  -8   47.95    3.69
  -2  -3  -8   47.34    2.44
   2   3   8   50.01    3.69
   2   3   8   45.42    2.16
   2   3   8   39.70    3.22
   2   3   8   42.63    2.36
   2   3   9   -2.62    1.19
   2   3   9    0.26    0.26
  -2  -3  -9    0.11    0.93
  -2  -3  -9   -0.12    0.87
  -2  -3  -9   -2.06    1.21
  -2  -3  -9    0.16    0.29
   2   3   9    0.65    0.43
   2   3   9    0.61    0.97
  -2  -3  -9   -0.01    0.44
   2   3  10    9.01    1.92
   2   3  10    7.46    1.69
  -2  -3 -10    9.55    2.02
  -2  -3 -10   10.73    1.31
  -2  -3 -10   10.79    1.90
   2   3  10    9.57    0.98
  -2  -3 -10   10.57    1.83
   2   3  11    1.82    1.43
  -2  -3 -11    6.56    1.66
  -2  -3 -11    4.66    1.49
  -2  -3 -11    3.33    0.85
   2   3  11    3.40    1.45
  -2  -3 -11    4.29    1.44
   2   3  12    9.39    2.13
  -2  -3 -12   11.20    2.23
  -2  -3 -12    8.01    1.95
  -2  -3 -12    7.37    1.88
  -2  -3 -12   11.75    1.57
  -2  -3 -13   62.27    5.23
   2   3  13   60.84    5.14
  -2  -3 -13   62.50    5.04
  -2  -3 -13   55.73    4.72
   2   3  14   80.77    6.13
  -2  -3 -14   62.22    5.45
  -2  -3 -14   67.58    5.42
  -2  -3 -14   68.07    5.37
  -2  -3 -15   40.24    4.27
  -2  -3 -15   38.67    4.14
  -2  -3 -15   39.00    4.43
   2   3  15   47.99    4.93
   2   3  16    9.44    2.43
  -2  -3 -16    3.46    1.59
  -2  -3 -16    8.69    2.14
   2   4 -17   15.21    2.21
   2   4 -16    8.58    1.74
  -2  -4  15   -0.37    1.24
   2   4 -15    1.13    0.84
   2   4 -14    1.97    0.78
  -2  -4  14    1.79    1.27
   2   4 -14    0.28    0.72
  -2  -4  13   11.44    1.20
   2   4 -13   11.42    1.54
   2   4 -13   12.11    1.80
  -2  -4  13   11.53    2.16
  -2  -4  12   21.03    2.69
   2   4 -12   27.87    2.57
   2   4 -12   27.56    2.27
  -2  -4  11  103.06    5.64
   2   4 -11  105.44    5.03
   2   4 -11  102.86    4.41
   2   4 -10  368.37   11.02
   2   4 -10  365.89    9.95
  -2  -4  10  355.28   11.75
  -2  -4  10  361.87   10.10
  -2  -4   9  346.03   11.10
   2   4  -9  343.09    9.58
   2   4  -9  350.07   10.43
   2   4  -9  349.32    9.23
  -2  -4   9  349.48    9.80
   2   4  -8  221.52    6.03
   2   4  -8  206.17    6.35
   2   4  -8  205.67    7.20
  -2  -4   8  202.41    7.67
  -2  -4   8  223.27    6.95
  -2  -4   7    9.10    1.49
   2   4  -7   10.90    1.00
   2   4  -7   12.12    0.90
   2   4  -7   11.79    1.46
  -2  -4   7   12.05    1.33
   2   4  -6   -0.08    0.20
  -2  -4   6   -0.37    0.55
  -2  -4   6   -0.01    0.71
   2   4  -6   -0.11    0.66
   2   4  -6    0.12    0.15
  -2  -4   6   -0.29    0.37
  -2  -4   5   -0.17    0.41
  -2  -4   5    0.08    0.33
   2   4  -5    0.06    0.17
  -2  -4   5    0.45    0.74
   2   4  -5    0.05    0.39
   2   4  -5   -0.53    0.77
   2   4  -4  116.84    4.43
   2   4  -4  126.94    4.36
  -2  -4   4  117.44    4.71
   2   4  -4  118.20    3.14
  -2  -4   4  126.66    4.31
  -2  -4   4  109.49    3.12
   2   4  -4  108.18    3.19
   2   4  -4  125.01    4.46
  -2  -4   4  133.23    4.77
  -2  -4   3  201.96    6.62
   2   4  -3  206.30    5.43
  -2  -4   3  199.06    5.39
   2   4  -3  201.76    6.26
   2   4  -3  208.37    6.44
   2   4  -3  219.63    6.67
  -2  -4   3  218.22    6.73
   2   4  -3  210.87    5.92
  -2  -4   2  822.68   19.42
   2   4  -2  805.27   17.68
   2   4  -2  819.49   19.36
   2   4  -2  842.43   18.59
  -2  -4   2  807.96   18.48
   2   4  -2  798.25   18.15
   2   4  -2  879.55   19.59
  -2  -4   2  898.00   19.80
   2   4  -1  729.30   16.77
   2   4  -1  853.83   18.68
   2   4  -1  738.62   17.23
   2   4  -1  845.09   18.24
  -2  -4   1  778.14   18.01
   2   4  -1  804.87   17.38
  -2  -4   1  786.25   18.48
   2   4  -1  765.68   18.50
  -2  -4   1  881.16   18.98
   2   4   0  382.13    9.82
   2   4   0  426.38   10.16
  -2  -4   0  391.67    9.92
   2   4   0  431.69   10.78
  -2  -4   0  394.07   10.53
  -2  -4   0  389.06   10.45
   2   4   0  395.33   10.66
  -2  -4   0  440.15   11.01
  -2  -4  -1  504.34   13.21
   2   4   1  531.63   13.41
   2   4   1  520.32   13.00
   2   4   1  511.00   13.45
   2   4   1  569.97   13.40
  -2  -4  -1  526.06   13.17
   2   4   1  578.95   14.00
  -2  -4  -1  533.54   13.77
  -2  -4  -1  602.27   13.95
   2   4   2  187.91    6.14
  -2  -4  -2  186.86    6.19
  -2  -4  -2  180.87    5.93
   2   4   2  188.14    6.06
   2   4   2  210.44    6.49
   2   4   2  198.58    6.71
  -2  -4  -2  189.44    6.66
   2   4   2  178.87    5.07
   2   4   2  199.03    6.26
  -2  -4  -2  218.39    6.51
  -2  -4  -3    3.24    0.73
   2   4   3    2.22    0.40
   2   4   3    2.56    0.80
  -2  -4  -3    1.75    0.63
  -2  -4  -3    2.80    0.89
  -2  -4  -3    2.01    1.00
   2   4   3    3.25    0.86
   2   4   3    3.23    0.79
   2   4   3    2.58    0.71
  -2  -4  -4   34.85    2.20
   2   4   4   32.50    1.74
  -2  -4  -4   32.69    1.36
   2   4   4   30.44    2.36
  -2  -4  -4   29.23    2.42
  -2  -4  -4   30.52    2.66
   2   4   4   28.89    2.03
   2   4   4   31.43    2.28
  -2  -4  -5   12.65    1.31
   2   4   5   10.44    1.23
   2   4   5   10.17    0.93
  -2  -4  -5   14.57    1.87
  -2  -4  -5   12.40    0.97
   2   4   5   11.08    1.55
  -2  -4  -5    9.77    1.66
   2   4   5    9.65    1.57
  -2  -4  -6  123.93    4.64
   2   4   6  116.73    5.48
  -2  -4  -6  119.05    3.98
  -2  -4  -6  108.93    5.49
   2   4   6  112.49    3.69
  -2  -4  -6  125.00    5.86
  -2  -4  -6  115.41    3.81
   2   4   6  108.35    4.35
   2   4   6  111.34    5.13
  -2  -4  -7  322.98   11.02
  -2  -4  -7  331.09    9.20
  -2  -4  -7  313.58    8.68
   2   4   7  308.58    7.99
  -2  -4  -7  315.43   10.86
   2   4   7  328.17   10.87
   2   4   7  310.20    8.88
   2   4   7  320.04   10.41
  -2  -4  -7  316.46    8.39
  -2  -4  -8  217.31    6.86
   2   4   8  228.44    8.81
   2   4   8  208.27    5.88
  -2  -4  -8  215.97    8.72
  -2  -4  -8  219.26    8.77
  -2  -4  -8  208.68    6.41
   2   4   8  216.57    6.65
   2   4   8  209.63    8.30
  -2  -4  -9   46.33    3.60
   2   4   9   49.41    3.97
  -2  -4  -9   46.16    3.88
   2   4   9   45.49    2.13
  -2  -4  -9   49.25    2.67
  -2  -4  -9   48.15    3.94
   2   4   9   50.50    2.59
   2   4   9   49.08    3.83
  -2  -4 -10   20.00    2.75
  -2  -4 -10   23.75    2.98
   2   4  10   25.99    3.06
  -2  -4 -10   28.94    3.02
   2   4  10   23.82    2.85
  -2  -4 -10   22.02    1.86
  -2  -4 -11   36.66    3.56
   2   4  11   41.01    4.00
  -2  -4 -11   37.75    3.75
  -2  -4 -11   44.37    2.83
  -2  -4 -11   43.73    4.09
   2   4  11   40.65    3.95
  -2  -4 -12   22.48    2.98
  -2  -4 -12   24.38    3.10
  -2  -4 -12   28.02    3.42
   2   4  12   27.37    3.46
   2   4  12   30.77    3.64
   2   4  13    2.61    1.34
  -2  -4 -13    3.17    1.58
  -2  -4 -13    3.57    1.50
  -2  -4 -13    0.44    1.12
   2   4  14    5.76    1.99
  -2  -4 -14    5.74    1.89
  -2  -4 -14    5.70    1.86
  -2  -4 -14    6.73    1.91
   2   4  15    1.53    1.48
  -2  -4 -15    2.32    1.52
  -2  -4 -15    0.98    1.30
  -2  -4 -15    2.79    1.61
   2   5 -17   25.08    2.93
  -2  -5  16   33.12    3.92
   2   5 -16   35.17    3.31
  -2  -5  15   34.85    3.91
   2   5 -15   36.70    3.35
   2   5 -14   11.80    1.94
  -2  -5  14   10.23    2.25
  -2  -5  13    4.86    1.56
   2   5 -13    7.73    1.59
   2   5 -12   33.58    2.96
  -2  -5  12   34.62    3.44
   2   5 -11    9.57    1.60
  -2  -5  11    7.31    1.66
  -2  -5  10   11.96    2.02
   2   5 -10    9.63    1.61
   2   5 -10   11.55    1.27
  -2  -5   9  139.74    6.27
   2   5  -9  122.50    4.46
   2   5  -9  136.75    5.69
   2   5  -8  314.91    9.53
   2   5  -8  290.84    7.88
  -2  -5   8  305.97   10.08
   2   5  -7  190.27    5.38
  -2  -5   7  206.42    7.54
   2   5  -7  201.77    6.98
  -2  -5   6   83.55    4.20
   2   5  -6   84.21    3.88
   2   5  -6   72.98    2.48
  -2  -5   5  308.03    9.15
   2   5  -5  296.74    8.68
  -2  -5   5  329.37    8.76
   2   5  -5  322.13    8.82
  -2  -5   4   34.30    1.47
  -2  -5   4   35.04    2.50
   2   5  -4   36.09    2.33
   2   5  -4   30.76    1.17
   2   5  -4   42.45    2.30
   2   5  -3  351.05    8.87
  -2  -5   3  340.93    9.80
   2   5  -3  340.31    9.45
  -2  -5   3  328.36    8.41
   2   5  -3  346.95    9.69
  -2  -5   2    1.93    0.59
  -2  -5   2    0.93    0.73
   2   5  -2    1.73    0.43
   2   5  -2    1.86    0.37
   2   5  -2    1.86    0.75
   2   5  -2    0.95    0.74
  -2  -5   1   70.64    3.35
   2   5  -1   78.22    3.50
   2   5  -1   66.30    2.22
   2   5  -1   73.02    2.65
   2   5  -1   80.59    3.28
  -2  -5   1   73.00    3.20
   2   5  -1   74.91    3.56
  -2  -5   0  522.83   13.21
   2   5   0  579.71   13.55
   2   5   0  488.83   12.38
   2   5   0  530.14   12.56
  -2  -5   0  490.20   12.44
   2   5   0  564.02   13.54
  -2  -5   0  501.87   13.30
   2   5   0  512.89   13.44
  -2  -5  -1  304.55    9.27
  -2  -5  -1  287.04    8.66
  -2  -5  -1  300.37    8.60
   2   5   1  339.47    8.81
   2   5   1  304.29    8.51
   2   5   1  347.33    9.55
   2   5   1  315.24    9.16
   2   5   1  311.84    9.10
  -2  -5  -2  125.90    4.76
   2   5   2  134.72    5.17
  -2  -5  -2  132.32    5.00
   2   5   2  145.44    5.16
   2   5   2  123.17    4.81
  -2  -5  -2  130.29    5.42
   2   5   2  128.15    4.99
   2   5   2  128.86    4.16
   2   5   3    4.59    1.03
  -2  -5  -3    3.81    0.82
  -2  -5  -3    4.33    1.02
  -2  -5  -3    4.81    1.23
   2   5   3    4.09    0.62
   2   5   3    7.64    1.24
   2   5   3    3.31    0.84
  -2  -5  -4  118.02    3.12
   2   5   4  123.86    5.25
  -2  -5  -4  127.22    5.71
  -2  -5  -4  120.52    4.64
  -2  -5  -4  116.77    5.28
   2   5   4  117.85    4.75
   2   5   4  127.62    5.25
  -2  -5  -5  152.60    4.21
   2   5   5  154.89    6.30
  -2  -5  -5  147.84    6.60
   2   5   5  150.18    4.55
  -2  -5  -5  143.37    6.26
   2   5   5  140.85    5.40
   2   5   5  138.22    5.95
  -2  -5  -6  225.88    6.14
   2   5   6  218.23    5.95
  -2  -5  -6  209.22    8.26
   2   5   6  216.86    8.20
   2   5   6  214.97    7.05
   2   5   6  225.95    8.14
  -2  -5  -6  216.78    8.63
   2   5   7    7.41    1.54
  -2  -5  -7    7.31    0.96
  -2  -5  -7    9.02    1.75
   2   5   7    7.31    0.73
  -2  -5  -7    5.27    0.79
  -2  -5  -7    7.00    1.68
   2   5   7    6.68    1.07
   2   5   7    8.34    1.77
   2   5   8    0.28    1.08
  -2  -5  -8    1.17    0.54
  -2  -5  -8   -1.23    1.25
   2   5   8   -0.04    0.86
   2   5   8    0.30    0.27
  -2  -5  -8    0.25    1.05
   2   5   9    6.99    1.69
  -2  -5  -9    7.97    1.08
  -2  -5  -9    8.81    1.99
  -2  -5  -9    6.34    1.66
   2   5   9    8.11    1.74
   2   5  10    0.46    1.20
  -2  -5 -10    3.17    0.79
  -2  -5 -10    1.39    1.39
  -2  -5 -10    1.21    1.13
  -2  -5 -10    2.05    1.35
   2   5  10    0.01    1.10
   2   5  11    0.61    1.49
  -2  -5 -11    1.63    1.15
  -2  -5 -11    0.32    1.23
  -2  -5 -11    2.00    1.18
   2   5  11    2.42    1.37
  -2  -5 -12   32.03    3.74
  -2  -5 -12   30.26    3.68
   2   5  12   34.46    3.85
   2   5  12   28.19    3.48
  -2  -5 -12   28.81    3.37
   2   5  13   65.41    5.52
  -2  -5 -13   56.94    4.90
  -2  -5 -13   58.86    5.27
  -2  -5 -13   56.97    5.10
   2   5  13   58.90    5.24
  -2  -5 -14   39.22    4.52
  -2  -5 -14   39.79    4.37
  -2  -5 -14   34.69    3.98
   2   5  14   42.19    4.61
  -2  -5 -15   32.17    4.00
  -2  -5 -15   35.52    4.33
   2   5  15   40.54    4.63
  -2  -5 -15   32.99    4.19
   2   6 -17    1.19    1.12
  -2  -6  16   16.86    2.98
   2   6 -16   16.66    2.44
  -2  -6  15   48.15    4.71
   2   6 -15   47.66    3.95
   2   6 -14   48.84    3.92
  -2  -6  14   48.01    4.44
   2   6 -13   28.57    2.92
  -2  -6  13   26.04    3.28
   2   6 -12   22.96    2.57
  -2  -6  12   22.82    2.95
  -2  -6  11   41.97    3.75
   2   6 -11   40.71    3.27
  -2  -6  10   79.61    4.99
   2   6 -10   88.39    4.69
   2   6 -10   78.19    3.34
  -2  -6   9   30.69    2.96
   2   6  -9   26.86    1.66
   2   6  -9   32.90    2.73
   2   6  -8   19.65    1.22
  -2  -6   8   21.15    2.44
   2   6  -8   20.54    2.17
  -2  -6   7   27.18    2.57
   2   6  -7   24.41    2.28
   2   6  -7   23.61    1.15
  -2  -6   6  109.75    5.03
   2   6  -6  105.60    4.61
   2   6  -6   90.93    2.38
   2   6  -5   45.64    2.86
  -2  -6   5   44.27    1.52
  -2  -6   5   50.73    3.24
  -2  -6   4   31.01    1.55
   2   6  -4   29.56    2.23
   2   6  -4   32.90    2.12
  -2  -6   4   31.82    2.51
   2   6  -3  179.86    5.28
   2   6  -3  166.92    5.81
  -2  -6   3  170.09    6.16
   2   6  -3  153.51    3.89
  -2  -6   3  166.06    5.01
  -2  -6   2   45.38    2.86
   2   6  -2   47.36    1.81
   2   6  -2   44.95    2.61
  -2  -6   2   41.64    2.31
   2   6  -2   42.63    1.99
  -2  -6   1  921.11   21.10
   2   6  -1  852.63   18.90
  -2  -6   1  875.34   19.60
  -2  -6   1  896.11   20.78
   2   6  -1  881.90   19.55
   2   6  -1  876.08   20.49
   2   6   0  509.95   12.84
  -2  -6   0  520.77   12.93
  -2  -6   0  548.06   13.99
  -2  -6   0  546.97   13.72
   2   6   0  540.29   14.15
   2   6   0  518.72   13.05
   2   6   1   17.13    1.84
   2   6   1   14.12    1.39
  -2  -6  -1   13.14    1.48
   2   6   1   15.75    1.34
  -2  -6  -1   12.15    1.36
   2   6   1   15.10    1.72
  -2  -6  -1   14.44    1.74
   2   6   2    1.65    0.87
  -2  -6  -2    3.29    0.91
   2   6   2    3.71    0.65
  -2  -6  -2    2.45    0.95
   2   6   2    3.62    0.93
  -2  -6  -2    3.32    0.79
   2   6   2    2.50    0.80
   2   6   3    0.40    0.29
  -2  -6  -3    0.52    0.50
   2   6   3   -0.36    0.82
  -2  -6  -3    0.69    0.76
  -2  -6  -3   -0.70    0.70
   2   6   3    0.09    0.73
   2   6   3    0.30    0.64
   2   6   4    7.93    1.47
  -2  -6  -4    6.32    1.32
  -2  -6  -4    5.98    1.02
   2   6   4    6.08    0.83
  -2  -6  -4    4.85    1.39
   2   6   4    4.10    1.05
   2   6   4    5.28    1.21
  -2  -6  -5   46.90    2.84
   2   6   5   53.19    2.33
  -2  -6  -5   54.27    1.85
   2   6   5   50.61    3.49
  -2  -6  -5   45.99    3.48
  -2  -6  -5   49.25    3.73
   2   6   5   49.89    3.04
   2   6   5   47.17    3.46
  -2  -6  -6  162.81    5.99
  -2  -6  -6  169.96    4.81
   2   6   6  166.46    4.81
   2   6   6  159.49    7.03
  -2  -6  -6  168.89    7.58
  -2  -6  -6  159.36    7.19
   2   6   6  171.95    7.15
   2   6   7  298.20   10.70
   2   6   7  314.55    7.63
  -2  -6  -7  295.11   10.91
   2   6   7  322.57   11.05
  -2  -6  -7  301.85    9.33
  -2  -6  -7  304.71   11.32
   2   6   8  184.35    8.13
  -2  -6  -8  197.94    8.67
   2   6   8  163.94    7.71
  -2  -6  -8  171.18    8.00
  -2  -6  -9   68.69    5.06
   2   6   9   73.41    5.08
  -2  -6  -9   64.19    4.82
   2   6   9   70.99    4.96
  -2  -6 -10   31.62    3.28
   2   6  10   30.90    3.43
  -2  -6 -10   32.86    3.56
  -2  -6 -10   29.54    3.46
   2   6  10   32.97    3.54
   2   6  11    0.35    1.26
   2   6  11   -0.16    1.23
  -2  -6 -11   -0.55    1.16
  -2  -6 -11    1.49    1.20
  -2  -6 -11    1.35    1.13
   2   6  12    0.62    1.14
   2   6  12    0.68    1.20
  -2  -6 -12   -3.06    1.57
  -2  -6 -12    0.25    1.04
  -2  -6 -12   -1.26    1.25
   2   6  13    3.75    1.57
   2   6  13    2.55    1.64
  -2  -6 -13    2.21    1.63
  -2  -6 -13    0.10    1.10
  -2  -6 -13    2.74    1.51
   2   6  14    9.15    2.40
   2   6  14    9.95    2.67
  -2  -6 -14    5.54    1.85
  -2  -6 -14    5.76    1.72
  -2  -6 -14    3.99    1.77
  -2  -7  16   38.32    4.37
   2   7 -16   33.28    3.45
  -2  -7  15   11.87    2.61
   2   7 -15   15.52    2.42
  -2  -7  14    9.76    2.29
   2   7 -14    9.59    1.93
   2   7 -13    2.29    1.15
  -2  -7  13    3.03    1.50
  -2  -7  12   -0.04    1.25
   2   7 -12    1.36    0.88
  -2  -7  11    0.86    1.21
   2   7 -11    0.52    0.97
   2   7 -10   47.93    3.56
  -2  -7  10   45.53    3.84
  -2  -7   9   61.42    4.32
   2   7  -9   62.64    4.01
   2   7  -8  222.92    8.07
  -2  -7   8  214.19    8.53
  -2  -7   7  337.94   11.23
   2   7  -7  339.94   10.59
  -2  -7   6  200.10    7.69
   2   7  -6  199.24    7.22
  -2  -7   5   43.68    3.14
   2   7  -5   38.40    2.76
  -2  -7   5   44.28    1.74
   2   7  -4    3.59    1.00
  -2  -7   4    4.78    1.08
   2   7  -4    4.66    0.85
  -2  -7   4    4.50    0.65
  -2  -7   3    0.51    0.80
   2   7  -3    1.59    0.50
  -2  -7   3    0.78    0.47
   2   7  -3    1.07    0.68
   2   7  -2   29.80    1.65
   2   7  -2   31.89    2.26
   2   7  -2   29.93    1.36
  -2  -7   2   33.41    2.18
  -2  -7   2   28.67    2.35
  -2  -7   1  165.17    6.00
  -2  -7   1  167.84    6.15
   2   7  -1  160.96    4.44
  -2  -7   1  173.56    5.11
   2   7  -1  163.43    5.68
   2   7  -1  162.66    4.84
   2   7   0  335.10    7.61
  -2  -7   0  397.99   10.52
  -2  -7   0  382.12   10.71
  -2  -7   0  375.85    9.64
   2   7   0  369.60    9.78
   2   7   0  375.34    9.40
   2   7   0  346.07    7.71
   2   7   1  128.50    5.62
  -2  -7  -1  111.29    5.25
  -2  -7  -1  114.37    4.69
   2   7   1  120.85    4.61
   2   7   1  143.63    4.92
   2   7   1  117.75    4.41
  -2  -7  -1  115.24    4.82
   2   7   2  156.93    6.42
  -2  -7  -2  148.87    5.82
   2   7   2  150.25    5.63
  -2  -7  -2  153.73    6.52
  -2  -7  -2  146.68    5.58
   2   7   2  139.07    4.90
   2   7   2  166.54    5.49
   2   7   3   46.51    3.37
  -2  -7  -3   44.36    3.12
   2   7   3   44.72    3.00
  -2  -7  -3   49.42    2.88
   2   7   3   46.91    2.35
   2   7   3   50.14    2.69
  -2  -7  -3   46.63    3.51
   2   7   4   94.31    4.95
  -2  -7  -4   81.96    3.93
   2   7   4   97.16    3.94
  -2  -7  -4   81.59    4.59
   2   7   4   90.44    3.35
   2   7   4   84.75    4.49
  -2  -7  -4   81.41    4.91
   2   7   5    6.27    1.47
   2   7   5    7.41    0.83
  -2  -7  -5    6.63    1.21
  -2  -7  -5    5.36    1.31
   2   7   5    8.55    0.88
  -2  -7  -5    8.80    1.89
   2   7   5    6.39    1.57
   2   7   6    2.37    1.29
   2   7   6    2.56    1.33
  -2  -7  -6    2.47    0.75
  -2  -7  -6    2.56    1.32
   2   7   6    3.95    0.55
  -2  -7  -6    2.97    1.39
   2   7   6    4.17    0.59
   2   7   7    1.74    1.03
  -2  -7  -7    1.43    0.79
  -2  -7  -7   -0.42    1.24
  -2  -7  -7   -0.14    1.17
   2   7   7    1.20    0.34
   2   7   7    0.42    0.98
   2   7   8   19.38    2.61
  -2  -7  -8   25.19    3.07
  -2  -7  -8   19.23    1.93
  -2  -7  -8   23.20    2.93
   2   7   8   24.23    2.90
  -2  -7  -9   19.08    1.94
  -2  -7  -9   24.09    3.11
   2   7   9   22.77    2.95
  -2  -7  -9   18.40    2.80
   2   7   9   21.26    2.88
  -2  -7 -10   35.36    2.67
  -2  -7 -10   33.87    3.72
  -2  -7 -10   37.54    3.93
   2   7  10   35.70    3.86
   2   7  10   38.43    3.90
   2   7  11   12.73    2.48
  -2  -7 -11   10.91    2.23
  -2  -7 -11   14.43    2.40
  -2  -7 -11   13.44    2.60
   2   7  11   11.25    2.35
   2   7  12   14.66    2.81
   2   7  12   17.30    3.07
  -2  -7 -12   15.89    2.71
  -2  -7 -12   11.62    2.40
  -2  -7 -12   15.11    2.83
   2   7  13   23.87    3.40
   2   7  13   21.10    3.44
  -2  -7 -13   19.36    3.18
  -2  -7 -13   19.29    3.10
  -2  -7 -13   18.11    2.99
   2   8 -16   13.29    2.32
  -2  -8  16   15.09    2.98
  -2  -8  15   42.87    4.60
   2   8 -15   35.76    3.68
  -2  -8  14   63.42    5.42
   2   8 -14   54.63    4.47
   2   8 -13   46.47    3.94
  -2  -8  13   45.00    4.45
  -2  -8  12   41.53    4.14
   2   8 -12   38.78    3.50
  -2  -8  11    9.35    2.06
   2   8 -11    9.47    1.80
  -2  -8  10    9.40    1.95
   2   8 -10   11.85    1.94
   2   8  -9    3.57    1.33
  -2  -8   9   -0.12    1.09
  -2  -8   8   45.93    3.72
   2   8  -8   40.58    3.22
  -2  -8   7  148.90    6.78
   2   8  -7  142.19    6.22
   2   8  -6   20.71    2.21
  -2  -8   6   17.98    2.26
  -2  -8   5  293.97    9.96
  -2  -8   5  298.87    7.53
   2   8  -5  290.70    9.44
   2   8  -4   27.12    2.35
   2   8  -4   30.02    2.12
  -2  -8   4   25.51    2.43
  -2  -8   4   27.13    1.76
  -2  -8   3  141.81    5.89
   2   8  -3  131.19    5.37
  -2  -8   3  134.69    4.91
   2   8  -3  138.16    4.80
  -2  -8   2  171.67    6.59
   2   8  -2  171.18    6.16
  -2  -8   2  173.70    6.14
   2   8  -2  171.01    4.50
   2   8  -2  173.68    5.20
  -2  -8   1   45.41    3.02
  -2  -8   1   51.97    2.47
   2   8  -1   48.08    1.94
   2   8  -1   43.17    2.73
  -2  -8   1   47.01    3.03
   2   8  -1   49.94    2.21
   2   8   0    0.31    0.42
   2   8   0    0.28    0.13
   2   8   0    1.05    0.97
  -2  -8   0    0.40    0.62
   2   8   0    0.38    0.51
  -2  -8   0    0.85    0.55
  -2  -8   0    0.26    0.70
   2   8   0    0.36    0.13
   2   8   1   15.33    2.10
  -2  -8  -1   14.91    1.60
  -2  -8  -1   14.45    1.69
   2   8   1   15.63    1.48
   2   8   1   13.98    1.44
  -2  -8  -1   14.82    1.97
   2   8   2   52.12    3.71
  -2  -8  -2   46.69    2.99
  -2  -8  -2   48.34    3.19
   2   8   2   51.69    2.68
   2   8   2   51.04    3.04
  -2  -8  -2   48.35    3.60
   2   8   3   42.24    3.40
  -2  -8  -3   38.98    2.66
   2   8   3   41.46    2.62
  -2  -8  -3   35.00    3.20
  -2  -8  -3   40.65    3.07
   2   8   3   40.37    2.26
   2   8   3   39.86    2.86
   2   8   4   21.40    2.54
  -2  -8  -4   18.87    2.27
   2   8   4   23.61    1.60
   2   8   4   20.86    2.27
  -2  -8  -4   21.46    2.69
  -2  -8  -4   21.29    1.95
  -2  -8  -5   94.62    4.35
   2   8   5  109.95    3.65
   2   8   5   93.80    5.21
  -2  -8  -5   99.55    5.83
  -2  -8  -5   88.40    5.22
   2   8   5  100.04    3.63
   2   8   5   98.21    5.59
  -2  -8  -6   91.56    4.34
  -2  -8  -6   95.01    5.62
   2   8   6  105.91    3.31
   2   8   6   95.06    5.48
  -2  -8  -6   97.58    5.96
   2   8   6   99.02    5.77
  -2  -8  -7   65.29    3.56
  -2  -8  -7   65.09    4.72
  -2  -8  -7   69.86    5.13
   2   8   7   65.43    4.75
   2   8   7   69.12    4.75
  -2  -8  -8   76.86    5.37
  -2  -8  -8   80.27    3.99
  -2  -8  -8   77.62    5.61
   2   8   8   71.88    5.14
   2   8   8   68.71    5.11
   2   8   9    5.08    1.70
   2   8   9    5.51    1.81
  -2  -8  -9    7.41    1.90
  -2  -8  -9    6.54    1.79
  -2  -8 -10    1.16    1.35
   2   8  10   -0.36    1.18
  -2  -8 -10    0.94    1.20
   2   8  10    0.96    1.12
   2   8  11    2.40    1.28
  -2  -8 -11    1.49    1.31
  -2  -8 -11    2.46    1.35
  -2  -8 -11    1.47    1.26
   2   8  11    1.15    1.09
   2   8  12    2.25    1.32
   2   8  12    0.36    1.27
  -2  -8 -12   -0.40    1.20
  -2  -8 -12    0.73    1.30
  -2  -8 -12    0.09    1.30
   2   8  13    9.05    2.32
   2   8  13    7.29    2.10
  -2  -8 -13    9.92    2.51
  -2  -8 -13    7.30    1.98
  -2  -8 -13    8.02    2.01
   2   9 -15    2.56    1.33
  -2  -9  15    1.34    1.78
  -2  -9  14    6.64    2.11
   2   9 -14    8.42    2.07
   2   9 -13   15.19    2.46
  -2  -9  13   15.29    2.89
  -2  -9  12   23.98    3.35
   2   9 -12   24.57    2.94
   2   9 -11    3.78    1.50
  -2  -9  11    0.62    1.35
  -2  -9  10   17.71    2.63
   2   9 -10   15.56    2.28
  -2  -9   9   37.37    3.61
   2   9  -9   33.17    3.12
  -2  -9   8   86.76    5.38
   2   9  -8   86.57    4.99
  -2  -9   7   31.16    3.11
   2   9  -7   29.96    2.83
   2   9  -6    0.96    1.01
  -2  -9   6    0.50    0.19
  -2  -9   6    0.42    0.90
  -2  -9   5    0.15    0.30
   2   9  -5   -0.45    0.94
  -2  -9   5   -0.02    1.01
  -2  -9   4   20.81    2.30
  -2  -9   4   23.81    1.76
   2   9  -4   21.89    2.25
   2   9  -3   11.85    1.24
  -2  -9   3   13.41    1.88
  -2  -9   3   13.25    1.49
   2   9  -3   11.23    1.61
   2   9  -2   19.00    1.98
  -2  -9   2   20.58    1.97
   2   9  -2   21.02    1.07
  -2  -9   2   19.57    2.15
   2   9  -2   19.84    1.43
   2   9  -1   59.76    2.36
  -2  -9   1   51.48    3.37
  -2  -9   1   61.77    2.85
   2   9  -1   53.15    3.17
   2   9  -1   57.56    2.45
   2   9  -1   58.92    2.25
  -2  -9   1   57.99    3.57
   2   9   0  166.67    5.33
   2   9   0  166.86    7.21
   2   9   0  162.39    3.81
  -2  -9   0  164.35    5.76
   2   9   0  152.34    5.71
  -2  -9   0  147.36    6.44
  -2  -9   0  158.16    6.30
   2   9   0  149.71    3.73
  -2  -9  -1  161.71    7.14
   2   9   1  183.99    7.73
   2   9   1  174.00    6.03
   2   9   1  174.83    6.05
  -2  -9  -1  167.48    6.50
  -2  -9  -1  168.44    6.34
   2   9   2  115.24    5.99
   2   9   2  116.18    4.46
  -2  -9  -2  103.45    5.71
  -2  -9  -2  107.32    5.09
   2   9   2  106.84    4.81
  -2  -9  -2  103.76    4.81
   2   9   3   36.24    3.36
   2   9   3   35.06    2.16
  -2  -9  -3   34.14    2.58
  -2  -9  -3   31.79    2.83
  -2  -9  -3   31.06    3.13
   2   9   3   32.58    2.67
   2   9   4    2.96    1.10
  -2  -9  -4    0.71    0.57
   2   9   4    0.93    1.15
   2   9   4    0.90    0.46
  -2  -9  -4    0.64    0.99
  -2  -9  -4   -0.87    1.33
   2   9   5    6.10    1.75
  -2  -9  -5    4.54    1.00
   2   9   5    4.32    1.26
  -2  -9  -5    1.98    1.22
  -2  -9  -5    6.79    1.85
   2   9   5    5.07    0.70
   2   9   6   -0.69    1.02
  -2  -9  -6    0.99    0.56
   2   9   6   -0.35    1.15
  -2  -9  -6   -0.35    1.01
  -2  -9  -6   -2.98    1.53
  -2  -9  -7   59.09    3.37
  -2  -9  -7   52.22    4.36
  -2  -9  -7   57.32    4.81
   2   9   7   51.57    4.27
   2   9   7   62.24    4.87
  -2  -9  -8   90.24    6.25
  -2  -9  -8   75.52    5.51
   2   9   8   82.42    5.62
   2   9   8   86.07    5.93
  -2  -9  -9   44.85    4.39
  -2  -9  -9   45.39    4.56
   2   9   9   57.72    4.80
   2   9   9   48.03    4.58
  -2  -9 -10   28.04    3.55
  -2  -9 -10   30.32    3.80
   2   9  10   31.41    3.78
   2   9  10   34.64    4.02
   2   9  11    5.25    1.82
   2   9  11    4.58    1.94
  -2  -9 -11    2.45    1.55
  -2  -9 -11    5.44    1.84
   2   9  12    5.37    1.85
  -2  -9 -12    2.12    1.38
  -2  -9 -12    2.98    1.49
  -2  -9 -12    4.36    1.88
   2   9  12    8.82    2.43
  -2 -10  15   35.04    4.42
   2  10 -15   36.63    3.90
  -2 -10  14   38.98    4.58
   2  10 -14   38.77    3.95
  -2 -10  13   31.25    3.93
   2  10 -13   22.09    2.98
   2  10 -12    3.41    1.40
  -2 -10  12    3.48    1.66
   2  10 -11    8.99    1.94
  -2 -10  11    5.26    1.89
  -2 -10  10   -2.26    1.35
   2  10 -10   -1.89    1.21
  -2 -10   9   12.08    2.25
   2  10  -9   12.38    2.12
  -2 -10   8   47.05    4.06
   2  10  -8   50.54    3.86
   2  10  -7  203.51    8.25
  -2 -10   7  216.54    8.97
  -2 -10   6  221.24    8.97
   2  10  -6  219.48    8.42
  -2 -10   6  221.04    5.80
  -2 -10   5   71.38    4.56
   2  10  -5   62.11    4.08
  -2 -10   5   74.66    3.13
   2  10  -4   58.41    3.76
  -2 -10   4   60.61    4.11
  -2 -10   4   69.72    3.33
  -2 -10   3   16.19    2.10
   2  10  -3   14.79    1.90
  -2 -10   3   13.62    1.57
   2  10  -2    1.10    0.78
  -2 -10   2    0.36    0.85
   2  10  -2    0.84    0.34
  -2 -10   2    1.31    0.70
   2  10  -1   -0.09    0.24
   2  10  -1    0.20    1.18
  -2 -10   1   -0.19    0.66
   2  10  -1    0.34    0.18
   2  10  -1    0.14    0.26
  -2 -10   1    0.29    0.46
   2  10  -1   -0.32    0.64
  -2 -10   1    0.54    0.73
   2  10   0   24.34    2.86
  -2 -10   0   29.68    2.21
   2  10   0   23.53    2.11
  -2 -10   0   19.73    2.32
   2  10   0   27.01    1.87
  -2 -10   0   23.22    2.37
  -2 -10  -1   72.36    4.12
   2  10   1   73.22    4.93
  -2 -10  -1   75.10    4.72
  -2 -10  -1   74.51    4.00
   2  10   1   72.87    3.71
   2  10   1   74.96    3.63
   2  10   2  121.45    6.59
  -2 -10  -2  124.27    5.45
  -2 -10  -2  123.57    5.70
   2  10   2  132.78    5.03
  -2 -10  -2  107.23    6.10
   2  10   2  129.04    5.40
   2  10   3   58.58    4.57
  -2 -10  -3   64.22    3.73
  -2 -10  -3   63.05    4.16
   2  10   3   69.84    3.25
  -2 -10  -3   70.34    4.87
   2  10   3   69.16    4.02
   2  10   4   18.97    2.71
   2  10   4   19.38    1.51
  -2 -10  -4   13.39    2.03
  -2 -10  -4   13.81    2.29
  -2 -10  -4   16.42    1.79
   2  10   4   17.61    2.17
   2  10   5    2.11    1.40
  -2 -10  -5    2.29    0.83
   2  10   5    1.72    0.98
  -2 -10  -5    0.29    0.73
  -2 -10  -5    4.23    1.64
  -2 -10  -6   32.15    2.46
  -2 -10  -6   29.76    3.24
  -2 -10  -6   32.64    3.68
   2  10   6   32.56    3.27
   2  10   6   30.45    3.54
   2  10   7   45.74    4.09
  -2 -10  -7   43.84    4.11
  -2 -10  -7   53.26    4.81
   2  10   7   58.68    4.93
   2  10   8    3.03    1.51
  -2 -10  -8    2.06    1.35
  -2 -10  -8    5.18    1.80
   2  10   8    4.12    1.58
   2  10   9    0.66    1.34
   2  10   9    1.12    0.98
  -2 -10  -9   -0.51    1.25
  -2 -10  -9    0.01    1.14
   2  10  10   13.06    2.67
   2  10  10    8.14    2.18
  -2 -10 -10   12.71    2.51
  -2 -10 -10   11.75    2.64
   2  10  11    3.70    1.58
  -2 -10 -11    2.92    1.43
   2  10  11    2.06    1.35
  -2 -10 -11    4.51    1.87
  -2 -11  14   27.64    3.97
   2  11 -14   30.46    3.61
  -2 -11  13   26.21    3.67
   2  11 -13   33.23    3.64
   2  11 -12   21.54    2.98
  -2 -11  12   22.41    3.41
  -2 -11  11   10.65    2.43
   2  11 -11    9.78    1.98
   2  11 -10   -0.26    1.18
  -2 -11  10    0.77    1.14
  -2 -11   9   17.14    2.68
   2  11  -9   12.98    2.19
  -2 -11   8   14.10    2.44
   2  11  -8   13.39    2.18
  -2 -11   7    0.10    1.17
   2  11  -7    1.96    1.30
  -2 -11   6    2.18    1.29
   2  11  -6    1.70    1.14
  -2 -11   5   57.58    2.89
  -2 -11   5   56.13    4.15
   2  11  -5   50.28    3.75
  -2 -11   4   34.82    2.43
  -2 -11   4   29.75    3.01
   2  11  -4   32.02    2.87
  -2 -11   3   18.87    2.32
  -2 -11   3   20.76    2.06
   2  11  -3   20.41    2.28
   2  11  -2   11.07    1.14
   2  11  -2    9.80    1.59
  -2 -11   2   12.67    1.74
  -2 -11   2    8.90    1.64
   2  11  -1   51.32    2.18
   2  11  -1   59.60    4.52
  -2 -11   1   58.58    2.99
  -2 -11   1   51.15    3.64
   2  11  -1   56.29    3.56
  -2 -11   1   52.68    3.73
   2  11   0   93.06    5.79
   2  11   0   89.32    4.47
  -2 -11   0   88.51    4.21
   2  11   0   86.96    3.66
  -2 -11   0   91.88    4.88
  -2 -11   0   78.68    4.87
   2  11   1  100.95    6.13
  -2 -11  -1  100.79    5.03
   2  11   1  106.17    4.71
  -2 -11  -1  100.21    4.85
   2  11   1   97.09    4.32
  -2 -11  -1   89.41    5.46
  -2 -11  -2    7.37    1.41
  -2 -11  -2    9.21    1.47
   2  11   2    7.83    1.28
   2  11   2    7.76    1.20
  -2 -11  -2    5.20    1.56
   2  11   2    7.76    1.96
   2  11   3   20.51    1.77
  -2 -11  -3   17.59    2.22
   2  11   3   21.54    2.22
  -2 -11  -3   19.92    2.07
  -2 -11  -3   15.56    2.49
   2  11   3   20.60    2.85
  -2 -11  -4    0.70    0.61
   2  11   4    1.10    0.77
   2  11   4   -1.09    1.33
  -2 -11  -4    0.82    0.99
  -2 -11  -4    0.46    1.07
  -2 -11  -5   33.26    2.60
  -2 -11  -5   30.52    3.24
  -2 -11  -5   33.48    3.72
   2  11   5   34.94    3.24
   2  11   5   29.41    3.60
   2  11   6   11.37    2.06
  -2 -11  -6   11.07    2.12
  -2 -11  -6   11.08    2.40
   2  11   6   11.43    2.37
   2  11   7   22.51    3.28
  -2 -11  -7   17.04    2.76
   2  11   7   24.07    3.03
  -2 -11  -7   21.72    3.28
  -2 -11  -8   36.54    4.26
  -2 -11  -8   30.24    3.63
   2  11   8   36.49    3.91
   2  11   8   33.64    4.06
   2  11   9   24.41    3.34
  -2 -11  -9   19.76    3.14
  -2 -11  -9   29.20    3.88
   2  11   9   34.09    4.14
  -2 -11 -10    4.49    1.80
   2  11  10    6.60    2.30
  -2 -11 -10    5.51    2.04
   2  11  10    3.52    1.83
  -2 -12  13    3.86    1.99
   2  12 -13    1.32    1.40
   2  12 -12    1.27    1.26
  -2 -12  12    1.45    1.26
   2  12 -11    6.05    1.76
  -2 -12  11    4.83    1.91
   2  12 -10   18.63    2.77
  -2 -12  10   16.24    2.81
  -2 -12   9    4.20    1.74
   2  12  -9    8.74    1.90
   2  12  -8   29.88    3.16
  -2 -12   8   23.53    3.15
  -2 -12   7   42.16    3.92
   2  12  -7   36.38    3.46
  -2 -12   6   80.67    5.40
   2  12  -6   81.35    5.03
  -2 -12   5   30.99    3.21
   2  12  -5   31.45    3.08
   2  12  -4    1.37    1.01
  -2 -12   4    0.49    0.50
  -2 -12   4    1.07    0.89
  -2 -12   3    0.92    0.97
   2  12  -3    0.08    0.88
  -2 -12   3    0.70    0.59
   2  12  -2    4.42    1.64
   2  12  -2    4.24    1.12
  -2 -12   2    1.30    0.89
  -2 -12   2    1.71    0.98
  -2 -12   1    0.89    0.88
  -2 -12   1    1.50    0.62
   2  12  -1    0.76    1.19
   2  12  -1    1.74    0.89
  -2 -12   1    2.51    1.04
   2  12   0   32.66    3.67
  -2 -12   0   33.47    2.94
   2  12   0   39.18    2.97
  -2 -12   0   37.71    2.67
  -2 -12   0   36.34    3.33
   2  12   1   39.13    4.04
   2  12   1   46.34    3.11
  -2 -12  -1   46.41    3.27
   2  12   1   42.95    2.74
  -2 -12  -1   45.87    3.40
  -2 -12  -1   45.39    3.94
   2  12   2   53.97    4.75
  -2 -12  -2   60.21    3.83
   2  12   2   58.31    3.31
  -2 -12  -2   60.08    3.96
  -2 -12  -2   52.96    4.44
   2  12   2   53.28    3.35
   2  12   3   32.63    3.75
  -2 -12  -3   31.52    2.70
   2  12   3   37.06    2.97
  -2 -12  -3   31.37    3.04
  -2 -12  -3   31.72    3.57
   2  12   4   40.91    4.21
  -2 -12  -4   31.61    3.23
  -2 -12  -4   28.52    3.49
   2  12   4   34.49    3.10
   2  12   5    8.44    2.11
  -2 -12  -5    9.12    1.90
  -2 -12  -5    7.05    2.03
   2  12   5    8.32    1.74
   2  12   6    6.31    1.96
  -2 -12  -6    5.77    1.62
  -2 -12  -6   11.60    2.55
   2  12   6    8.78    1.89
   2  12   7    0.35    0.87
   2  12   7    2.05    1.62
  -2 -12  -7   -1.59    1.09
  -2 -12  -7   -0.79    1.63
  -2 -12  -8    1.27    1.35
   2  12   8    3.00    1.67
  -2 -12  -8    3.67    1.50
   2  12   8    2.12    1.00
   2  12   9    4.48    1.58
   2  12   9    7.00    1.98
  -2 -12  -9   -0.35    1.23
  -2 -12  -9    6.42    2.25
  -2 -13  12   11.87    2.68
   2  13 -12   10.01    2.26
  -2 -13  11    9.27    2.46
   2  13 -11    9.60    2.11
  -2 -13  10    3.66    1.65
   2  13 -10    5.39    1.78
  -2 -13   9   -0.10    1.00
   2  13  -9   -1.15    0.98
  -2 -13   8   -1.06    1.22
   2  13  -8   -0.67    1.19
  -2 -13   7    5.45    1.78
   2  13  -7    1.60    1.24
   2  13  -6   20.13    2.66
  -2 -13   6   22.76    3.04
  -2 -13   5   49.41    4.21
   2  13  -5   50.06    3.95
   2  13  -4   34.38    3.21
  -2 -13   4   37.08    3.53
  -2 -13   3   13.82    2.22
   2  13  -3   18.09    2.33
  -2 -13   3   19.25    2.13
  -2 -13   2   10.67    1.87
   2  13  -2    8.07    2.13
   2  13  -2    9.35    1.70
  -2 -13   2   10.41    1.75
   2  13  -1   29.32    3.53
  -2 -13   1   30.46    3.01
   2  13  -1   33.04    2.90
  -2 -13   1   33.92    3.26
   2  13   0   10.07    2.39
   2  13   0   12.40    1.73
  -2 -13   0    8.64    1.83
  -2 -13   0   14.69    2.11
   2  13   1    3.21    1.62
  -2 -13  -1    2.74    1.12
   2  13   1    4.22    1.08
  -2 -13  -1    4.19    1.48
  -2 -13  -2    0.21    0.70
  -2 -13  -2    2.51    1.10
  -2 -13  -2    1.96    1.26
   2  13   2    1.23    1.45
   2  13   3   11.30    2.41
  -2 -13  -3   12.28    1.92
  -2 -13  -3   12.08    2.37
   2  13   4   15.76    2.87
  -2 -13  -4   13.20    2.23
  -2 -13  -4   12.65    2.44
   2  13   5   14.68    2.91
  -2 -13  -5   13.56    2.32
  -2 -13  -5    8.07    2.25
   2  13   5   11.43    1.94
   2  13   6   11.10    2.06
  -2 -13  -6    8.33    2.00
  -2 -13  -6   10.76    2.48
   2  13   6   14.31    2.94
   2  13   7   12.46    2.30
   2  13   7   10.20    2.56
  -2 -13  -7    8.95    2.09
  -2 -13  -7    9.58    2.50
   2  14 -10   13.34    2.49
  -2 -14  10    8.59    2.31
  -2 -14   9   12.88    2.62
   2  14  -9    8.03    1.97
  -2 -14   8   12.53    2.51
   2  14  -8   17.70    2.63
  -2 -14   7   16.18    2.72
   2  14  -7   16.85    2.59
  -2 -14   6    5.23    1.63
   2  14  -6    4.56    1.47
  -2 -14   5    1.06    1.10
   2  14  -5    2.10    1.04
  -2 -14   4    4.50    1.46
   2  14  -4    3.44    1.35
   2  14  -3    8.91    2.19
   2  14  -3    8.91    1.84
  -2 -14   3    8.15    1.87
   2  14  -2   14.22    2.07
   2  14  -2   10.54    2.47
  -2 -14   2   10.03    1.94
  -2 -14   2   14.24    2.08
  -2 -14   1   11.95    2.00
   2  14  -1   12.87    2.73
   2  14  -1   16.87    2.17
  -2 -14   1   15.13    2.31
   2  14   0   25.00    3.53
  -2 -14   0   22.30    2.58
  -2 -14   0   22.16    2.92
   2  14   1   30.97    3.96
  -2 -14  -1   23.88    3.13
   2  14   2   43.10    4.58
  -2 -14  -2   40.92    4.14
   2  14   3    1.93    1.56
  -2 -14  -3    4.36    1.64
   2  14   4    3.32    1.66
  -2 -14  -4    2.30    1.52
   2  14   5    1.81    1.58
  -2 -14  -5    0.12    0.94
  -2 -14  -5   -0.21    1.42
  -2 -15   8   -1.81    1.36
   2  15  -8   -1.02    1.14
  -2 -15   7    8.85    2.13
   2  15  -7    5.97    1.75
   2  15  -6   18.83    2.65
  -2 -15   6   17.65    2.78
  -2 -15   5   19.42    2.85
   2  15  -5   11.72    2.22
   2  15  -4   10.68    2.48
   2  15  -4    7.77    1.78
  -2 -15   4    8.21    1.90
   2  15  -3   19.15    3.17
   2  15  -3   15.45    2.34
  -2 -15   3   18.27    2.68
   2  15  -2    2.04    1.34
  -2 -15   2    2.52    1.37
   2  15  -2    2.69    1.17
  -2 -15   1   -1.95    1.13
   2  15  -1    0.76    1.28
  -2 -15   1   -0.01    0.86
   2  15   0   -1.02    1.28
  -2 -15   0   -0.34    1.12
   2  15   1    3.11    1.74
  -2 -15  -1   -0.27    0.93
  -2 -15  -2    9.25    2.26
   2  15   2    4.49    1.78
   2  15   3   14.51    2.98
  -2 -15  -3    4.40    1.81
   2  16  -4    9.95    2.49
   2  16  -4    7.63    1.83
  -2 -16   4   10.12    2.12
   2  16  -3   19.87    2.67
   2  16  -3   22.05    3.56
  -2 -16   3   19.18    2.71
   2  16  -2   16.73    3.20
   3 -17  -2    6.53    2.05
  -3  17   2    3.13    1.72
   3 -17  -2    4.15    1.34
   3 -17  -2    6.43    2.01
  -3  17   1    2.94    1.75
   3 -17  -1    0.23    1.06
   3 -17   0   -0.73    1.24
  -3  17   0   -0.36    1.15
   3 -17   1   -1.89    1.63
  -3  17  -1   -1.53    1.22
   3 -17   2    0.38    1.74
  -3  17  -2    3.22    1.56
  -3  17  -2    2.24    1.28
  -3  17  -3   16.75    2.72
   3 -17   3   16.93    3.04
  -3  17  -3   18.16    2.64
  -3  17  -3   15.13    2.90
  -3  17  -4   18.57    3.24
   3 -17   4   19.08    3.47
  -3  17  -4   16.70    2.63
  -3  17  -4   14.95    2.76
  -3  17  -5   24.99    3.67
  -3  17  -5   30.06    3.56
  -3  17  -5   26.57    3.51
   3 -17   5   22.82    3.72
  -3  17  -6   15.68    2.68
  -3  17  -6   11.50    2.45
   3 -17   6   14.18    3.03
  -3  17  -6    8.09    2.18
  -3  16   5   -0.58    1.15
   3 -16  -5    0.25    0.99
   3 -16  -5   -0.20    0.94
   3 -16  -5   -0.33    0.89
  -3  16   4    5.44    2.03
   3 -16  -4    4.47    1.77
   3 -16  -4    3.19    1.33
   3 -16  -4    4.06    1.76
   3 -16  -3   14.93    2.82
  -3  16   3   18.05    3.23
  -3  16   2   36.72    4.25
   3 -16  -2   37.42    4.29
   3 -16  -1   50.16    4.99
  -3  16   1   48.73    4.15
  -3  16   1   50.74    5.04
  -3  16   0   15.68    2.46
   3 -16   0   15.28    3.03
  -3  16   0   11.49    2.57
  -3  16  -1    3.55    1.45
   3 -16   1    3.58    1.80
  -3  16  -1    1.82    1.04
  -3  16  -1    5.42    1.25
   3 -16   2    5.29    1.93
  -3  16  -2    6.76    1.98
  -3  16  -2    6.67    1.76
  -3  16  -2    6.95    1.62
   3 -16   3    0.01    1.27
  -3  16  -3    0.31    0.83
  -3  16  -3    1.42    1.47
   3 -16   4    2.26    1.46
  -3  16  -4    1.64    1.20
  -3  16  -4    4.80    1.64
  -3  16  -4    1.41    1.47
  -3  16  -5    9.99    2.35
  -3  16  -5    8.93    2.31
  -3  16  -5    7.81    2.09
   3 -16   5   12.78    2.80
   3 -16   6   11.86    2.66
  -3  16  -6   10.83    2.43
  -3  16  -6   10.07    2.24
   3 -16   7   25.20    3.65
  -3  16  -7   24.42    3.43
  -3  16  -8   12.45    2.47
   3 -16   8   11.99    2.75
  -3  15   7    9.74    2.45
   3 -15  -7    8.03    1.99
   3 -15  -7   10.09    2.40
  -3  15   6    8.87    2.52
   3 -15  -6    8.29    1.86
   3 -15  -6    8.09    1.94
   3 -15  -6    9.51    2.32
  -3  15   5   15.66    2.73
   3 -15  -5   11.10    2.21
   3 -15  -5   15.45    2.64
  -3  15   4   11.97    2.47
   3 -15  -4   14.99    2.68
  -3  15   4   13.92    2.17
  -3  15   3   12.06    2.65
  -3  15   3   11.91    2.02
   3 -15  -3   10.64    2.34
  -3  15   2    0.61    1.16
   3 -15  -2    0.85    1.43
  -3  15   2   -0.91    0.82
  -3  15   1    0.39    0.92
  -3  15   1    1.55    1.24
   3 -15  -1    0.92    1.08
  -3  15   0   13.10    2.51
   3 -15   0   10.41    2.30
  -3  15   0   17.97    2.21
  -3  15   0   14.89    2.35
  -3  15  -1   12.46    2.50
   3 -15   1   12.18    2.49
  -3  15  -1   19.63    2.35
  -3  15  -1   15.38    2.48
   3 -15   2    6.11    2.11
  -3  15  -2    8.23    1.89
  -3  15  -2    6.05    1.43
  -3  15  -2    7.24    1.98
   3 -15   3   17.56    3.03
  -3  15  -3   15.75    2.70
  -3  15  -3   17.08    2.60
  -3  15  -3   14.87    2.27
  -3  15  -4   61.57    5.11
   3 -15   4   57.89    5.37
  -3  15  -4   57.71    4.87
  -3  15  -4   63.75    4.70
   3 -15   5   28.27    3.72
  -3  15  -5   18.54    2.94
  -3  15  -5   23.52    3.03
   3 -15   6   31.50    4.02
  -3  15  -6   30.58    3.48
   3 -15   7    2.43    1.74
  -3  15  -7    2.95    1.50
  -3  15  -8    4.38    1.62
   3 -15   8   -1.20    1.13
   3 -15   9   -0.57    1.34
  -3  15  -9    2.15    1.45
  -3  15 -10    6.09    1.96
   3 -15  10    5.88    1.87
  -3  14   9    4.86    1.86
   3 -14  -9    2.96    1.47
   3 -14  -9    1.78    1.23
  -3  14   8    3.02    1.90
   3 -14  -8    1.80    1.09
   3 -14  -8    1.04    1.21
   3 -14  -7    1.19    0.82
   3 -14  -7   -1.30    1.23
   3 -14  -7    0.13    1.21
  -3  14   7    0.31    1.10
   3 -14  -6    0.86    0.78
  -3  14   6    0.67    0.60
   3 -14  -6    0.50    0.87
  -3  14   6    2.34    1.57
  -3  14   5   14.45    2.70
  -3  14   5   15.39    2.20
   3 -14  -5   13.37    2.32
  -3  14   4   19.42    3.01
   3 -14  -4   11.49    2.21
  -3  14   4   15.14    2.24
  -3  14   3   64.87    5.17
   3 -14  -3   62.97    5.03
  -3  14   3   61.82    4.49
  -3  14   2   62.36    5.06
   3 -14  -2   65.42    5.25
  -3  14   2   62.31    4.53
  -3  14   1   53.08    4.61
  -3  14   1   45.20    3.83
  -3  14   1   53.12    3.48
   3 -14  -1   44.15    4.39
  -3  14   0   13.19    2.35
  -3  14   0   16.23    1.98
  -3  14   0   14.68    2.30
   3 -14   0   12.34    2.46
  -3  14  -1    1.35    1.31
   3 -14   1   -1.24    1.35
  -3  14  -1    0.53    0.93
  -3  14  -1    2.82    1.13
   3 -14   2   -2.03    1.41
  -3  14  -2   -2.40    1.26
  -3  14  -2   -1.04    0.89
  -3  14  -3    5.01    1.42
  -3  14  -3    6.24    1.77
   3 -14   3    5.13    1.77
  -3  14  -3    4.87    1.64
   3 -14   4    4.68    1.80
  -3  14  -4    4.42    1.54
  -3  14  -4    5.22    1.54
  -3  14  -5   37.27    3.64
   3 -14   5   37.57    4.14
  -3  14  -6   54.24    4.59
   3 -14   6   62.24    5.39
   3 -14   7   43.07    4.41
  -3  14  -7   38.09    3.92
   3 -14   8   11.09    2.26
  -3  14  -8    8.82    2.19
  -3  14  -9    3.76    1.70
   3 -14   9    2.73    1.34
   3 -14  10    1.82    1.39
  -3  14 -10    0.87    1.53
   3 -14  11    2.44    1.35
  -3  14 -11    2.44    1.40
  -3  13  10   17.24    3.15
   3 -13 -10   15.83    2.84
   3 -13 -10   15.73    2.88
   3 -13  -9   45.02    4.49
   3 -13  -9   45.33    4.68
  -3  13   9   50.87    5.06
   3 -13  -8   24.41    3.19
   3 -13  -8   19.01    2.97
  -3  13   8   22.90    2.76
  -3  13   8   25.79    3.54
  -3  13   7   38.10    3.49
   3 -13  -7   37.05    3.42
   3 -13  -7   31.44    3.61
  -3  13   7   37.20    4.09
  -3  13   6   14.16    2.58
  -3  13   6   13.29    2.08
   3 -13  -6   15.98    2.28
  -3  13   5   23.02    2.69
   3 -13  -5   19.01    2.60
  -3  13   5   22.01    3.14
  -3  13   4    0.69    1.12
   3 -13  -4   -0.83    1.06
  -3  13   4    0.95    0.69
  -3  13   3    0.27    1.09
   3 -13  -3   -0.40    1.31
  -3  13   3    0.00    0.85
  -3  13   2   20.59    2.82
  -3  13   2   24.00    2.75
   3 -13  -2   22.57    2.99
  -3  13   2   22.60    2.02
  -3  13   1   61.15    4.71
   3 -13  -1   61.18    4.91
  -3  13   1   61.02    4.39
  -3  13   1   72.97    3.99
   3 -13   0   72.17    5.38
  -3  13   0   70.89    5.07
  -3  13   0   66.04    4.64
  -3  13   0   76.09    4.24
  -3  13  -1   25.26    3.06
  -3  13  -1   28.94    3.08
   3 -13   1   31.99    3.59
  -3  13  -1   35.81    2.97
  -3  13  -2   60.81    4.61
   3 -13   2   61.19    4.96
  -3  13  -2   63.66    4.13
  -3  13  -2   54.04    4.32
   3 -13   3   11.83    2.39
  -3  13  -3    8.88    1.87
  -3  13  -3   10.62    2.10
  -3  13  -3    8.37    1.66
   3 -13   4   72.35    5.41
  -3  13  -4   69.93    4.69
  -3  13  -5   25.23    2.92
   3 -13   5   21.45    3.06
   3 -13   6    1.29    1.48
  -3  13  -6    0.77    1.23
   3 -13   7   16.55    2.65
  -3  13  -7   15.71    2.64
   3 -13   8    7.47    2.09
  -3  13  -8    8.72    2.13
   3 -13   9    9.83    2.23
  -3  13  -9   15.19    2.62
   3 -13  10    8.84    2.13
  -3  13 -10   12.31    2.43
   3 -13  11   16.26    2.77
  -3  13 -11   19.36    3.04
   3 -13  12   21.20    3.12
  -3  13 -12   30.25    3.82
   3 -12 -11    4.20    1.88
   3 -12 -11    5.70    2.03
  -3  12  11    2.59    1.42
  -3  12  10    1.21    1.47
  -3  12  10   -0.12    0.58
   3 -12 -10   -0.44    1.01
   3 -12 -10    0.26    1.06
  -3  12   9    1.89    1.49
   3 -12  -9    1.92    1.31
   3 -12  -9    0.10    1.14
  -3  12   9    0.13    0.56
  -3  12   8    8.74    2.29
  -3  12   8   10.86    1.99
   3 -12  -8    9.63    1.70
   3 -12  -8    4.79    1.67
   3 -12  -7   43.37    3.58
  -3  12   7   50.44    3.96
  -3  12   7   50.77    4.59
  -3  12   6   20.64    2.52
  -3  12   6   24.61    3.11
   3 -12  -6   21.74    2.53
  -3  12   5   29.81    2.95
   3 -12  -5   35.78    3.30
  -3  12   5   30.14    3.43
   3 -12  -4   36.73    3.45
  -3  12   4   42.24    3.53
  -3  12   4   39.94    3.73
  -3  12   3  118.71    6.42
  -3  12   3  118.21    4.51
  -3  12   3  107.37    5.80
   3 -12  -3  101.72    6.00
  -3  12   2   44.54    2.77
   3 -12  -2   42.85    3.83
  -3  12   2   45.28    3.83
  -3  12   2   40.79    3.45
  -3  12   1    1.73    1.02
   3 -12  -1    2.09    1.44
  -3  12   1    5.12    1.55
  -3  12   1    3.03    0.94
   3 -12   0    0.80    1.04
  -3  12   0    1.43    0.92
  -3  12   0    1.37    1.00
  -3  12   0    2.91    0.94
   3 -12   1   15.97    2.48
  -3  12  -1   16.06    2.28
  -3  12  -1   16.30    1.95
  -3  12  -1   16.16    2.24
  -3  12  -2   25.92    2.84
   3 -12   2   25.09    3.02
  -3  12  -2   21.39    2.31
  -3  12  -2   18.92    2.51
  -3  12  -3    2.67    1.12
   3 -12   3    5.01    1.61
   3 -12   4   43.52    4.07
  -3  12  -4   51.64    3.85
  -3  12  -5   83.95    5.17
   3 -12   5   82.98    5.68
   3 -12   6   89.38    5.97
  -3  12  -6  100.98    5.88
  -3  12  -7   72.11    5.10
   3 -12   7   66.21    5.13
  -3  12  -8    6.63    1.66
   3 -12   8    4.64    1.65
  -3  12  -9    1.76    1.34
   3 -12   9   -2.68    1.41
   3 -12  10   -0.26    0.91
  -3  12 -10   -0.66    1.39
   3 -12  11   -1.14    1.21
  -3  12 -11   -0.42    1.45
  -3  12 -12    4.73    1.79
   3 -12  12    4.67    1.68
   3 -12  13   20.02    2.90
  -3  12 -13   22.85    3.39
  -3  11  12    5.83    1.69
   3 -11 -12    2.77    1.40
   3 -11 -12    6.64    2.04
   3 -11 -12    3.91    1.50
  -3  11  12    8.07    2.43
   3 -11 -11   33.53    3.72
   3 -11 -11   33.29    3.91
   3 -11 -11   32.87    3.89
  -3  11  11   34.05    3.46
  -3  11  11   33.98    4.18
   3 -11 -10    8.64    1.90
  -3  11  10   10.83    1.94
  -3  11  10    9.14    2.28
   3 -11 -10    6.88    1.95
   3 -11 -10   10.24    2.37
   3 -11  -9   44.86    4.10
   3 -11  -9   38.56    3.94
   3 -11  -9   38.96    4.07
  -3  11   9   43.36    4.35
  -3  11   9   44.03    3.82
   3 -11  -8   40.88    3.85
   3 -11  -8   35.73    2.97
  -3  11   8   41.80    3.64
  -3  11   8   43.71    4.20
  -3  11   7   17.34    2.70
   3 -11  -7   17.12    2.10
  -3  11   7   22.74    2.65
  -3  11   6    0.23    1.21
  -3  11   6   -1.36    1.08
   3 -11  -6    0.65    0.85
   3 -11  -5    0.45    0.71
  -3  11   5    0.39    0.97
  -3  11   5    0.00    1.04
  -3  11   4    0.77    1.08
  -3  11   4    2.65    1.05
   3 -11  -4    2.78    1.13
  -3  11   3   17.39    2.33
  -3  11   3   16.54    2.15
  -3  11   3   18.11    1.53
   3 -11  -3   15.41    2.19
  -3  11   2   60.13    4.22
  -3  11   2   62.79    4.15
   3 -11  -2   61.68    4.43
  -3  11   2   63.82    2.65
  -3  11   2   71.71    3.45
  -3  11   1  161.92    7.13
   3 -11  -1  155.44    7.35
  -3  11   1  168.30    6.10
  -3  11   1  147.81    6.81
  -3  11   1  147.95    5.14
  -3  11   0  192.60    7.90
   3 -11   0  179.33    8.20
  -3  11   0  181.89    7.72
  -3  11   0  197.08    7.02
  -3  11  -1   35.85    3.19
  -3  11  -1   39.48    3.38
  -3  11  -1   37.67    2.84
   3 -11   1   37.53    3.56
  -3  11  -2   97.05    5.47
  -3  11  -2  104.18    5.10
   3 -11   2   99.89    5.86
  -3  11  -2  101.35    5.41
   3 -11   3   37.26    3.55
  -3  11  -3   45.49    3.37
   3 -11   4    2.11    1.15
  -3  11  -4    2.21    1.01
  -3  11  -5    5.10    1.53
   3 -11   5    4.17    1.50
   3 -11   6   20.33    2.80
  -3  11  -6   16.76    2.42
   3 -11   7   81.38    5.45
  -3  11  -7   81.74    5.36
   3 -11   7   84.87    3.71
   3 -11   8  107.23    6.35
  -3  11  -8  104.76    6.21
   3 -11   8  105.49    4.36
  -3  11  -9   50.60    4.36
   3 -11   9   44.46    4.10
   3 -11  10   12.16    2.27
  -3  11 -10   16.59    2.65
   3 -11  11   -0.39    0.92
  -3  11 -11    1.59    1.37
   3 -11  12   16.83    2.62
  -3  11 -12   19.20    2.96
   3 -11  13    3.93    1.46
  -3  11 -13    5.54    1.81
  -3  11 -14    0.03    1.13
  -3  10  13   12.06    2.74
   3 -10 -13    9.85    2.30
   3 -10 -13    9.06    2.26
   3 -10 -13    9.29    2.19
   3 -10 -12    4.28    1.56
  -3  10  12    6.30    2.04
  -3  10  12    3.04    1.26
   3 -10 -12    0.10    1.06
   3 -10 -12    5.02    1.71
  -3  10  11    1.08    1.46
   3 -10 -11   -1.57    1.27
   3 -10 -11    0.17    0.99
   3 -10 -11   -1.70    1.08
  -3  10  11   -1.45    1.09
  -3  10  10    1.27    1.26
   3 -10 -10   -0.81    1.13
   3 -10 -10    0.36    0.99
  -3  10  10   -0.45    0.92
   3 -10 -10    1.18    0.93
  -3  10   9   46.22    3.87
   3 -10  -9   45.00    4.08
   3 -10  -9   42.76    3.98
  -3  10   9   46.90    4.40
  -3  10   8   99.35    6.20
   3 -10  -8  106.50    6.21
  -3  10   8  105.45    5.77
   3 -10  -8  101.64    4.92
   3 -10  -7  181.47    7.29
   3 -10  -7  207.53    8.83
  -3  10   7  194.73    8.22
  -3  10   7  211.22    9.04
   3 -10  -6  127.16    5.90
  -3  10   6  129.41    6.33
   3 -10  -6  134.43    6.75
  -3  10   6  137.78    6.89
  -3  10   5  103.76    5.41
   3 -10  -5  100.14    5.20
  -3  10   5  101.10    5.70
  -3  10   4   30.34    2.86
   3 -10  -4   34.34    2.93
  -3  10   4   39.18    3.32
  -3  10   3   21.50    2.43
   3 -10  -3   23.77    2.54
  -3  10   3   20.37    1.00
   3 -10  -3   20.88    1.46
  -3  10   3   23.22    1.68
  -3  10   3   18.47    2.18
  -3  10   2    1.23    0.93
  -3  10   2    1.61    0.92
  -3  10   2    0.88    0.33
   3 -10  -2   -0.23    1.12
  -3  10   2    1.31    0.64
  -3  10   1   31.41    2.80
  -3  10   1   26.78    1.78
  -3  10   1   28.22    2.74
   3 -10  -1   27.55    2.86
  -3  10   1   28.26    2.17
  -3  10   0  194.12    7.53
  -3  10   0  197.39    6.36
  -3  10   0  189.76    6.76
   3 -10   0  179.56    7.87
  -3  10   0  180.54    7.53
  -3  10  -1  145.70    6.32
   3 -10   1  140.75    6.79
  -3  10  -1  136.73    6.37
  -3  10  -1  141.62    5.75
  -3  10  -2  101.22    4.91
   3 -10   2  107.99    5.83
   3 -10   3   53.45    4.05
  -3  10  -3   52.15    3.51
   3 -10   4   28.27    2.95
  -3  10  -4   28.54    2.68
  -3  10  -5   40.74    3.31
   3 -10   5   40.31    3.59
   3 -10   6   39.72    3.62
  -3  10  -6   39.68    3.44
   3 -10   7   23.41    2.82
   3 -10   7   26.00    2.02
  -3  10  -7   25.12    2.92
  -3  10  -8   -0.45    1.17
   3 -10   8    0.70    0.57
   3 -10   8    1.06    1.07
  -3  10  -9   11.35    2.34
   3 -10   9   12.86    2.20
   3 -10   9   12.69    1.54
   3 -10  10   14.47    2.38
   3 -10  10   18.98    1.92
  -3  10 -10   17.70    2.63
  -3  10 -11   -0.21    1.17
   3 -10  11   -2.40    1.26
   3 -10  12   16.07    2.41
  -3  10 -12   10.53    2.24
  -3  10 -13   30.54    3.67
   3 -10  13   28.09    3.21
  -3  10 -14   58.12    5.11
   3  -9 -14   37.47    4.26
  -3   9  14   33.54    4.40
   3  -9 -14   26.19    3.52
   3  -9 -14   31.69    4.03
   3  -9 -14   24.32    3.43
   3  -9 -13   43.43    4.49
   3  -9 -13   39.27    4.25
  -3   9  13   46.39    5.08
   3  -9 -13   43.22    4.35
   3  -9 -12    6.91    1.86
   3  -9 -12    9.45    2.07
  -3   9  12    7.79    1.90
   3  -9 -12    9.65    2.19
  -3   9  12    8.05    2.40
   3  -9 -11    2.81    1.28
  -3   9  11    4.08    1.46
   3  -9 -11    1.80    1.19
  -3   9  11    2.44    1.12
   3  -9 -11    3.99    1.60
   3  -9 -10   23.76    3.02
  -3   9  10   25.55    2.96
   3  -9 -10   21.74    2.97
   3  -9 -10   30.61    3.44
  -3   9  10   27.89    3.49
  -3   9   9   21.89    2.67
   3  -9  -9   23.82    1.97
   3  -9  -9   20.73    2.79
   3  -9  -9   22.44    2.79
  -3   9   9   22.15    2.91
  -3   9   8    3.91    1.50
  -3   9   8    1.97    1.22
   3  -9  -8    3.44    0.94
   3  -9  -8    0.36    1.21
   3  -9  -7    2.49    0.89
  -3   9   7    1.97    1.17
  -3   9   7    3.28    1.16
   3  -9  -7    4.31    1.42
  -3   9   6   12.61    2.02
   3  -9  -6   11.35    1.99
  -3   9   6    9.90    1.70
   3  -9  -6   11.68    1.66
  -3   9   5   43.26    3.29
   3  -9  -5   38.80    2.94
   3  -9  -5   40.67    3.37
   3  -9  -5   39.95    1.62
  -3   9   5   40.42    3.36
   3  -9  -4    4.91    1.24
   3  -9  -4    5.82    1.48
   3  -9  -4    4.89    0.63
  -3   9   4    3.81    1.23
  -3   9   4    5.25    1.29
  -3   9   3   21.45    2.26
   3  -9  -3   18.95    2.11
  -3   9   3   18.66    0.91
  -3   9   3   18.95    2.18
   3  -9  -3   18.82    1.36
  -3   9   2  118.99    3.76
  -3   9   2  124.08    5.51
  -3   9   2  119.20    4.47
   3  -9  -2  117.23    5.63
  -3   9   2  114.79    5.47
   3  -9  -2  119.18    4.24
  -3   9   1  170.61    6.59
  -3   9   1  163.49    5.73
  -3   9   1  162.61    5.17
   3  -9  -1  156.82    6.86
  -3   9   1  162.74    6.69
  -3   9   0  292.52    9.59
  -3   9   0  316.15    8.70
  -3   9   0  295.77    9.92
  -3   9   0  287.11    8.92
   3  -9   0  300.78   10.34
   3  -9   1  241.25    9.20
  -3   9  -1  258.43    8.54
  -3   9  -1  243.79    8.83
  -3   9  -1  252.06    8.14
   3  -9   2    2.54    1.26
  -3   9  -2    0.64    0.76
  -3   9  -3    4.86    1.18
   3  -9   3    3.74    1.31
   3  -9   4    2.42    1.08
  -3   9  -4    3.24    1.05
  -3   9  -5   31.44    2.82
   3  -9   5   31.07    3.03
  -3   9  -6  110.01    5.60
   3  -9   6  100.32    5.62
   3  -9   7  267.84    8.25
  -3   9  -7  278.89   10.05
   3  -9   7  249.41    9.84
  -3   9  -8  270.68   10.09
   3  -9   8  260.14    8.24
   3  -9   8  240.64    9.70
  -3   9  -9   72.28    4.86
   3  -9   9   69.91    3.76
   3  -9   9   56.02    4.33
   3  -9  10   13.92    1.72
  -3   9 -10   12.65    2.26
   3  -9  10   12.37    2.12
   3  -9  11    5.06    1.44
  -3   9 -11    3.29    1.48
   3  -9  11    6.36    1.28
   3  -9  12    5.74    1.48
   3  -9  12    5.63    1.29
   3  -9  13    2.19    1.18
  -3   9 -13    0.33    1.08
  -3   9 -14   11.52    2.37
  -3   9 -15   29.91    3.67
   3  -8 -15   27.49    3.74
   3  -8 -15   24.92    3.50
   3  -8 -15   22.65    3.33
   3  -8 -15   22.77    3.35
  -3   8  14    4.22    1.98
   3  -8 -14    7.65    2.06
   3  -8 -14    2.03    1.42
   3  -8 -14    3.17    1.41
   3  -8 -14    2.73    1.39
   3  -8 -13    6.73    1.89
  -3   8  13    6.62    2.31
   3  -8 -13    8.20    2.21
   3  -8 -13    5.16    1.53
   3  -8 -13    4.56    1.66
  -3   8  12    1.17    1.63
  -3   8  12    0.23    0.93
   3  -8 -12    0.68    1.07
   3  -8 -12   -1.04    0.76
   3  -8 -12    0.23    1.01
  -3   8  11    8.35    1.85
  -3   8  11    8.48    2.17
   3  -8 -11    3.64    1.42
   3  -8 -11    6.52    1.66
   3  -8 -11    4.87    1.67
  -3   8  10   11.39    2.20
  -3   8  10    9.29    1.78
   3  -8 -10   10.29    2.11
   3  -8 -10   11.25    2.14
  -3   8   9   81.93    5.01
   3  -8  -9   84.97    3.74
   3  -8  -9   83.67    5.44
  -3   8   9   85.66    5.60
  -3   8   8  187.92    7.92
   3  -8  -8  190.59    6.52
  -3   8   8  190.94    8.42
   3  -8  -8  195.09    8.42
  -3   8   7  207.45    8.11
   3  -8  -7  203.80    7.04
  -3   8   7  204.92    8.42
   3  -8  -7  207.95    8.55
   3  -8  -6  150.60    6.75
  -3   8   6  156.37    6.55
   3  -8  -6  133.40    3.44
   3  -8  -6  146.10    5.69
  -3   8   6  141.29    6.50
   3  -8  -5   42.73    2.93
   3  -8  -5   41.90    1.71
  -3   8   5   43.74    3.21
  -3   8   5   41.83    3.23
   3  -8  -5   41.27    3.31
  -3   8   4    3.14    0.99
  -3   8   4    4.15    1.20
   3  -8  -4    3.74    1.07
   3  -8  -4    6.12    0.67
   3  -8  -4    4.19    1.22
  -3   8   3   29.55    2.49
   3  -8  -3   32.69    2.61
  -3   8   3   29.95    2.60
   3  -8  -3   32.41    2.74
   3  -8  -3   31.82    1.73
  -3   8   3   29.33    1.17
  -3   8   2    0.39    0.80
   3  -8  -2    0.58    0.81
  -3   8   2    0.61    0.32
  -3   8   2    0.40    0.93
  -3   8   2   -0.01    0.44
   3  -8  -2    0.55    0.33
  -3   8   1   98.85    4.59
  -3   8   1  112.71    3.89
  -3   8   1  107.96    4.23
   3  -8  -1  103.01    5.09
   3  -8  -1  110.69    4.06
  -3   8   1  100.51    4.90
  -3   8   0  335.21   10.01
   3  -8   0  326.84   10.74
  -3   8   0  342.21    9.67
  -3   8   0  325.73   10.53
  -3   8   0  354.12    9.40
   3  -8   1  517.58   15.34
  -3   8  -1  541.02   14.42
  -3   8  -1  527.53   15.04
  -3   8  -1  541.35   14.23
  -3   8  -2  394.12   11.15
   3  -8   2  376.82   12.02
   3  -8   3   37.17    3.06
  -3   8  -3   35.29    2.65
   3  -8   4    9.95    1.69
  -3   8  -4   12.11    1.70
  -3   8  -5    6.00    1.31
   3  -8   5    8.73    1.62
   3  -8   6   21.09    2.42
  -3   8  -6   19.74    2.30
   3  -8   7   16.03    2.24
   3  -8   7   19.14    1.82
  -3   8  -7   18.17    2.37
   3  -8   8   73.72    4.67
  -3   8  -8   77.04    4.81
   3  -8   8   72.53    3.82
   3  -8   9   51.18    3.27
  -3   8  -9   50.60    3.99
   3  -8   9   49.09    3.82
   3  -8  10   81.45    5.02
  -3   8 -10   89.20    5.50
   3  -8  10   91.33    4.67
   3  -8  11    4.85    1.34
  -3   8 -11    4.85    1.65
   3  -8  11    4.55    1.19
   3  -8  12   17.85    2.22
  -3   8 -12   18.71    2.74
   3  -8  12   18.27    2.33
  -3   8 -13   10.50    2.08
   3  -8  13   14.38    2.06
   3  -8  13    9.38    1.70
  -3   8 -14   11.80    2.37
   3  -8  14   12.93    2.07
  -3   8 -15    8.90    2.04
   3  -7 -15   26.91    3.56
   3  -7 -15   32.06    3.88
   3  -7 -15   33.37    4.08
   3  -7 -15   31.29    3.71
   3  -7 -14   74.91    5.83
   3  -7 -14   71.35    5.86
   3  -7 -14   70.79    5.51
   3  -7 -14   70.10    5.64
  -3   7  14   79.58    6.47
   3  -7 -13   49.19    4.54
   3  -7 -13   43.29    4.37
   3  -7 -13   38.07    3.95
   3  -7 -13   39.36    4.05
  -3   7  13   42.85    4.68
   3  -7 -12   46.45    4.37
   3  -7 -12   43.38    4.04
   3  -7 -12   50.71    4.44
  -3   7  12   46.48    4.63
  -3   7  12   47.21    4.12
   3  -7 -11   28.95    3.26
  -3   7  11   35.84    3.47
   3  -7 -11   39.10    3.66
   3  -7 -11   31.68    3.53
  -3   7  11   35.78    3.91
  -3   7  10    8.37    1.99
  -3   7  10   10.05    1.87
   3  -7 -10    8.90    1.97
   3  -7 -10    9.57    1.97
   3  -7  -9   10.10    1.09
  -3   7   9    6.19    1.45
   3  -7  -9    9.17    1.78
  -3   7   9    8.32    1.90
  -3   7   8    6.95    1.54
   3  -7  -8    8.51    1.12
   3  -7  -8    6.99    1.69
  -3   7   8    8.04    1.65
   3  -7  -7  111.44    4.32
  -3   7   7  107.92    5.33
   3  -7  -7   90.71    2.32
   3  -7  -7  106.17    5.60
  -3   7   7  109.96    5.57
   3  -7  -6  246.58    7.86
  -3   7   6  247.47    8.82
   3  -7  -6  252.51    6.05
   3  -7  -6  260.31    9.28
  -3   7   6  253.48    8.99
  -3   7   5  241.45    8.37
   3  -7  -5  229.74    7.63
   3  -7  -5  238.32    6.00
  -3   7   5  224.13    8.20
   3  -7  -5  239.43    8.64
   3  -7  -4  289.09    9.62
   3  -7  -4  277.35    8.84
   3  -7  -4  289.61    7.30
  -3   7   4  287.32    9.42
  -3   7   4  287.65    9.25
   3  -7  -3   94.76    4.65
  -3   7   3   93.77    4.54
  -3   7   3   82.29    2.48
   3  -7  -3   88.38    4.25
   3  -7  -3   99.38    3.29
  -3   7   3   95.67    4.34
  -3   7   2    2.61    1.00
  -3   7   2    4.81    1.05
   3  -7  -2    3.78    0.99
  -3   7   2    3.21    0.64
   3  -7  -2    2.96    0.57
   3  -7  -2    5.63    1.21
  -3   7   2    3.96    0.54
  -3   7   1  180.34    6.21
   3  -7  -1  175.49    6.72
  -3   7   1  171.00    5.73
   3  -7  -1  188.84    5.64
  -3   7   1  190.47    5.51
  -3   7   1  174.52    6.62
  -3   7   0   40.02    2.47
   3  -7   0   34.73    2.80
  -3   7   0   37.48    2.36
  -3   7   0   37.53    2.21
   3  -7   0   40.67    2.23
  -3   7   0   38.49    2.83
  -3   7  -1   17.81    1.59
  -3   7  -1   18.03    1.65
   3  -7   1   16.41    2.03
  -3   7  -1   14.16    1.60
  -3   7  -1   18.61    2.05
   3  -7   2   63.30    3.86
  -3   7  -2   63.52    3.39
  -3   7  -3  121.03    5.09
   3  -7   3  115.49    5.42
   3  -7   4   10.49    1.65
  -3   7  -4    9.94    1.48
  -3   7  -5   45.32    3.17
   3  -7   5   45.63    3.32
  -3   7  -6  125.97    5.75
   3  -7   6  124.08    5.89
   3  -7   7  214.14    8.21
  -3   7  -7  214.90    8.20
   3  -7   7  206.03    7.12
   3  -7   8   62.60    4.18
  -3   7  -8   66.22    4.30
  -3   7  -8   63.71    3.78
   3  -7   8   64.46    3.61
   3  -7   9  152.07    6.83
  -3   7  -9  149.18    6.99
   3  -7   9  148.93    6.18
  -3   7  -9  155.39    6.39
  -3   7 -10   -0.61    1.22
   3  -7  10    1.94    1.08
  -3   7 -10    0.88    0.80
   3  -7  10    0.68    0.77
   3  -7  11    4.55    1.20
  -3   7 -11    2.52    1.19
  -3   7 -11    2.68    0.97
   3  -7  11    2.79    1.12
  -3   7 -12    9.14    1.83
   3  -7  12    6.57    1.45
   3  -7  12    7.93    1.47
  -3   7 -12    7.48    1.49
   3  -7  13   16.78    2.09
  -3   7 -13   11.08    2.07
   3  -7  13   14.48    2.14
  -3   7 -14   24.36    3.15
   3  -7  14   24.73    2.88
  -3   7 -15   55.54    4.83
   3  -7  15   59.15    4.59
  -3   7 -16   54.34    4.85
   3  -6 -16   -0.73    0.92
   3  -6 -16   -1.74    1.25
   3  -6 -16    0.32    0.77
   3  -6 -16   -1.36    1.16
   3  -6 -15   14.88    2.76
   3  -6 -15    9.24    2.27
   3  -6 -15   16.92    2.78
   3  -6 -15   12.72    2.34
   3  -6 -14    4.13    1.54
   3  -6 -14    5.90    1.87
   3  -6 -14    5.85    1.64
   3  -6 -14    6.47    1.97
   3  -6 -13   24.80    3.19
   3  -6 -13   23.64    3.16
   3  -6 -13   23.65    3.20
   3  -6 -13   25.21    3.07
  -3   6  13   23.70    3.42
  -3   6  12   47.83    4.15
   3  -6 -12   51.09    4.41
   3  -6 -12   54.20    4.50
   3  -6 -12   47.02    4.26
   3  -6 -12   46.37    4.06
  -3   6  12   48.90    4.62
  -3   6  11   43.55    3.75
   3  -6 -11   42.32    3.80
   3  -6 -11   36.35    3.64
   3  -6 -11   40.14    3.58
  -3   6  11   43.26    4.17
   3  -6 -10   40.60    3.56
   3  -6 -10   36.46    3.50
  -3   6  10   35.39    3.60
  -3   6  10   34.35    3.19
  -3   6   9   48.17    3.67
   3  -6  -9   50.94    2.29
   3  -6  -9   46.99    3.81
  -3   6   9   45.52    3.86
   3  -6  -8   43.69    2.31
  -3   6   8   46.12    3.44
   3  -6  -8   41.57    1.48
   3  -6  -8   44.58    1.45
   3  -6  -8   42.42    3.49
  -3   6   8   52.38    3.83
  -3   6   7   58.00    3.74
   3  -6  -7   56.76    1.95
   3  -6  -7   58.07    2.83
   3  -6  -7   53.21    3.82
   3  -6  -7   53.86    1.85
  -3   6   7   61.19    3.97
   3  -6  -6   25.48    1.93
  -3   6   6   23.75    2.36
   3  -6  -6   26.62    1.31
   3  -6  -6   29.71    2.72
  -3   6   6   25.30    2.46
   3  -6  -5   25.41    2.49
   3  -6  -5   21.97    1.85
  -3   6   5   28.71    2.47
   3  -6  -5   25.88    1.37
  -3   6   5   27.13    2.35
   3  -6  -4   39.24    2.54
   3  -6  -4   40.23    1.85
  -3   6   4   39.10    2.82
   3  -6  -4   39.85    2.92
  -3   6   4   42.10    2.76
  -3   6   3    9.54    0.67
   3  -6  -3   11.52    0.98
  -3   6   3    9.94    1.42
   3  -6  -3    8.65    1.40
   3  -6  -3   10.83    1.38
  -3   6   3   11.28    1.36
  -3   6   2  154.26    5.37
  -3   6   2  146.21    4.34
  -3   6   2  144.50    5.72
   3  -6  -2  152.71    4.68
   3  -6  -2  149.86    5.68
   3  -6  -2  148.96    5.80
  -3   6   1  371.71   10.14
  -3   6   1  382.73    9.68
  -3   6   1  374.37    9.96
   3  -6  -1  376.11   10.99
   3  -6  -1  409.56    9.86
  -3   6   1  375.03   10.93
  -3   6   0 1056.73   24.49
  -3   6   0 1111.58   24.54
  -3   6   0 1050.86   25.53
  -3   6   0 1071.43   24.69
   3  -6   0 1133.62   24.47
   3  -6   0 1063.23   25.76
  -3   6  -1  629.48   15.24
  -3   6  -1  608.06   15.27
   3  -6   1  626.19   14.94
   3  -6   1  589.24   16.13
  -3   6  -2  441.49   12.01
  -3   6  -2  453.40   12.11
   3  -6   2  463.53   12.37
   3  -6   2  432.61   12.70
  -3   6  -3   35.43    2.51
   3  -6   3   36.21    2.81
   3  -6   3   36.37    2.45
   3  -6   4   82.23    4.37
  -3   6  -4   90.78    4.26
   3  -6   5   16.45    1.99
  -3   6  -5   15.85    1.83
  -3   6  -5   14.40    1.62
   3  -6   6   59.94    3.74
  -3   6  -6   59.84    3.67
  -3   6  -6   58.14    3.40
   3  -6   7  137.05    6.11
   3  -6   7  136.56    5.56
  -3   6  -7  151.94    6.39
  -3   6  -7  147.08    5.95
  -3   6  -8  540.18   15.55
   3  -6   8  536.72   14.76
  -3   6  -8  547.33   15.07
   3  -6   8  522.84   15.17
  -3   6  -9  263.68    9.80
   3  -6   9  264.89    9.39
   3  -6   9  264.80    9.09
  -3   6  -9  279.87    9.46
  -3   6 -10   83.51    5.03
   3  -6  10   78.56    4.56
  -3   6 -10   85.80    4.73
   3  -6  10   83.45    4.66
  -3   6 -11   36.81    3.35
   3  -6  11   32.26    3.02
  -3   6 -11   33.23    2.93
   3  -6  11   33.52    2.92
   3  -6  12    0.28    0.47
  -3   6 -12    1.53    1.03
  -3   6 -12    1.41    0.90
   3  -6  12   -0.54    0.84
   3  -6  13   -0.16    0.52
  -3   6 -13    0.80    0.89
  -3   6 -13   -0.10    0.54
   3  -6  13    1.16    0.93
  -3   6 -14    0.18    1.02
   3  -6  14    2.16    1.17
   3  -6  15    1.41    1.04
  -3   6 -15    2.95    1.46
   3  -6  16   10.12    2.21
  -3   6 -16   10.57    2.30
   3  -5 -16   13.05    2.50
   3  -5 -16   19.39    3.05
   3  -5 -16   16.91    2.64
   3  -5 -15   31.72    3.77
   3  -5 -15   33.01    3.84
   3  -5 -15   30.88    3.77
   3  -5 -15   30.93    3.47
   3  -5 -14   42.15    4.22
   3  -5 -14   46.07    4.42
   3  -5 -14   46.98    4.16
   3  -5 -14   44.66    4.28
   3  -5 -13   38.27    3.63
   3  -5 -13   32.24    3.60
   3  -5 -13   36.60    3.80
   3  -5 -13   42.84    4.06
   3  -5 -12   24.62    3.09
   3  -5 -12   26.57    3.05
   3  -5 -12   23.60    2.97
   3  -5 -12   25.04    2.84
  -3   5  12   22.92    2.88
  -3   5  12   25.72    3.42
  -3   5  11   16.91    2.63
   3  -5 -11   14.05    2.24
  -3   5  11   15.24    2.30
   3  -5 -11   18.11    2.50
   3  -5 -11   14.31    2.09
   3  -5 -11   19.06    2.61
   3  -5 -10    5.85    1.53
  -3   5  10    3.39    1.34
   3  -5 -10    5.04    0.54
  -3   5  10    4.34    1.25
   3  -5 -10    7.10    1.64
  -3   5   9   -0.07    0.91
   3  -5  -9    0.38    0.27
  -3   5   9   -1.86    1.09
   3  -5  -9    0.32    0.23
   3  -5  -9   -0.28    0.86
   3  -5  -8  110.05    3.74
   3  -5  -8  113.40    5.75
   3  -5  -8  105.52    3.21
  -3   5   8  107.35    5.59
  -3   5   8  113.35    5.48
   3  -5  -7  542.88   12.48
   3  -5  -7  548.61   13.16
  -3   5   7  529.09   15.11
   3  -5  -7  531.33   15.48
  -3   5   7  531.98   15.35
   3  -5  -6  871.48   18.76
   3  -5  -6  822.48   19.57
  -3   5   6  852.59   21.25
   3  -5  -6  822.70   21.56
  -3   5   6  816.93   21.16
   3  -5  -5  494.48   11.52
   3  -5  -5  485.68   13.79
   3  -5  -5  477.91   12.39
  -3   5   5  485.07   13.49
  -3   5   5  492.61   13.32
   3  -5  -4    4.66    0.86
  -3   5   4    4.38    0.40
   3  -5  -4    5.03    0.67
  -3   5   4    4.64    1.12
  -3   5   4    4.15    0.93
   3  -5  -4    6.75    1.31
   3  -5  -3    3.63    0.69
  -3   5   3    3.71    0.82
   3  -5  -3    2.42    0.75
  -3   5   3    1.84    0.88
   3  -5  -3    3.20    1.03
   3  -5  -3    2.48    0.50
   3  -5  -2  330.00    9.75
   3  -5  -2  343.45    9.04
   3  -5  -2  348.21    9.91
   3  -5  -2  323.53    9.62
  -3   5   2  327.07    9.80
   3  -5  -2  347.68    8.70
  -3   5   2  346.07    9.16
  -3   5   1    1.92    0.56
   3  -5  -1    1.99    0.89
  -3   5   1    1.07    0.73
  -3   5   1    1.30    0.52
   3  -5  -1    1.54    0.47
   3  -5  -1    0.95    0.68
  -3   5   1    1.33    0.54
  -3   5   0   34.06    1.85
   3  -5   0   31.47    2.37
  -3   5   0   31.43    2.01
  -3   5   0   31.19    2.31
   3  -5   0   36.80    1.99
   3  -5   0   38.53    2.43
  -3   5   0   32.89    2.22
  -3   5  -1  441.47   11.29
   3  -5   1  382.24   11.46
  -3   5  -1  394.23   10.83
   3  -5   1  420.74   10.66
   3  -5   1  434.73   11.45
   3  -5   2  405.42   12.11
  -3   5  -2  458.50   11.79
  -3   5  -2  420.16   11.60
   3  -5   2  439.79   11.30
  -3   5  -2  449.47   11.72
   3  -5   2  459.81   11.97
   3  -5   3  260.53    8.72
  -3   5  -3  263.28    8.22
   3  -5   3  296.05    8.49
  -3   5  -3  276.12    8.38
  -3   5  -4  100.16    4.41
  -3   5  -4  105.36    4.61
   3  -5   4  105.25    4.81
   3  -5   4  108.38    4.46
  -3   5  -5    5.68    1.18
   3  -5   5    4.38    1.15
  -3   5  -5    3.96    0.99
   3  -5   6    1.40    0.74
  -3   5  -6    1.63    0.96
  -3   5  -6    0.76    0.59
  -3   5  -7  177.34    6.95
   3  -5   7  168.38    6.47
   3  -5   7  166.43    6.68
  -3   5  -7  179.50    6.83
   3  -5   8  134.01    5.87
  -3   5  -8  133.65    6.13
   3  -5   8  137.92    5.88
  -3   5  -8  139.70    6.06
   3  -5   9   17.98    2.13
  -3   5  -9   14.82    2.16
   3  -5   9   18.49    2.11
  -3   5  -9   16.23    2.06
   3  -5  10   64.12    3.88
  -3   5 -10   62.49    4.25
   3  -5  10   57.91    4.01
  -3   5 -10   61.37    4.05
   3  -5  11   44.54    3.18
  -3   5 -11   41.99    3.56
   3  -5  11   38.41    3.38
  -3   5 -11   45.33    3.55
   3  -5  12   10.32    1.57
  -3   5 -12   11.75    2.03
  -3   5 -12   14.27    2.08
   3  -5  12   11.98    1.99
   3  -5  13    7.37    1.27
  -3   5 -13    5.04    1.54
  -3   5 -13    7.50    1.58
   3  -5  13    6.26    1.59
  -3   5 -14   28.71    3.20
   3  -5  14   23.66    2.94
  -3   5 -14   32.42    3.19
   3  -5  15   40.25    3.94
  -3   5 -15   44.17    4.10
  -3   5 -16   41.45    4.09
   3  -5  16   46.62    4.39
   3  -4 -17   -0.47    1.30
   3  -4 -17    0.25    0.93
   3  -4 -17   -2.54    1.44
   3  -4 -16    0.35    1.22
   3  -4 -16   -0.23    0.51
   3  -4 -16    0.30    0.85
   3  -4 -16   -0.35    0.87
   3  -4 -15   -0.44    0.91
   3  -4 -15   -0.19    0.81
   3  -4 -15    0.31    0.96
   3  -4 -15   -0.07    1.18
   3  -4 -14   60.55    4.88
   3  -4 -14   66.01    5.29
   3  -4 -14   64.44    5.10
   3  -4 -14   71.07    4.92
   3  -4 -13  151.24    8.07
   3  -4 -13  158.33    7.89
   3  -4 -13  146.67    7.77
   3  -4 -13  161.71    7.52
   3  -4 -12  156.88    7.97
   3  -4 -12  162.28    7.73
   3  -4 -12  165.55    7.82
   3  -4 -12  170.05    7.55
  -3   4  12  156.64    7.69
  -3   4  11  121.78    6.46
   3  -4 -11  132.13    6.95
   3  -4 -11  135.55    6.62
   3  -4 -11  132.35    4.14
   3  -4 -11  136.67    6.73
   3  -4 -11  129.26    6.25
   3  -4 -10    0.98    0.80
  -3   4  10    1.56    1.09
  -3   4  10    1.81    1.02
   3  -4 -10    0.76    1.00
   3  -4 -10    1.11    0.97
   3  -4 -10    2.16    0.47
   3  -4  -9   32.16    1.34
   3  -4  -9   29.87    2.95
   3  -4  -9   31.09    1.61
  -3   4   9   31.59    2.89
   3  -4  -9   30.97    1.60
  -3   4   9   32.29    3.07
   3  -4  -8   37.41    1.74
   3  -4  -8   35.16    3.05
  -3   4   8   33.85    3.03
  -3   4   8   35.51    1.75
   3  -4  -8   36.10    1.72
  -3   4   8   32.85    2.87
   3  -4  -8   32.71    1.57
   3  -4  -7   31.06    1.73
  -3   4   7   34.00    2.74
   3  -4  -7   30.90    2.81
  -3   4   7   30.71    1.51
  -3   4   7   31.36    2.71
   3  -4  -6   27.80    1.72
  -3   4   6   28.45    1.31
   3  -4  -6   28.57    2.55
  -3   4   6   29.15    2.44
  -3   4   6   28.86    2.44
  -3   4   5   53.06    1.88
   3  -4  -5   57.99    2.68
  -3   4   5   57.64    3.33
   3  -4  -5   53.97    3.37
  -3   4   5   56.95    3.16
   3  -4  -4  837.26   18.81
   3  -4  -4  754.02   18.36
   3  -4  -4  815.07   17.86
   3  -4  -4  780.59   19.50
  -3   4   4  749.29   17.03
  -3   4   4  862.59   18.77
  -3   4   4  784.64   19.35
  -3   4   4  762.32   18.74
   3  -4  -3  299.98    8.06
  -3   4   3  286.69    8.70
  -3   4   3  329.04    8.62
   3  -4  -3  307.50    8.87
   3  -4  -3  284.73    8.79
  -3   4   3  316.66    8.92
  -3   4   3  270.66    7.01
  -3   4   3  286.53    8.07
   3  -4  -3  273.25    8.18
   3  -4  -3  306.37    7.75
   3  -4  -2  294.99    7.93
  -3   4   2  290.37    8.80
   3  -4  -2  283.63    8.60
   3  -4  -2  328.50    9.12
  -3   4   2  335.51    9.02
   3  -4  -2  318.37    8.09
  -3   4   2  329.11    8.89
   3  -4  -2  292.62    8.78
  -3   4   2  291.96    7.98
   3  -4  -1  143.31    5.26
   3  -4  -1  139.38    5.07
  -3   4   1  136.87    5.19
  -3   4   1  159.27    5.42
  -3   4   1  160.23    5.32
   3  -4  -1  159.89    5.47
   3  -4  -1  156.58    4.78
  -3   4   1  141.23    4.37
  -3   4   0  389.52   10.45
  -3   4   0  405.13    9.68
  -3   4   0  449.25   11.35
   3  -4   0  424.80   10.43
   3  -4   0  394.57   10.57
   3  -4   0  400.49   11.11
   3  -4   0  430.28   11.18
  -3   4   0  424.00   10.85
  -3   4   0  397.23   10.98
   3  -4   1  259.41    8.19
   3  -4   1  273.56    7.54
  -3   4  -1  251.08    7.65
   3  -4   1  279.11    8.13
  -3   4  -1  290.59    8.32
  -3   4  -1  276.15    7.77
  -3   4  -2  399.39   11.45
  -3   4  -2  452.00   11.34
   3  -4   2  423.27   11.90
  -3   4  -2  426.01   11.45
  -3   4  -2  474.49   12.00
   3  -4   2  455.09   11.77
   3  -4   2  445.31   11.22
  -3   4  -3    0.42    0.52
   3  -4   3    0.48    0.84
  -3   4  -3   -0.27    0.78
   3  -4   3    0.17    0.39
   3  -4   3    0.65    0.51
  -3   4  -3   -0.10    0.69
   3  -4   4  300.41    9.25
   3  -4   4  302.55    8.87
  -3   4  -4  301.83    9.12
   3  -4   4  315.44    8.62
  -3   4  -4  290.48    8.98
   3  -4   5  169.03    6.27
  -3   4  -5  169.21    6.21
  -3   4  -5  161.02    6.14
   3  -4   6  163.74    6.24
   3  -4   6  164.59    6.10
  -3   4  -6  160.73    6.27
  -3   4  -6  168.11    6.36
   3  -4   7  166.35    6.53
  -3   4  -7  179.09    6.91
   3  -4   7  183.18    6.70
  -3   4  -7  184.86    6.98
   3  -4   8   63.35    3.68
   3  -4   8   73.06    4.05
  -3   4  -8   64.84    3.98
  -3   4  -8   69.06    4.09
   3  -4   9  415.15   12.30
  -3   4  -9  410.44   12.98
   3  -4   9  438.27   13.02
  -3   4  -9  441.48   13.25
  -3   4 -10   93.95    5.17
   3  -4  10   92.68    5.22
  -3   4 -10   95.32    5.24
   3  -4  10   94.55    4.61
   3  -4  11   24.71    2.24
  -3   4 -11   23.65    2.73
  -3   4 -11   21.75    2.56
   3  -4  11   27.06    2.90
   3  -4  12    0.88    0.64
  -3   4 -12    0.41    0.88
  -3   4 -12    0.30    0.94
   3  -4  12   -0.26    1.00
  -3   4 -13   -0.06    0.67
  -3   4 -13    1.43    0.98
   3  -4  13    1.05    0.98
  -3   4 -14    9.21    1.94
  -3   4 -14    7.45    1.75
   3  -4  14    8.56    1.92
   3  -4  15   14.74    2.61
  -3   4 -15   19.38    2.71
   3  -4  16   26.92    3.50
  -3   4 -16   29.43    3.36
   3  -3 -17    3.89    1.44
   3  -3 -17    6.70    1.96
   3  -3 -17    3.82    1.64
   3  -3 -16    6.73    1.64
   3  -3 -16    9.53    2.11
   3  -3 -16    9.63    1.90
   3  -3 -16    9.59    2.24
   3  -3 -15    5.37    1.60
   3  -3 -15    6.82    1.58
   3  -3 -15    8.62    2.01
   3  -3 -15    8.88    2.08
   3  -3 -14   25.10    3.26
   3  -3 -14   27.50    3.17
   3  -3 -14   24.71    3.12
   3  -3 -14   26.21    2.89
   3  -3 -13    4.04    1.53
   3  -3 -13    2.88    1.44
   3  -3 -13    4.16    1.29
   3  -3 -13    2.10    1.37
   3  -3 -12   -0.07    1.11
   3  -3 -12    0.77    1.06
   3  -3 -12   -0.12    0.39
   3  -3 -12    0.88    0.81
   3  -3 -12   -0.18    0.94
   3  -3 -11   21.09    2.69
  -3   3  11   25.57    2.83
   3  -3 -11   26.45    2.75
   3  -3 -11   24.28    2.70
   3  -3 -11   25.17    1.67
   3  -3 -11   23.18    2.42
  -3   3  10   10.89    1.25
   3  -3 -10   11.66    1.97
  -3   3  10   11.17    1.83
   3  -3 -10    8.69    1.01
   3  -3 -10   12.06    1.82
   3  -3 -10   10.54    1.04
   3  -3 -10   11.21    1.68
   3  -3  -9  132.26    4.51
   3  -3  -9  137.62    4.46
   3  -3  -9  136.13    6.56
  -3   3   9  142.32    6.33
  -3   3   9  151.18    4.94
   3  -3  -9  144.08    6.13
   3  -3  -9  139.76    3.53
   3  -3  -8   69.49    2.40
   3  -3  -8   66.09    2.70
  -3   3   8   71.85    2.94
   3  -3  -8   62.28    4.08
   3  -3  -8   64.83    2.71
  -3   3   8   67.49    4.01
  -3   3   8   73.84    4.36
   3  -3  -7  212.25    5.62
  -3   3   7  195.84    5.68
   3  -3  -7  195.89    5.58
   3  -3  -7  192.09    7.55
  -3   3   7  209.82    7.49
  -3   3   7  204.91    7.55
   3  -3  -6  313.98    8.10
   3  -3  -6  316.11    7.77
  -3   3   6  320.96    8.28
  -3   3   6  294.41    7.76
   3  -3  -6  316.18   10.00
  -3   3   6  324.66    9.77
  -3   3   6  314.07    9.64
   3  -3  -5   45.98    2.28
  -3   3   5   46.03    1.98
  -3   3   5   53.04    2.45
  -3   3   5   50.66    2.91
   3  -3  -5   50.36    3.17
   3  -3  -5   50.56    2.78
  -3   3   5   49.68    2.99
   3  -3  -4  493.13   12.88
  -3   3   4  563.98   13.20
  -3   3   4  511.16   12.22
   3  -3  -4  535.40   13.89
  -3   3   4  533.96   13.87
   3  -3  -4  542.01   14.11
   3  -3  -4  558.96   13.66
  -3   3   4  538.58   13.46
   3  -3  -4  569.86   13.42
   3  -3  -3    3.44    1.02
  -3   3   3    5.31    0.84
   3  -3  -3    5.45    0.88
  -3   3   3    4.16    0.59
   3  -3  -3    4.74    0.87
  -3   3   3    5.61    1.12
   3  -3  -3    4.83    0.71
  -3   3   3    4.96    0.81
   3  -3  -2   24.93    1.41
  -3   3   2   25.24    1.94
  -3   3   2   25.93    1.79
   3  -3  -2   27.46    1.97
  -3   3   2   29.20    1.92
   3  -3  -2   23.07    1.83
   3  -3  -2   30.84    1.73
   3  -3  -2   26.61    1.88
  -3   3   2   24.72    1.46
   3  -3  -1   29.71    1.38
   3  -3  -1   28.97    1.98
  -3   3   1   36.41    2.14
   3  -3  -1   35.07    2.15
  -3   3   1   31.47    2.07
   3  -3  -1   33.02    1.84
  -3   3   1   33.82    2.00
   3  -3  -1   31.34    1.96
   3  -3  -1   31.18    2.04
  -3   3   1   29.55    1.41
  -3   3   0  119.86    3.27
   3  -3   0  120.90    4.18
  -3   3   0  108.40    4.35
  -3   3   0  122.91    4.23
   3  -3   0  133.46    4.69
   3  -3   0  129.54    4.25
   3  -3   0  123.15    4.61
  -3   3   0  127.75    4.60
  -3   3  -1  309.70    7.18
  -3   3  -1  340.08    9.09
   3  -3   1  329.77    8.56
   3  -3   1  311.81    9.06
   3  -3   1  325.73    8.97
  -3   3  -1  309.83    8.63
  -3   3  -1  308.96    8.86
  -3   3  -1  323.32    8.39
  -3   3  -2 1413.06   30.09
   3  -3   2 1348.42   31.05
  -3   3  -2 1421.92   30.98
  -3   3  -2 1323.80   30.60
   3  -3   2 1452.96   30.49
   3  -3   2 1331.00   29.78
   3  -3   2 1416.80   30.91
  -3   3  -2 1309.38   30.85
   3  -3   3  530.88   12.97
   3  -3   3  504.65   12.50
  -3   3  -3  514.93   13.24
   3  -3   3  512.73   13.54
   3  -3   3  532.08   13.37
  -3   3  -3  482.73   13.36
  -3   3  -3  561.52   13.50
  -3   3  -4  450.79   11.72
  -3   3  -4  426.08   11.68
   3  -3   4  445.72   11.21
   3  -3   4  439.08   11.70
  -3   3  -4  414.64   11.86
   3  -3   4  423.54   11.81
  -3   3  -5   41.25    2.58
  -3   3  -5   43.09    2.26
  -3   3  -5   40.65    2.67
   3  -3   5   43.69    2.53
   3  -3   5   42.82    2.74
  -3   3  -5   44.22    2.89
   3  -3   6   67.42    3.61
   3  -3   6   78.73    3.95
  -3   3  -6   70.78    3.77
  -3   3  -6   73.57    3.77
  -3   3  -6   72.30    3.95
  -3   3  -6   76.72    3.42
  -3   3  -7   12.33    1.66
   3  -3   7   10.00    1.37
  -3   3  -7   13.14    1.77
  -3   3  -7   13.87    1.77
   3  -3   7    8.47    1.41
  -3   3  -7   11.33    1.36
  -3   3  -8   35.09    2.83
   3  -3   8   33.79    2.82
  -3   3  -8   38.47    3.07
  -3   3  -8   37.89    3.01
   3  -3   8   35.77    2.57
  -3   3  -9  179.74    7.47
   3  -3   9  172.63    6.41
  -3   3  -9  171.26    7.06
  -3   3  -9  183.21    7.51
   3  -3   9  164.38    7.07
   3  -3  10  134.20    5.39
  -3   3 -10  125.91    6.04
   3  -3  10  130.95    6.42
  -3   3 -10  121.75    6.24
  -3   3 -10  124.12    6.37
   3  -3  11  141.35    5.63
  -3   3 -11  138.84    6.64
   3  -3  11  147.81    7.20
  -3   3 -11  149.94    7.14
  -3   3 -11  130.85    6.90
   3  -3  12   53.39    3.14
  -3   3 -12   51.21    3.97
   3  -3  12   57.34    4.44
  -3   3 -12   54.90    4.45
  -3   3 -12   57.41    4.34
  -3   3 -13    8.39    1.91
  -3   3 -13    7.03    1.61
  -3   3 -13    7.08    1.65
   3  -3  13    6.66    1.76
  -3   3 -14    6.93    1.85
  -3   3 -14    9.07    1.85
  -3   3 -14   10.20    1.96
   3  -3  14    9.34    2.09
   3  -3  15   -0.01    0.96
  -3   3 -15    0.59    1.00
  -3   3 -15    1.12    0.92
  -3   3 -15    1.81    1.03
   3  -3  16    0.47    1.08
  -3   3 -16    1.07    1.00
  -3   3 -16    1.93    1.21
   3  -2 -17    0.49    1.14
   3  -2 -17    1.44    1.17
   3  -2 -17    1.97    1.42
   3  -2 -16    2.84    1.31
   3  -2 -16    2.45    1.25
   3  -2 -16    1.03    1.12
   3  -2 -15   17.44    2.65
   3  -2 -15   14.28    2.08
   3  -2 -15   14.51    2.46
   3  -2 -14   75.05    5.33
   3  -2 -14   78.38    5.39
   3  -2 -14   86.10    4.99
   3  -2 -13  180.17    8.21
   3  -2 -13  175.76    5.92
   3  -2 -13  169.32    7.99
   3  -2 -13  176.30    7.40
   3  -2 -12   63.33    4.40
   3  -2 -12   59.96    3.01
   3  -2 -12   64.54    4.05
  -3   2  12   70.51    3.80
   3  -2 -12   67.44    4.54
   3  -2 -11   86.61    4.93
  -3   2  11   90.25    4.21
   3  -2 -11   86.37    4.93
   3  -2 -11   79.44    3.48
   3  -2 -11   83.40    4.49
  -3   2  11   78.72    5.00
  -3   2  10   26.79    2.08
  -3   2  10   27.38    2.76
   3  -2 -10   25.42    2.52
   3  -2 -10   25.88    1.92
   3  -2 -10   26.75    2.55
   3  -2 -10   25.61    1.79
   3  -2  -9   26.99    1.85
  -3   2   9   29.81    2.06
  -3   2   9   28.38    2.66
   3  -2  -9   27.33    2.42
   3  -2  -9   29.52    1.84
   3  -2  -9   27.95    1.11
   3  -2  -8    5.50    0.79
  -3   2   8    6.22    0.88
  -3   2   8    6.46    0.66
  -3   2   8    6.05    1.29
   3  -2  -8    7.74    1.26
   3  -2  -8    6.17    0.88
   3  -2  -8    7.16    0.66
  -3   2   7   21.21    1.53
  -3   2   7   22.93    1.38
   3  -2  -7   19.83    1.80
   3  -2  -7   21.95    1.50
  -3   2   7   19.60    2.04
   3  -2  -7   24.53    1.36
   3  -2  -6  272.44    7.17
  -3   2   6  269.72    7.30
   3  -2  -6  275.13    7.26
  -3   2   6  274.29    7.26
  -3   2   6  269.89    8.62
   3  -2  -5  571.80   13.74
  -3   2   5  599.98   13.94
  -3   2   5  589.57   15.06
   3  -2  -5  577.13   13.60
  -3   2   5  595.35   14.94
   3  -2  -5  628.07   14.80
  -3   2   5  560.62   13.63
   3  -2  -4 1513.83   34.33
   3  -2  -4 1560.14   35.45
  -3   2   4 1640.76   34.54
  -3   2   4 1541.98   34.01
  -3   2   4 1624.36   35.37
   3  -2  -4 1648.57   35.38
  -3   2   4 1550.19   34.86
   3  -2  -4 1646.92   34.76
   3  -2  -3  470.33   12.08
  -3   2   3  483.00   11.63
  -3   2   3  486.64   12.59
  -3   2   3  520.63   12.29
  -3   2   3  501.08   12.02
   3  -2  -3  514.48   12.73
   3  -2  -3  473.87   12.56
   3  -2  -3  494.17   11.81
   3  -2  -2   73.54    3.20
  -3   2   2   85.97    3.40
  -3   2   2   78.84    3.40
   3  -2  -2   68.96    3.16
   3  -2  -2   85.16    3.50
   3  -2  -2   84.64    3.47
  -3   2   2   80.44    2.81
   3  -2  -2   80.64    2.70
   3  -2  -1   15.17    0.81
  -3   2   1   17.30    1.31
   3  -2  -1   16.16    1.45
  -3   2   1   19.34    1.50
  -3   2   1   16.07    1.43
   3  -2  -1   17.96    1.46
   3  -2  -1   17.35    1.39
   3  -2  -1   19.52    1.55
  -3   2   1   17.04    0.92
   3  -2   0  119.34    4.39
  -3   2   0  107.14    4.08
  -3   2   0  117.22    3.85
   3  -2   0  121.39    4.36
  -3   2   0  110.57    4.24
  -3   2   0  124.34    4.41
   3  -2   0  130.05    4.23
   3  -2   0  111.93    3.79
   3  -2   1  178.52    5.82
   3  -2   1  189.64    5.53
   3  -2   1  161.79    4.52
  -3   2  -1  173.93    4.97
   3  -2   1  177.92    5.70
  -3   2  -1  172.63    5.74
  -3   2  -1  181.85    5.74
  -3   2  -1  162.54    5.40
  -3   2  -2  413.59    9.82
   3  -2   2  407.02   10.93
  -3   2  -2  380.34   10.49
   3  -2   2  430.59   10.60
  -3   2  -2  423.40   10.86
   3  -2   2  398.04    9.73
   3  -2   2  415.54   10.86
  -3   2  -2  401.45   10.95
  -3   2  -2  407.86    8.95
  -3   2  -3  459.82   12.37
   3  -2   3  518.49   12.32
   3  -2   3  487.30   11.80
  -3   2  -3  495.03   11.49
   3  -2   3  496.48   12.68
  -3   2  -3  481.63   12.87
  -3   2  -3  518.60   12.62
  -3   2  -3  476.85   11.07
   3  -2   3  464.62   12.61
   3  -2   4  316.64    8.42
   3  -2   4  295.28    8.84
  -3   2  -4  304.01    8.67
  -3   2  -4  287.41    8.65
   3  -2   4  319.02    8.52
   3  -2   4  306.14    8.93
  -3   2  -4  285.45    8.28
  -3   2  -4  300.38    9.17
  -3   2  -4  304.12    7.73
   3  -2   5  233.93    7.56
  -3   2  -5  251.45    7.46
  -3   2  -5  231.15    7.57
  -3   2  -5  228.84    7.33
  -3   2  -5  246.46    8.10
   3  -2   5  246.39    7.42
  -3   2  -5  241.43    6.83
  -3   2  -6   10.84    1.26
  -3   2  -6    9.18    1.35
  -3   2  -6   10.30    1.38
   3  -2   6    8.81    1.41
  -3   2  -6    8.47    1.40
   3  -2   6    8.43    1.25
  -3   2  -6    9.21    1.11
  -3   2  -7  110.08    4.87
   3  -2   7  100.65    4.49
   3  -2   7  111.42    5.15
  -3   2  -7  108.41    4.46
  -3   2  -7  106.64    4.91
  -3   2  -7  107.52    5.25
  -3   2  -7  113.08    4.54
   3  -2   8   60.03    3.31
  -3   2  -8   63.23    3.77
   3  -2   8   71.03    4.17
  -3   2  -8   62.84    3.88
  -3   2  -8   68.15    4.20
   3  -2   9   99.48    4.43
  -3   2  -9   97.81    4.98
   3  -2   9  103.27    5.42
  -3   2  -9   94.75    5.14
  -3   2  -9  102.79    5.45
   3  -2  10   25.33    2.10
   3  -2  10   30.25    3.04
  -3   2 -10   24.50    2.78
  -3   2 -10   24.78    2.77
  -3   2 -10   28.21    2.62
  -3   2 -11   -0.63    1.43
   3  -2  11    1.35    0.65
  -3   2 -11    1.09    0.95
  -3   2 -11    2.59    1.26
   3  -2  11    1.68    1.12
   3  -2  12    8.55    1.19
  -3   2 -12    5.56    1.66
  -3   2 -12    9.74    1.79
  -3   2 -12   11.78    2.10
   3  -2  12    8.96    1.90
  -3   2 -13   11.85    2.21
  -3   2 -13   14.19    2.03
  -3   2 -13   15.25    2.35
   3  -2  13   17.16    2.66
  -3   2 -14    8.85    2.04
  -3   2 -14   12.67    1.99
  -3   2 -14   13.39    2.29
   3  -2  14   12.77    2.30
   3  -2  15   15.00    2.68
  -3   2 -15   12.77    2.48
  -3   2 -15    9.95    1.85
  -3   2 -15   11.57    2.16
  -3   2 -16   25.07    3.50
   3  -2  16   22.86    3.30
   3  -1 -17    6.98    1.97
   3  -1 -17    9.97    2.10
   3  -1 -16   13.80    2.32
   3  -1 -16   17.19    2.76
   3  -1 -15    8.50    1.90
[truncated: 466,651 more chars]
