# Supplementary material for: Synthesis and crystal structure of trans-di­chlorido[3-methyl-1-(4-vinyl­benz­yl)-1H-imidazol-3-ium-2-yl-κC 2](4-phenyl­pyridine-κN)palladium(II)
Source: Acta Crystallogr E Crystallogr Commun. 2016 Mar 22;72(Pt 4):534–7. doi: 10.1107/S2056989016004394 (PMC4910322; doi:10.1107/S2056989016004394)
Supplement: Supplementary file 2 [file e-72-00534-Isup2.hkl]

data_I                                                                          
_shelx_title ' p-1 in P-1'                                                      
_shelx_refln_list_code          4                                               
_shelx_F_calc_maximum      198.97                                               
_exptl_crystal_F_000       536.00                                               
_reflns_d_resolution_high  0.7000                                               
                                                                                
loop_                                                                           
 _space_group_symop_operation_xyz                                               
 'x, y, z'                                                                      
 '-x, -y, -z'                                                                   
                                                                                
_cell_length_a     7.8768                                                       
_cell_length_b    12.2939                                                       
_cell_length_c    12.6120                                                       
_cell_angle_alpha  95.692                                                       
_cell_angle_beta   97.267                                                       
_cell_angle_gamma 103.574                                                       
                                                                                
_shelx_F_squared_multiplier     1.000                                           
                                                                                
loop_                                                                           
 _refln_index_h                                                                 
 _refln_index_k                                                                 
 _refln_index_l                                                                 
 _refln_F_squared_calc                                                          
 _refln_F_squared_meas                                                          
 _refln_F_squared_sigma                                                         
 _refln_observed_status                                                         
   1   0   0       3380.37       3445.20        47.38 o                         
   2   0   0        894.81        883.40        14.27 o                         
   3   0   0        331.78        344.84         7.41 o                         
   4   0   0       1073.78       1125.10        22.16 o                         
   5   0   0       1068.58        943.35        14.88 o                         
   6   0   0       1221.60       1139.52        25.37 o                         
   7   0   0       1522.13       1557.93        47.71 o                         
   8   0   0        324.24        324.60        13.05 o                         
   9   0   0         32.10         20.89         4.95 o                         
  10   0   0          4.51          5.03         5.96 o                         
 -10   1   0        402.14        452.71        19.11 o                         
  -9   1   0        216.68        239.14        13.17 o                         
  -8   1   0        686.94        683.82        30.29 o                         
  -7   1   0        112.26         94.35         6.67 o                         
  -6   1   0          0.37          1.67         3.24 o                         
  -5   1   0       1690.89       1637.94        36.95 o                         
  -4   1   0        928.12        791.78        14.28 o                         
  -3   1   0       2917.39       2974.55        50.51 o                         
  -2   1   0          2.87          4.30         1.14 o                         
  -1   1   0       2156.13       1992.42       158.40 o                         
   1   1   0       1940.61       1978.08        19.36 o                         
   2   1   0        584.65        586.69         8.44 o                         
   3   1   0       1818.92       1908.16        25.43 o                         
   4   1   0       3582.74       3619.85        71.51 o                         
   5   1   0       3251.21       3148.37        34.77 o                         
   6   1   0       1972.53       2016.31        33.92 o                         
   7   1   0         66.20         62.43         5.43 o                         
   8   1   0         60.78         63.49         6.47 o                         
   9   1   0         80.94         75.53         9.66 o                         
  10   1   0        296.55        321.04        20.25 o                         
 -11   2   0        295.85        334.35        25.81 o                         
 -10   2   0        181.31        200.58        13.20 o                         
  -9   2   0         10.61         11.31         4.30 o                         
  -8   2   0          0.47         -4.31         4.31 o                         
  -7   2   0         16.71          6.86         3.50 o                         
  -6   2   0       2206.85       2110.51        36.88 o                         
  -5   2   0       3921.27       3749.43        43.76 o                         
  -4   2   0        604.09        525.38         9.98 o                         
  -3   2   0        867.44        919.58        17.80 o                         
  -2   2   0        363.34        387.45         5.29 o                         
  -1   2   0       6251.62       6419.82        65.59 o                         
   0   2   0       2124.20       2206.32        20.12 o                         
   1   2   0      13200.48      13049.38        91.11 o                         
   2   2   0       6240.56       6282.95        62.96 o                         
   3   2   0        392.16        411.68         8.75 o                         
   4   2   0        102.69        100.39         5.44 o                         
   5   2   0          7.53          6.91         1.78 o                         
   6   2   0       1040.59       1054.12        17.05 o                         
   7   2   0        276.20        309.37        11.18 o                         
   8   2   0        254.03        272.90        14.20 o                         
   9   2   0        134.69        153.51        13.58 o                         
  10   2   0         26.28          7.61         5.19 o                         
 -11   3   0          0.14          1.04         3.36 o                         
 -10   3   0        282.86        291.43        22.02 o                         
  -9   3   0        631.50        623.54        21.58 o                         
  -8   3   0         89.57         93.32         9.61 o                         
  -7   3   0       1142.26       1150.37        25.58 o                         
  -6   3   0        824.78        831.15        15.54 o                         
  -5   3   0        103.71        126.11         7.08 o                         
  -4   3   0       1192.77       1205.28        16.49 o                         
  -3   3   0        934.57        961.02        15.43 o                         
  -2   3   0          2.81          5.94         1.10 o                         
  -1   3   0       3301.57       3725.19        37.64 o                         
   0   3   0      15089.29      15119.75       166.43 o                         
   1   3   0        481.81        471.41         6.45 o                         
   2   3   0        287.98        303.65         8.26 o                         
   3   3   0          8.93          4.80         1.38 o                         
   4   3   0       1546.94       1697.12        24.10 o                         
   5   3   0       1550.10       1593.86        24.34 o                         
   6   3   0        754.60        806.78        14.27 o                         
   7   3   0        366.77        391.70         9.58 o                         
   8   3   0         35.84         31.27         6.82 o                         
   9   3   0         33.56         22.96         6.87 o                         
  10   3   0         67.99         70.52        10.07 o                         
 -11   4   0        121.80        113.93        12.03 o                         
 -10   4   0        361.65        361.26        19.94 o                         
  -9   4   0        113.33        133.61        14.98 o                         
  -8   4   0        258.99        247.13        18.28 o                         
  -7   4   0         26.48         21.96         3.43 o                         
  -6   4   0        783.74        792.28        18.23 o                         
  -5   4   0       2724.78       2621.33        52.14 o                         
  -4   4   0       6772.99       6698.76        80.42 o                         
  -3   4   0       3195.50       3223.13        47.31 o                         
  -2   4   0          0.82          3.50         1.24 o                         
  -1   4   0        992.10       1155.48        21.33 o                         
   0   4   0        217.23        227.86         4.56 o                         
   1   4   0      15622.87      15410.06       190.95 o                         
   2   4   0       3353.05       3172.55        58.56 o                         
   3   4   0        324.54        305.82         8.27 o                         
   4   4   0         92.39         90.92         3.88 o                         
   5   4   0          7.87          5.74         2.28 o                         
   6   4   0         29.08         23.15         2.41 o                         
   7   4   0         81.05         84.00         7.33 o                         
   8   4   0        197.41        189.36        14.54 o                         
   9   4   0         12.82          2.56         5.36 o                         
 -11   5   0          3.19         -5.19         5.19 o                         
 -10   5   0         69.40         78.99        14.26 o                         
  -9   5   0        629.50        589.12        30.72 o                         
  -8   5   0        655.72        673.79        30.99 o                         
  -7   5   0        453.20        456.73        15.53 o                         
  -6   5   0        817.60        858.68        45.08 o                         
  -5   5   0       1666.41       1732.62        31.85 o                         
  -4   5   0        149.36        144.19         8.17 o                         
  -3   5   0        267.82        265.14         7.46 o                         
  -2   5   0        210.64        195.52         4.99 o                         
  -1   5   0       1839.67       1932.26        34.38 o                         
   0   5   0       4064.27       4009.26        74.00 o                         
   1   5   0       4243.93       4114.08        76.05 o                         
   2   5   0       3919.68       4091.38        75.78 o                         
   3   5   0        217.04        208.35         7.15 o                         
   4   5   0        147.39        154.35         6.25 o                         
   5   5   0       1381.75       1347.39        24.67 o                         
   6   5   0       1034.13       1023.72        27.00 o                         
   7   5   0        937.54        917.37        25.54 o                         
   8   5   0         87.27         86.07         8.53 o                         
   9   5   0          4.06         -4.62         4.62 o                         
 -11   6   0         80.23         82.51        10.46 o                         
 -10   6   0        440.04        460.83        32.01 o                         
  -9   6   0        693.65        697.18        34.02 o                         
  -8   6   0         43.54         46.61        10.13 o                         
  -7   6   0         75.43         77.62        10.75 o                         
  -6   6   0         10.89          7.74         2.41 o                         
  -5   6   0       2342.94       2439.89        51.43 o                         
  -4   6   0       7537.69       7447.61        89.17 o                         
  -3   6   0       8335.34       8453.20        98.13 o                         
  -2   6   0        403.62        382.83         7.86 o                         
  -1   6   0         72.77         62.41         2.58 o                         
   0   6   0        135.56        154.70         3.97 o                         
   1   6   0        153.35        151.43         4.24 o                         
   2   6   0       4263.08       4138.51        49.97 o                         
   3   6   0       1011.73        965.74        19.87 o                         
   4   6   0       1231.20       1212.61        21.98 o                         
   5   6   0        905.69        867.35        19.20 o                         
   6   6   0         25.79         33.60         4.66 o                         
   7   6   0          5.73          8.62         4.27 o                         
   8   6   0         16.68         16.98         5.10 o                         
   9   6   0         95.65         89.37         9.16 o                         
 -11   7   0         77.34         48.16         8.40 o                         
 -10   7   0         93.36        124.14        16.31 o                         
  -9   7   0         15.51         24.84        13.78 o                         
  -8   7   0        201.05        189.23        17.44 o                         
  -7   7   0         29.63         36.43         3.73 o                         
  -6   7   0       1207.89       1268.59        31.31 o                         
  -5   7   0        491.48        514.49        26.49 o                         
  -4   7   0       2378.30       2376.51        32.70 o                         
  -3   7   0        284.93        299.87         7.80 o                         
  -2   7   0        322.10        344.72         7.60 o                         
  -1   7   0         15.10         11.59         1.48 o                         
   0   7   0        347.57        296.71         7.17 o                         
   1   7   0       3234.56       3045.44        44.63 o                         
   2   7   0       3121.62       2848.84        56.87 o                         
   3   7   0        189.57        195.06         8.59 o                         
   4   7   0          7.16          2.81         2.63 o                         
   5   7   0          5.27          3.74         2.93 o                         
   6   7   0        755.91        766.41        19.70 o                         
   7   7   0        422.68        427.17        15.20 o                         
   8   7   0        368.18        408.81        21.65 o                         
 -10   8   0         74.53         49.83        10.98 o                         
  -9   8   0        739.15        770.49        37.57 o                         
  -8   8   0        477.54        478.30        45.71 o                         
  -7   8   0        247.77        267.15        21.75 o                         
  -6   8   0        623.58        653.19        20.25 o                         
  -5   8   0         53.67         46.84         5.74 o                         
  -4   8   0        954.54        969.01        18.57 o                         
  -3   8   0       2675.28       2639.97        36.48 o                         
  -2   8   0       4015.20       4058.34        62.21 o                         
  -1   8   0        365.85        358.28         8.85 o                         
   0   8   0        240.67        252.94         6.60 o                         
   1   8   0         52.45         60.18         3.13 o                         
   2   8   0          3.37          3.06         0.67 o                         
   3   8   0        545.67        542.41        13.49 o                         
   4   8   0        129.83        125.55         6.45 o                         
   5   8   0        136.65        142.82         8.18 o                         
   6   8   0        214.60        218.53        10.72 o                         
   7   8   0        161.29        174.34        10.17 o                         
   8   8   0          1.32          3.90         5.41 o                         
 -10   9   0        192.31        204.12        28.73 o                         
  -9   9   0        165.01        150.64        17.11 o                         
  -8   9   0        105.02        114.51        16.82 o                         
  -7   9   0        275.88        258.08        13.56 o                         
  -6   9   0         83.65         81.63         7.70 o                         
  -5   9   0        472.10        477.57        15.29 o                         
  -4   9   0       1234.00       1213.99        22.56 o                         
  -3   9   0       2332.10       2335.71        32.94 o                         
  -2   9   0        588.10        607.34        15.75 o                         
  -1   9   0        130.57        133.54         4.73 o                         
   0   9   0        537.51        530.49        10.75 o                         
   1   9   0        714.40        679.66        11.55 o                         
   2   9   0       1281.00       1234.56        19.45 o                         
   3   9   0        403.38        413.91        16.05 o                         
   4   9   0        246.78        253.83        10.02 o                         
   5   9   0          6.41          3.53         2.73 o                         
   6   9   0         87.98        106.45         6.98 o                         
   7   9   0         87.41        119.83        10.19 o                         
 -10  10   0         34.26         42.70        11.42 o                         
  -9  10   0        205.95        239.60        21.90 o                         
  -8  10   0        795.85        827.87        38.72 o                         
  -7  10   0        368.80        380.97        16.91 o                         
  -6  10   0        180.05        215.58        19.07 o                         
  -5  10   0         32.89         29.66         5.87 o                         
  -4  10   0         95.33         86.23         6.88 o                         
  -3  10   0       1466.01       1478.49        24.93 o                         
  -2  10   0       1722.94       1690.11        24.06 o                         
  -1  10   0        266.46        270.30         8.49 o                         
   0  10   0        384.27        389.07         8.73 o                         
   1  10   0        290.43        287.73         8.27 o                         
   2  10   0        200.45        197.14         9.53 o                         
   3  10   0          0.03         -1.56         2.34 o                         
   4  10   0         35.06         36.19         4.36 o                         
   5  10   0         63.70         55.08         6.51 o                         
   6  10   0        162.25        175.98        11.22 o                         
   7  10   0         62.84         40.88         9.08 o                         
 -10  11   0        145.58        144.69        18.39 o                         
  -9  11   0        354.63        350.62        26.59 o                         
  -8  11   0        137.02        129.45        16.17 o                         
  -7  11   0          7.51         12.03         4.44 o                         
  -6  11   0         54.09         50.89         6.89 o                         
  -5  11   0        246.85        249.61        11.98 o                         
  -4  11   0        451.69        460.12        15.85 o                         
  -3  11   0       1475.64       1472.93        32.07 o                         
  -2  11   0       1533.31       1520.70        34.04 o                         
  -1  11   0        211.54        212.41         9.34 o                         
   0  11   0          1.94          1.05         2.13 o                         
   1  11   0        337.85        344.03         9.66 o                         
   2  11   0        680.33        686.90        14.37 o                         
   3  11   0        863.67        884.50        19.37 o                         
   4  11   0        222.19        222.82        14.91 o                         
   5  11   0         37.94         34.97         5.75 o                         
   6  11   0         21.97         15.03         4.51 o                         
  -9  12   0          0.07          0.55        10.81 o                         
  -8  12   0        339.77        358.57        37.08 o                         
  -7  12   0        448.13        448.28        24.39 o                         
  -6  12   0        142.40        162.84        12.25 o                         
  -5  12   0        277.64        278.57        13.05 o                         
  -4  12   0          4.38          7.33         3.82 o                         
  -3  12   0         15.49         12.97         3.79 o                         
  -2  12   0        176.90        178.32         9.05 o                         
  -1  12   0        565.67        611.84        16.90 o                         
   0  12   0        252.36        287.32         9.18 o                         
   1  12   0        188.95        190.17         7.21 o                         
   2  12   0        273.33        283.61        10.69 o                         
   3  12   0         32.65         33.31         6.41 o                         
   4  12   0         10.27          7.66         6.45 o                         
   5  12   0         17.04          6.02         5.21 o                         
  -9  13   0        288.39        309.83        25.94 o                         
  -8  13   0        450.24        468.49        30.85 o                         
  -7  13   0        224.89        218.01        20.57 o                         
  -6  13   0         26.40         29.44         6.57 o                         
  -5  13   0          1.77         -3.62         3.62 o                         
  -4  13   0          0.39         -0.74         3.37 o                         
  -3  13   0        514.97        559.82        18.63 o                         
  -2  13   0       1017.07       1085.71        42.91 o                         
  -1  13   0        595.39        635.87        19.14 o                         
   0  13   0        196.85        212.82         8.21 o                         
   1  13   0          0.06         -1.69         2.95 o                         
   2  13   0         93.57         92.66         9.44 o                         
   3  13   0        278.54        290.11        13.70 o                         
   4  13   0        140.32        135.93        11.18 o                         
   5  13   0         73.14         67.50        12.04 o                         
  -8  14   0          4.78         13.60         8.34 o                         
  -7  14   0        164.16        148.00        32.16 o                         
  -6  14   0        338.45        359.85        19.62 o                         
  -5  14   0        119.86        127.95        11.47 o                         
  -4  14   0         86.87         86.33         8.10 o                         
  -3  14   0        113.29        113.28         8.78 o                         
  -2  14   0          2.44          4.19         4.85 o                         
  -1  14   0          0.53          6.90         2.60 o                         
   0  14   0         69.84         86.29         6.42 o                         
   1  14   0         92.21         96.92         8.45 o                         
   2  14   0        168.05        179.04        13.24 o                         
   3  14   0        243.71        241.73        15.66 o                         
   4  14   0         67.01         58.73        12.22 o                         
  -7  15   0        303.27        326.60        25.92 o                         
  -6  15   0        150.76        152.13        17.24 o                         
  -5  15   0         27.66         17.36         4.96 o                         
  -4  15   0          2.33         -4.08         4.08 o                         
  -3  15   0        125.73        115.33        10.54 o                         
  -2  15   0        196.28        212.94        13.26 o                         
  -1  15   0        240.04        254.35        15.33 o                         
   0  15   0        234.43        246.15        20.34 o                         
   1  15   0         27.95         24.79         8.08 o                         
   2  15   0          1.57         -5.13         6.58 o                         
   3  15   0          7.24         11.09        11.55 o                         
  -6  16   0         96.28        118.29        12.27 o                         
  -5  16   0        130.86        109.61        12.10 o                         
  -4  16   0         76.14        100.83        11.37 o                         
  -3  16   0        107.43        112.05        11.97 o                         
  -2  16   0         90.80         83.19        12.96 o                         
  -1  16   0          1.06         10.52         6.81 o                         
   0  16   0          0.62         -2.79         6.99 o                         
   1  16   0         11.46          3.95        14.91 o                         
  -5  17   0         85.46         92.94        11.58 o                         
  -4  17   0          6.72         -5.34         5.45 o                         
  -3  17   0          0.22         -4.20         6.58 o                         
  -2  17   0         64.75         70.35        11.85 o                         
  -1  17   0        175.18        167.98        18.25 o                         
   0 -17   1        111.05        113.66        23.11 o                         
   1 -17   1         63.29         78.46        12.51 o                         
   2 -17   1        235.74        253.76        21.38 o                         
   3 -17   1          0.03         -7.62         7.62 o                         
   4 -17   1          1.31         -2.38         7.81 o                         
   5 -17   1         37.04         38.69         8.36 o                         
  -1 -16   1         53.90         50.27        16.71 o                         
   0 -16   1         38.37         46.78         9.90 o                         
   1 -16   1          7.22         16.35         6.87 o                         
   2 -16   1         36.94         25.77         8.83 o                         
   3 -16   1         23.35         28.91         5.09 o                         
   4 -16   1        116.74        134.42        10.64 o                         
   5 -16   1        217.73        219.14        13.65 o                         
   6 -16   1        259.33        290.22        16.04 o                         
  -3 -15   1         38.37         25.94        10.66 o                         
  -2 -15   1          1.56         -3.16         5.71 o                         
  -1 -15   1         16.32         17.44         4.42 o                         
   0 -15   1        298.12        324.47        14.49 o                         
   1 -15   1        690.91        758.86        48.69 o                         
   2 -15   1         13.55          5.16         4.54 o                         
   3 -15   1        123.12        122.40        12.36 o                         
   4 -15   1          1.03          3.65         3.81 o                         
   5 -15   1         17.42         16.95         4.66 o                         
   6 -15   1         47.31         46.29         7.16 o                         
   7 -15   1        246.48        219.62        21.61 o                         
  -4 -14   1          2.96          4.31         5.78 o                         
  -3 -14   1         67.68         56.95         8.51 o                         
  -2 -14   1        111.73        113.08         8.82 o                         
  -1 -14   1         93.97        118.17         8.71 o                         
   0 -14   1        418.65        435.70        17.80 o                         
   1 -14   1         34.19         37.10         4.08 o                         
   2 -14   1         43.36         48.11         6.91 o                         
   3 -14   1         19.38          7.16         5.50 o                         
   4 -14   1        192.71        202.98        12.01 o                         
   5 -14   1        126.01        137.02        10.29 o                         
   6 -14   1        548.75        557.56        20.91 o                         
   7 -14   1        350.61        382.20        27.65 o                         
   8 -14   1          1.76         -4.09         6.68 o                         
  -5 -13   1        115.57        128.44        11.96 o                         
  -4 -13   1        211.75        209.87        14.49 o                         
  -3 -13   1        141.27        157.48        10.35 o                         
  -2 -13   1        242.81        249.03        12.29 o                         
  -1 -13   1          0.03          4.29         2.59 o                         
   0 -13   1          2.08          3.66         2.33 o                         
   1 -13   1        232.70        230.90        10.95 o                         
   2 -13   1       1225.11       1293.56        28.04 o                         
   3 -13   1        238.58        242.14        15.32 o                         
   4 -13   1         85.81         92.83         8.08 o                         
   5 -13   1          1.69         -3.73         4.10 o                         
   6 -13   1         31.63         28.87         5.34 o                         
   7 -13   1         47.77         49.26        12.55 o                         
   8 -13   1        139.77        150.68        21.66 o                         
   9 -13   1        114.00        132.96        34.70 o                         
  -6 -12   1        188.43        214.60        17.35 o                         
  -5 -12   1         16.17         16.93         4.84 o                         
  -4 -12   1         40.56         45.76         5.98 o                         
  -3 -12   1          4.22          4.18         4.02 o                         
  -2 -12   1         12.06         11.61         3.00 o                         
  -1 -12   1        262.46        264.97         8.67 o                         
   0 -12   1        277.00        287.46         9.26 o                         
   1 -12   1       1496.25       1543.09        30.01 o                         
   2 -12   1        600.70        577.35        17.10 o                         
   3 -12   1        124.07        126.03         8.64 o                         
   4 -12   1         13.07          9.70         3.90 o                         
   5 -12   1         67.91         64.77         6.95 o                         
   6 -12   1        286.15        279.75        15.74 o                         
   7 -12   1        802.97        799.39        54.10 o                         
   8 -12   1        283.22        297.18        24.70 o                         
   9 -12   1         12.20          7.88         7.26 o                         
  -6 -11   1         14.40         15.65         4.72 o                         
  -5 -11   1         45.71         45.60         7.86 o                         
  -4 -11   1        166.80        199.74        11.06 o                         
  -3 -11   1        762.86        763.16        21.26 o                         
  -2 -11   1        407.59        424.34        11.24 o                         
  -1 -11   1        306.63        311.23         9.78 o                         
   0 -11   1        208.18        197.45         6.26 o                         
   1 -11   1        198.21        197.80         7.66 o                         
   2 -11   1        985.21        991.36        19.11 o                         
   3 -11   1        286.23        293.76        12.52 o                         
   4 -11   1        668.45        695.22        20.04 o                         
   5 -11   1          5.35          1.05         3.77 o                         
   6 -11   1        426.36        415.47        16.75 o                         
   7 -11   1        400.58        375.04        36.96 o                         
   8 -11   1         20.45         17.80         8.81 o                         
   9 -11   1         47.68         55.26        11.83 o                         
  10 -11   1         60.83         78.30        37.67 o                         
  -7 -10   1         52.68         61.83         8.83 o                         
  -6 -10   1         67.65         63.05         7.77 o                         
  -5 -10   1         69.62         69.93        12.12 o                         
  -4 -10   1        595.28        575.25        15.26 o                         
  -3 -10   1         46.35         53.61         4.69 o                         
  -2 -10   1          1.05          1.04         0.90 o                         
  -1 -10   1        272.62        266.35         8.45 o                         
   0 -10   1        264.04        281.51         7.46 o                         
   1 -10   1       1791.47       1798.71        26.59 o                         
   2 -10   1       2706.54       2581.61        34.99 o                         
   3 -10   1       1104.80       1103.23        24.49 o                         
   4 -10   1        239.15        235.24        11.02 o                         
   5 -10   1        324.68        327.12        13.26 o                         
   6 -10   1        261.91        262.36        17.05 o                         
   7 -10   1        593.83        571.36        30.66 o                         
   8 -10   1        958.65       1010.45        43.55 o                         
   9 -10   1         73.77         60.95        19.20 o                         
  10 -10   1          4.98          5.61         6.69 o                         
  -7  -9   1        184.29        208.07        11.40 o                         
  -6  -9   1         79.27         86.44         7.40 o                         
  -5  -9   1         22.76         15.68         3.53 o                         
  -4  -9   1        122.69        121.42         6.85 o                         
  -3  -9   1        527.98        541.09        14.48 o                         
  -2  -9   1        465.20        452.60         8.32 o                         
  -1  -9   1        126.91        121.05         6.83 o                         
   0  -9   1         97.25         90.23         5.41 o                         
   1  -9   1        252.93        250.56         9.59 o                         
   2  -9   1         46.70         48.66         3.93 o                         
   3  -9   1       1875.67       1947.71        33.77 o                         
   4  -9   1        571.60        547.60        16.16 o                         
   5  -9   1        496.03        501.03        15.87 o                         
   6  -9   1        101.21        123.26         9.16 o                         
   7  -9   1        301.74        330.67        22.65 o                         
   8  -9   1        256.90        287.44        25.25 o                         
   9  -9   1         13.38         26.78        11.59 o                         
  10  -9   1        107.78        141.71        17.66 o                         
  -8  -8   1          1.84          5.56         7.22 o                         
  -7  -8   1          0.04          2.73         3.87 o                         
  -6  -8   1         93.03         95.50         7.09 o                         
  -5  -8   1        778.84        771.21        18.75 o                         
  -4  -8   1        351.70        357.58        11.41 o                         
  -3  -8   1       1586.22       1513.55        26.74 o                         
  -2  -8   1        400.58        376.15         8.50 o                         
  -1  -8   1         35.64         34.53         2.65 o                         
   0  -8   1          5.75          7.90         1.48 o                         
   1  -8   1        507.71        486.21        10.12 o                         
   2  -8   1       4643.79       4455.55        65.31 o                         
   3  -8   1       4202.38       4158.04        57.52 o                         
   4  -8   1       1484.52       1486.95        27.97 o                         
   5  -8   1         32.52         25.11         3.89 o                         
   6  -8   1         16.50         15.46         3.75 o                         
   7  -8   1        459.39        480.13        26.60 o                         
   8  -8   1        725.97        750.31        35.47 o                         
   9  -8   1        444.15        495.91        29.89 o                         
  10  -8   1         56.75         57.13        11.79 o                         
  -8  -7   1        373.11        396.23        17.60 o                         
  -7  -7   1        333.41        363.49        13.82 o                         
  -6  -7   1        581.51        597.12        16.86 o                         
  -5  -7   1        198.00        205.94         9.17 o                         
  -4  -7   1         19.75         14.46         2.86 o                         
  -3  -7   1        105.37         95.72         3.64 o                         
  -2  -7   1       1327.47       1290.91        16.76 o                         
  -1  -7   1       2076.74       1999.37        31.05 o                         
   0  -7   1         27.89         24.19         2.13 o                         
   1  -7   1        636.66        641.22        11.40 o                         
   2  -7   1        835.53        830.28        19.76 o                         
   3  -7   1        112.62        133.16         6.11 o                         
   4  -7   1        424.83        449.71        13.26 o                         
   5  -7   1        224.17        235.67         9.60 o                         
   6  -7   1        276.46        298.94        14.65 o                         
   7  -7   1        981.59        944.42        37.12 o                         
   8  -7   1       1104.55       1102.22        45.67 o                         
   9  -7   1        163.53        147.25        20.10 o                         
  10  -7   1          6.93          9.56         7.09 o                         
  -9  -6   1        116.51        133.81        10.89 o                         
  -8  -6   1        133.27        147.79        10.83 o                         
  -7  -6   1        106.07        120.66         9.47 o                         
  -6  -6   1         54.96         49.91         5.29 o                         
  -5  -6   1         61.25         69.37         6.49 o                         
  -4  -6   1       1433.51       1392.32        22.93 o                         
  -3  -6   1       2869.64       2665.67        40.78 o                         
  -2  -6   1       7313.95       6892.55        63.82 o                         
  -1  -6   1       1315.55       1261.08        22.30 o                         
   0  -6   1        425.94        464.57         8.74 o                         
   1  -6   1          3.13          4.58         1.58 o                         
   2  -6   1        713.39        755.46        16.17 o                         
   3  -6   1       4732.08       4796.58        65.77 o                         
   4  -6   1       5031.55       5020.63        64.12 o                         
   5  -6   1       1085.10       1136.11        25.01 o                         
   6  -6   1         36.56         42.01         4.75 o                         
   7  -6   1          2.85          3.55         6.66 o                         
   8  -6   1         31.54         24.12        13.54 o                         
   9  -6   1        276.66        287.65        21.99 o                         
  10  -6   1        133.92        118.88        22.99 o                         
  11  -6   1         28.59         20.57         6.93 o                         
  -9  -5   1         23.04         27.27         6.23 o                         
  -8  -5   1         58.98         71.79         9.49 o                         
  -7  -5   1        474.15        498.52        17.43 o                         
  -6  -5   1        207.55        214.27        11.86 o                         
  -5  -5   1        788.76        759.01        23.15 o                         
  -4  -5   1        750.33        734.87        15.09 o                         
  -3  -5   1        155.50        137.55         5.70 o                         
  -2  -5   1        540.84        569.42        10.91 o                         
  -1  -5   1       2487.04       2401.01        47.84 o                         
   0  -5   1        362.50        348.58        10.99 o                         
   1  -5   1        982.84        938.52        31.50 o                         
   2  -5   1       3078.72       3128.43        71.55 o                         
   3  -5   1       3008.62       3245.81        81.72 o                         
   4  -5   1        489.18        477.42        12.08 o                         
   5  -5   1        200.83        211.77        16.79 o                         
   6  -5   1        466.02        445.75        15.35 o                         
   7  -5   1        642.80        659.39        19.69 o                         
   8  -5   1       1278.38       1279.66        44.81 o                         
   9  -5   1        873.04        896.88        40.67 o                         
  10  -5   1        125.89        117.63        15.22 o                         
  11  -5   1          2.93         -6.42         6.42 o                         
  -9  -4   1         79.04         75.50         9.94 o                         
  -8  -4   1        431.69        427.75        29.10 o                         
  -7  -4   1        538.46        568.35        17.05 o                         
  -6  -4   1          8.65          7.68         1.54 o                         
  -5  -4   1         20.82         15.49         3.91 o                         
  -4  -4   1         65.73         56.47         3.92 o                         
  -3  -4   1       1589.15       1489.04        23.38 o                         
  -2  -4   1       6420.45       6231.30       118.12 o                         
  -1  -4   1       7166.70       7058.02        90.92 o                         
   0  -4   1       1099.27       1113.61        26.91 o                         
   1  -4   1          0.81          1.33         1.41 o                         
   2  -4   1        422.02        452.59         8.27 o                         
   3  -4   1       2101.16       2122.17        37.95 o                         
   4  -4   1       5948.96       5989.31        73.12 o                         
   5  -4   1       1510.72       1500.42        23.45 o                         
   6  -4   1        250.38        238.94         9.37 o                         
   7  -4   1         26.96         37.86         5.30 o                         
   8  -4   1          3.36          2.19         5.89 o                         
   9  -4   1         98.63         99.45        11.32 o                         
  10  -4   1        241.29        272.52        23.33 o                         
  11  -4   1         46.02         40.71         8.71 o                         
 -10  -3   1         95.17        100.36        11.72 o                         
  -9  -3   1         36.41         39.40         7.89 o                         
  -8  -3   1         12.72          9.41         6.03 o                         
  -7  -3   1        144.73        160.52         6.46 o                         
  -6  -3   1        338.10        366.53        16.24 o                         
  -5  -3   1       1037.44       1089.22        21.79 o                         
  -4  -3   1        836.20        909.69        13.99 o                         
  -3  -3   1       1132.42       1095.36        16.89 o                         
  -2  -3   1       3290.19       3442.38        46.02 o                         
  -1  -3   1       3950.32       4031.86        31.52 o                         
   0  -3   1        746.48        738.89        11.43 o                         
   1  -3   1          1.82          5.31         1.45 o                         
   2  -3   1        409.69        364.18         7.00 o                         
   3  -3   1       2672.41       2495.01        28.99 o                         
   4  -3   1       4505.10       4526.99        50.67 o                         
   5  -3   1        290.14        296.22         8.42 o                         
   6  -3   1         26.69         31.51         3.46 o                         
   7  -3   1        387.35        380.95        19.87 o                         
   8  -3   1        826.64        768.23        34.37 o                         
   9  -3   1        948.54        989.71        42.33 o                         
  10  -3   1        560.01        551.00        24.39 o                         
  11  -3   1         22.81         24.94         9.23 o                         
 -10  -2   1          6.70          6.95         6.01 o                         
  -9  -2   1        172.97        157.08        13.55 o                         
  -8  -2   1        687.40        657.06        21.76 o                         
  -7  -2   1       1331.92       1384.28        41.26 o                         
  -6  -2   1        778.44        769.15        16.85 o                         
  -5  -2   1        559.88        609.43        13.33 o                         
  -4  -2   1          6.00          6.88         1.68 o                         
  -3  -2   1        753.28        790.70        11.04 o                         
  -2  -2   1       5728.33       5713.75        46.16 o                         
  -1  -2   1      39588.25      37399.84       445.74 o                         
   0  -2   1      12274.87      12032.36       156.17 o                         
   1  -2   1       1047.86       1038.03        13.62 o                         
   2  -2   1          0.53          2.79         1.13 o                         
   3  -2   1       1270.75       1361.12        21.04 o                         
   4  -2   1       2555.21       2582.94        28.48 o                         
   5  -2   1       1353.20       1237.01        19.06 o                         
   6  -2   1        535.99        502.76        18.27 o                         
   7  -2   1        234.53        240.76        13.62 o                         
   8  -2   1        202.22        188.29        13.21 o                         
   9  -2   1         18.60         28.53         6.26 o                         
  10  -2   1          0.15          3.70         3.90 o                         
 -10  -1   1        139.17        129.75        13.02 o                         
  -9  -1   1        135.62        130.15         9.57 o                         
  -8  -1   1        101.66        102.06         7.88 o                         
  -7  -1   1         91.40        103.42         4.92 o                         
  -6  -1   1        267.20        260.06         9.06 o                         
  -5  -1   1        233.51        223.33         7.66 o                         
  -4  -1   1        366.01        402.04        13.12 o                         
  -3  -1   1       2959.95       3066.34        32.17 o                         
  -2  -1   1       5945.97       5922.17        52.53 o                         
  -1  -1   1       4143.26       4410.15        46.93 o                         
   1  -1   1       2522.22       2549.19        28.13 o                         
   2  -1   1         15.19         32.59         1.70 o                         
   3  -1   1       3684.77       3708.70        47.58 o                         
   4  -1   1       9330.85       9221.04       121.02 o                         
   5  -1   1       1582.87       1448.67        24.98 o                         
   6  -1   1        249.07        259.95        13.92 o                         
   7  -1   1         70.08         68.93         7.66 o                         
   8  -1   1        110.76        130.28         9.30 o                         
   9  -1   1        691.21        677.37        22.49 o                         
  10  -1   1        367.54        390.55        22.15 o                         
 -10   0   1         46.70         54.13        13.22 o                         
  -9   0   1          2.59         -4.35         4.35 o                         
  -8   0   1        156.54        154.93        11.88 o                         
  -7   0   1       2003.82       1956.59        36.50 o                         
  -6   0   1       2581.88       2498.74        36.52 o                         
  -5   0   1       1485.33       1376.71        19.90 o                         
  -4   0   1         48.03         34.87         2.55 o                         
  -3   0   1        769.92        808.03        14.96 o                         
  -2   0   1        111.49        109.60         3.06 o                         
  -1   0   1       9492.81       8519.32       705.86 o                         
   1   0   1      29753.62      28120.31       233.40 o                         
   2   0   1        547.49        535.76         8.30 o                         
   3   0   1        393.17        381.06         7.48 o                         
   4   0   1        301.66        316.32        12.49 o                         
   5   0   1        768.02        751.79        12.74 o                         
   6   0   1        624.89        619.92        19.92 o                         
   7   0   1         76.35         88.83         8.31 o                         
   8   0   1        189.04        176.32        10.57 o                         
   9   0   1        403.16        409.10        17.21 o                         
  10   0   1         60.12         47.21         8.82 o                         
 -11   1   1         26.37         41.82        22.25 o                         
 -10   1   1        155.46        185.52        15.55 o                         
  -9   1   1        144.74        150.81        11.24 o                         
  -8   1   1        455.86        442.10        17.87 o                         
  -7   1   1        789.80        740.18        22.84 o                         
  -6   1   1        105.48         98.28         5.91 o                         
  -5   1   1         49.57         42.49         4.04 o                         
  -4   1   1        534.85        532.01        13.26 o                         
  -3   1   1         54.84         35.56         1.91 o                         
  -2   1   1       2678.78       2505.42        34.16 o                         
  -1   1   1       3910.66       4044.41        32.18 o                         
   0   1   1       1269.49        922.66       138.93 o                         
   1   1   1       2379.37       2466.84        19.52 o                         
   2   1   1         48.68         51.93         2.17 o                         
   3   1   1        728.68        754.20        14.81 o                         
   4   1   1       4083.66       3987.81        65.94 o                         
   5   1   1       5104.68       5073.04        64.64 o                         
   6   1   1       1064.36       1078.60        18.79 o                         
   7   1   1         77.30         73.31         3.88 o                         
   8   1   1         53.78         44.71         7.94 o                         
   9   1   1        116.16        117.61        12.48 o                         
  10   1   1        169.13        187.21        15.91 o                         
 -11   2   1        189.54        202.57        19.97 o                         
 -10   2   1        263.29        293.12        17.42 o                         
  -9   2   1        125.27        138.16         8.37 o                         
  -8   2   1         24.25         16.18         3.62 o                         
  -7   2   1        179.60        189.23         8.76 o                         
  -6   2   1       3181.26       3053.48        45.83 o                         
  -5   2   1       4115.94       3844.23        44.16 o                         
  -4   2   1        962.69        903.03        22.12 o                         
  -3   2   1        150.55        132.68         3.16 o                         
  -2   2   1       1452.71       1547.09        13.29 o                         
  -1   2   1         92.32         89.62         2.16 o                         
   0   2   1       5465.84       5610.84        38.34 o                         
   1   2   1       6288.66       6277.69        43.56 o                         
   2   2   1        907.99        875.18        13.34 o                         
   3   2   1        249.85        237.84         5.44 o                         
   4   2   1        398.36        370.23         8.80 o                         
   5   2   1         25.46         26.47         1.98 o                         
   6   2   1         61.80         60.45         4.57 o                         
   7   2   1         35.33         35.69         3.57 o                         
   8   2   1         89.35         78.32         9.40 o                         
   9   2   1        168.33        165.91        14.95 o                         
  10   2   1        124.48        144.89        14.11 o                         
 -11   3   1         11.90         10.55         7.60 o                         
 -10   3   1         61.44         57.16         8.75 o                         
  -9   3   1        278.68        289.78        23.66 o                         
  -8   3   1        263.87        269.07        18.35 o                         
  -7   3   1        991.21       1006.58        23.77 o                         
  -6   3   1       2501.24       2529.89        45.17 o                         
  -5   3   1        995.31        967.96        23.35 o                         
  -4   3   1        124.04        124.03         6.71 o                         
  -3   3   1        257.06        247.64         5.09 o                         
  -2   3   1        509.78        490.06         6.59 o                         
  -1   3   1      15795.49      15904.25       104.72 o                         
   0   3   1      10495.89      10194.72        71.96 o                         
   1   3   1       4941.27       4885.03        53.01 o                         
   2   3   1        174.92        175.97         4.18 o                         
   3   3   1         13.32         12.28         1.44 o                         
   4   3   1       1005.72        957.85        16.02 o                         
   5   3   1       3021.81       3034.73        42.49 o                         
   6   3   1       2226.75       2320.35        28.58 o                         
   7   3   1        239.86        257.21         9.61 o                         
   8   3   1          0.46         -1.25         5.02 o                         
   9   3   1          0.68          1.92         5.47 o                         
  10   3   1         36.80         16.25         5.35 o                         
 -11   4   1        335.16        356.81        20.75 o                         
 -10   4   1        328.26        335.02        19.36 o                         
  -9   4   1        179.87        163.39        16.78 o                         
  -8   4   1          9.79          6.61         4.29 o                         
  -7   4   1         11.00          8.11         3.67 o                         
  -6   4   1        736.40        674.38        20.76 o                         
  -5   4   1       4841.63       4790.92        60.73 o                         
  -4   4   1       4765.80       4940.66        89.52 o                         
  -3   4   1       1149.28       1167.98        27.73 o                         
  -2   4   1        662.08        674.59         9.07 o                         
  -1   4   1        189.06        220.49         4.73 o                         
   0   4   1        281.03        284.36         4.31 o                         
   1   4   1       2391.03       2365.37        24.83 o                         
   2   4   1       4038.23       4236.46        77.39 o                         
   3   4   1       1072.24       1086.23        18.22 o                         
   4   4   1        957.66        931.04        17.87 o                         
   5   4   1       1332.86       1370.43        21.54 o                         
   6   4   1          6.45         13.56         2.06 o                         
   7   4   1          6.56         -2.63         6.28 o                         
   8   4   1         65.62         73.39         7.99 o                         
   9   4   1        106.31        118.12        10.57 o                         
 -11   5   1         95.27         93.10        11.26 o                         
 -10   5   1          0.72          6.20         5.21 o                         
  -9   5   1         30.26         15.21         5.84 o                         
  -8   5   1         37.79         36.80         6.26 o                         
  -7   5   1        648.87        636.02        21.88 o                         
  -6   5   1       2477.99       2404.14        46.61 o                         
  -5   5   1       3119.01       3174.50        51.02 o                         
  -4   5   1        340.27        362.04         9.35 o                         
  -3   5   1         11.10         11.32         1.74 o                         
  -2   5   1        315.95        345.01         7.29 o                         
  -1   5   1       1546.18       1547.67        16.47 o                         
   0   5   1       4436.81       4294.19        52.56 o                         
   1   5   1       6693.21       6539.55        92.44 o                         
   2   5   1       2339.49       2451.72        45.02 o                         
   3   5   1        106.37        116.85         7.19 o                         
   4   5   1          0.09          1.93         2.73 o                         
   5   5   1       1290.23       1264.31        23.71 o                         
   6   5   1       1785.53       1791.80        41.60 o                         
   7   5   1        325.98        320.85        12.50 o                         
   8   5   1        417.41        396.58        17.69 o                         
   9   5   1          8.91          4.82         5.32 o                         
 -11   6   1        105.06         85.70        10.78 o                         
 -10   6   1        435.18        431.99        21.96 o                         
  -9   6   1        378.76        346.97        23.64 o                         
  -8   6   1        122.90        117.52        13.45 o                         
  -7   6   1        211.39        191.80        12.23 o                         
  -6   6   1        175.23        182.93         8.45 o                         
  -5   6   1        720.52        749.81        20.99 o                         
  -4   6   1       3502.69       3490.58        48.34 o                         
  -3   6   1       2965.94       2986.63        35.05 o                         
  -2   6   1        779.98        760.48        11.35 o                         
  -1   6   1        412.48        416.96        10.24 o                         
   0   6   1        665.55        662.07         9.89 o                         
   1   6   1        361.50        406.81         8.10 o                         
   2   6   1        119.45        113.31         4.48 o                         
   3   6   1        714.93        716.56        13.91 o                         
   4   6   1        119.93        130.51         6.95 o                         
   5   6   1        761.41        752.02        24.35 o                         
   6   6   1       1017.67       1007.41        22.63 o                         
   7   6   1         54.42         57.18         9.01 o                         
   8   6   1         23.15         16.70         5.46 o                         
   9   6   1         45.23         39.70         7.53 o                         
 -11   7   1        178.87        168.47        14.72 o                         
 -10   7   1        206.32        212.85        15.67 o                         
  -9   7   1        169.61        167.78        16.85 o                         
  -8   7   1         16.06         13.36         7.08 o                         
  -7   7   1         22.01         25.73         3.96 o                         
  -6   7   1         26.99         38.80         7.23 o                         
  -5   7   1       4064.44       4046.60        64.98 o                         
  -4   7   1       1885.47       1766.27        29.38 o                         
  -3   7   1       1407.11       1413.89        23.39 o                         
  -2   7   1       1273.47       1429.54        19.37 o                         
  -1   7   1        174.24        187.61         6.08 o                         
   0   7   1       1238.85       1187.65        14.65 o                         
   1   7   1       2302.48       2153.37        34.42 o                         
   2   7   1       1033.26        953.70        26.92 o                         
   3   7   1        338.64        324.68         9.16 o                         
   4   7   1         96.24         91.58         5.15 o                         
   5   7   1          0.42         -3.27         3.27 o                         
   6   7   1         49.35         44.16         5.54 o                         
   7   7   1        571.63        588.32        18.21 o                         
   8   7   1         59.78         54.74         8.54 o                         
 -10   8   1        333.95        352.77        32.09 o                         
  -9   8   1        411.51        402.04        27.24 o                         
  -8   8   1        315.12        325.41        23.22 o                         
  -7   8   1         70.66         80.34        11.07 o                         
  -6   8   1        180.67        181.29        11.68 o                         
  -5   8   1       1158.73       1149.94        28.22 o                         
  -4   8   1        639.14        648.77        14.31 o                         
  -3   8   1        825.94        833.36        16.87 o                         
  -2   8   1        701.20        703.83        11.81 o                         
  -1   8   1       1885.94       1990.63        21.71 o                         
   0   8   1        466.50        442.90         7.89 o                         
   1   8   1        960.21        946.58        12.68 o                         
   2   8   1        128.10        115.82         5.31 o                         
   3   8   1         52.36         40.83         3.55 o                         
   4   8   1        137.01        134.77         7.59 o                         
   5   8   1        173.38        172.54         9.11 o                         
   6   8   1        476.59        494.21        16.30 o                         
   7   8   1        102.42        116.72         8.76 o                         
   8   8   1         81.70         87.11        11.15 o                         
 -10   9   1        546.76        598.65        34.89 o                         
  -9   9   1        204.19        218.22        20.41 o                         
  -8   9   1         35.12         30.68         9.06 o                         
  -7   9   1         42.91         33.39         7.78 o                         
  -6   9   1        342.64        332.89        21.06 o                         
  -5   9   1        642.84        642.21        21.12 o                         
  -4   9   1       3878.00       3773.56        59.63 o                         
  -3   9   1       1298.61       1275.44        21.29 o                         
  -2   9   1        553.09        565.41        11.73 o                         
  -1   9   1         57.17         59.21         3.41 o                         
   0   9   1          0.96         -0.12         1.40 o                         
   1   9   1       2005.87       1947.37        21.58 o                         
   2   9   1       1409.64       1340.92        20.88 o                         
   3   9   1        974.46        961.99        23.47 o                         
   4   9   1         69.90         72.77         5.70 o                         
   5   9   1         23.47         23.31         3.86 o                         
   6   9   1          8.92         11.26         3.45 o                         
   7   9   1         93.96         78.90        14.77 o                         
 -10  10   1          2.16         14.16        11.83 o                         
  -9  10   1        180.64        193.86        19.43 o                         
  -8  10   1        268.72        280.09        21.88 o                         
  -7  10   1        384.49        385.82        25.10 o                         
  -6  10   1         43.14         49.38         9.05 o                         
  -5  10   1        506.71        499.53        19.43 o                         
  -4  10   1          3.53          0.34         2.07 o                         
  -3  10   1        218.73        219.87         8.18 o                         
  -2  10   1        493.93        494.09        11.38 o                         
  -1  10   1        628.63        655.30        12.10 o                         
   0  10   1        534.50        529.80        12.20 o                         
   1  10   1       1108.44       1097.17        16.66 o                         
   2  10   1        591.50        576.55        13.08 o                         
   3  10   1         39.97         41.89         4.44 o                         
   4  10   1          7.26          5.88         2.70 o                         
   5  10   1         42.47         46.87         5.23 o                         
   6  10   1        119.96        120.75         9.69 o                         
   7  10   1        413.92        441.43        33.10 o                         
 -10  11   1        296.47        313.51        26.14 o                         
  -9  11   1        639.38        678.40        37.09 o                         
  -8  11   1        473.13        485.09        50.08 o                         
  -7  11   1         39.96         48.04         6.82 o                         
  -6  11   1         10.76          4.61         4.45 o                         
  -5  11   1         29.08         28.88         5.92 o                         
  -4  11   1        949.87        962.56        27.90 o                         
  -3  11   1       1238.32       1218.48        27.41 o                         
  -2  11   1        870.74        854.98        20.61 o                         
  -1  11   1        984.95       1054.59        21.62 o                         
   0  11   1         30.72         24.25         2.96 o                         
   1  11   1        113.76        112.84         5.26 o                         
   2  11   1        762.34        777.12        15.91 o                         
   3  11   1        328.62        345.48        11.85 o                         
   4  11   1        245.55        249.49        12.52 o                         
   5  11   1         17.97         27.27         4.82 o                         
   6  11   1         21.25         25.00         5.30 o                         
  -9  12   1          0.00          8.59        17.99 o                         
  -8  12   1         76.87         99.13        14.71 o                         
  -7  12   1         68.63         78.22        10.17 o                         
  -6  12   1         65.87         69.16         8.10 o                         
  -5  12   1         61.16         69.31         6.87 o                         
  -4  12   1        933.50        941.94        24.13 o                         
  -3  12   1         24.06         22.67         4.88 o                         
  -2  12   1         14.61          8.86         3.85 o                         
  -1  12   1         26.62         34.02         5.73 o                         
   0  12   1        193.26        212.78         7.75 o                         
   1  12   1        355.06        362.93        12.46 o                         
   2  12   1        340.10        348.49        10.60 o                         
   3  12   1        408.88        414.05        15.88 o                         
   4  12   1         29.01         30.64         5.35 o                         
   5  12   1         14.24         19.22         5.80 o                         
  -9  13   1        276.26        261.69        23.93 o                         
  -8  13   1        561.90        587.11        34.36 o                         
  -7  13   1        434.35        463.58        21.82 o                         
  -6  13   1         49.06         48.72         7.88 o                         
  -5  13   1         72.35         69.77         7.06 o                         
  -4  13   1         21.00         22.46         4.86 o                         
  -3  13   1        493.04        509.58        22.73 o                         
  -2  13   1        203.34        217.72        15.14 o                         
  -1  13   1        190.10        214.54         8.19 o                         
   0  13   1        268.90        285.86        12.40 o                         
   1  13   1          6.76          6.25         2.74 o                         
   2  13   1         32.26         28.42         4.95 o                         
   3  13   1        127.05        109.94        10.62 o                         
   4  13   1        114.13        102.95        11.03 o                         
  -8  14   1         20.17          4.63         6.78 o                         
  -7  14   1         67.21         61.74        15.11 o                         
  -6  14   1         95.86        103.64        10.97 o                         
  -5  14   1        253.17        240.63        12.85 o                         
  -4  14   1        226.92        244.74        12.74 o                         
  -3  14   1        356.19        385.98        18.99 o                         
  -2  14   1         67.11         81.11         7.93 o                         
  -1  14   1         27.58         26.16         3.76 o                         
   0  14   1          0.85         -0.97         3.66 o                         
   1  14   1        125.64        134.79        15.60 o                         
   2  14   1        199.56        211.19        27.67 o                         
   3  14   1        301.32        317.54        26.70 o                         
   4  14   1        101.27        104.20        14.44 o                         
  -7  15   1        311.88        300.22        24.66 o                         
  -6  15   1        155.81        162.23        13.97 o                         
  -5  15   1         22.78         27.24         7.97 o                         
  -4  15   1          0.59          0.01         5.58 o                         
  -3  15   1          4.41          6.99         4.76 o                         
  -2  15   1        492.25        554.18        28.04 o                         
  -1  15   1        130.65        132.78        12.69 o                         
   0  15   1         79.79         91.04        24.71 o                         
   1  15   1        103.40         98.84        24.51 o                         
   2  15   1          2.66          7.08        13.19 o                         
  -6  16   1         13.80         13.80         6.09 o                         
  -5  16   1         13.54          5.40         5.45 o                         
  -4  16   1         72.00         67.02         9.65 o                         
  -3  16   1        393.21        388.27        21.05 o                         
  -2  16   1        166.84        151.51        15.79 o                         
  -1  16   1         34.32         47.67        12.88 o                         
   0  16   1          7.11         19.69         7.88 o                         
   1  16   1         32.95         22.62         8.00 o                         
  -4  17   1         65.16         63.97         9.38 o                         
  -3  17   1          1.52          9.78        10.58 o                         
  -2  17   1          7.24          7.28         7.67 o                         
  -1  17   1         38.95         28.19         9.75 o                         
   0 -17   2        109.89        112.57        23.73 o                         
   1 -17   2         72.48         67.76        19.13 o                         
   2 -17   2         39.19         34.26         9.18 o                         
   3 -17   2         18.76         15.76         6.71 o                         
   4 -17   2          5.18          0.41         5.32 o                         
   5 -17   2          5.54         10.89         9.83 o                         
  -2 -16   2        111.66        130.60        24.98 o                         
  -1 -16   2        204.42        223.97        31.07 o                         
   0 -16   2        142.00        145.28        21.74 o                         
   1 -16   2          5.31          6.03         6.83 o                         
   2 -16   2          4.45          4.19         6.25 o                         
   3 -16   2         50.05         50.86         7.05 o                         
   4 -16   2        123.81        146.59        11.28 o                         
   5 -16   2        258.09        261.89        15.28 o                         
   6 -16   2        263.75        271.37        15.75 o                         
  -3 -15   2         48.98         59.59        15.65 o                         
  -2 -15   2          9.74         18.96         5.79 o                         
  -1 -15   2          0.96          6.92         3.55 o                         
   0 -15   2         95.68         89.40         8.02 o                         
   1 -15   2        233.29        241.87        11.22 o                         
   2 -15   2        192.53        221.72        13.96 o                         
   3 -15   2         45.53         53.91         6.99 o                         
   4 -15   2         93.05        102.21         9.43 o                         
   5 -15   2         10.62         17.08         5.63 o                         
   6 -15   2         19.27         12.94         6.16 o                         
   7 -15   2         66.15         65.65        13.08 o                         
  -4 -14   2         30.70         28.75         6.66 o                         
  -3 -14   2          1.24          1.39         5.02 o                         
  -2 -14   2         95.57         98.62         8.89 o                         
  -1 -14   2        287.56        297.03        13.48 o                         
   0 -14   2        318.28        344.01        12.48 o                         
   1 -14   2        719.08        740.32        19.07 o                         
   2 -14   2         53.77         62.23         6.71 o                         
   3 -14   2          4.33         -5.04         5.04 o                         
   4 -14   2          8.23          7.85         4.52 o                         
   5 -14   2        371.76        367.32        16.80 o                         
   6 -14   2        493.52        508.64        20.25 o                         
   7 -14   2        139.41        119.33        16.61 o                         
   8 -14   2         45.82         66.55        13.16 o                         
  -5 -13   2         93.38         98.22        10.80 o                         
  -4 -13   2         77.95         87.89        13.36 o                         
  -3 -13   2        162.34        170.27        10.63 o                         
  -2 -13   2         75.09         76.64         7.19 o                         
  -1 -13   2        160.20        154.42        12.62 o                         
   0 -13   2         13.96         12.30         2.90 o                         
   1 -13   2         90.42        101.90         7.82 o                         
   2 -13   2        184.99        183.61        10.41 o                         
   3 -13   2        440.76        469.48        17.46 o                         
   4 -13   2         66.12         60.50         7.00 o                         
   5 -13   2        355.02        350.66        15.87 o                         
   6 -13   2        200.49        193.45        12.03 o                         
   7 -13   2         51.73         35.36        12.41 o                         
   8 -13   2         68.68         57.26        12.22 o                         
   9 -13   2         32.67         36.10        11.09 o                         
  -6 -12   2         80.19         73.60         9.60 o                         
  -5 -12   2        247.26        251.19        15.80 o                         
  -4 -12   2        107.42        110.21         8.78 o                         
  -3 -12   2         28.72         23.47         4.88 o                         
  -2 -12   2         26.82         21.48         6.37 o                         
  -1 -12   2        122.36        137.87         6.52 o                         
   0 -12   2       1663.54       1672.21        33.65 o                         
   1 -12   2        689.25        689.60        21.42 o                         
   2 -12   2        540.86        527.36        16.80 o                         
   3 -12   2        188.59        177.40        12.06 o                         
   4 -12   2          2.36         -1.74         5.75 o                         
   5 -12   2         70.92         63.99         6.97 o                         
   6 -12   2        345.77        337.01        15.15 o                         
   7 -12   2        589.26        597.98        33.36 o                         
   8 -12   2        132.11        156.81        18.24 o                         
   9 -12   2          1.09          6.69         7.22 o                         
  -6 -11   2          4.73          7.37         5.45 o                         
  -5 -11   2          6.90          5.85         3.83 o                         
  -4 -11   2         90.78         92.98         7.79 o                         
  -3 -11   2        162.22        175.02        11.22 o                         
  -2 -11   2         76.80         84.29         5.71 o                         
  -1 -11   2        158.32        167.41         7.88 o                         
   0 -11   2        196.40        185.63         8.32 o                         
   1 -11   2        233.77        228.62         9.63 o                         
   2 -11   2        215.13        202.71         8.72 o                         
   3 -11   2        786.56        787.25        21.23 o                         
   4 -11   2         34.09         35.01         5.32 o                         
   5 -11   2        822.43        831.45        22.99 o                         
   6 -11   2        524.58        526.96        18.41 o                         
   7 -11   2         95.53         94.21        14.15 o                         
   8 -11   2         75.82         76.43        13.47 o                         
   9 -11   2         18.15          9.12         6.76 o                         
  -7 -10   2          0.05         -2.00         6.39 o                         
  -6 -10   2        238.94        224.84        12.64 o                         
  -5 -10   2        488.39        490.51        17.75 o                         
  -4 -10   2        283.63        274.72        14.07 o                         
  -3 -10   2        585.55        552.15        21.35 o                         
  -2 -10   2          7.68          7.06         2.11 o                         
  -1 -10   2         78.26         70.49         5.14 o                         
   0 -10   2        204.19        200.38         6.86 o                         
   1 -10   2       1412.03       1402.16        27.32 o                         
   2 -10   2       3201.75       3129.05        50.60 o                         
   3 -10   2        838.36        812.93        29.32 o                         
   4 -10   2          2.12         -1.40         3.50 o                         
   5 -10   2         83.49         83.76         8.59 o                         
   6 -10   2        365.45        362.77        14.48 o                         
   7 -10   2        510.24        469.49        28.37 o                         
   8 -10   2        385.34        379.24        26.57 o                         
   9 -10   2        126.48        122.68        29.51 o                         
  10 -10   2          1.14          3.92         7.39 o                         
  -8  -9   2        147.50        135.52        13.14 o                         
  -7  -9   2        117.11        130.38         9.14 o                         
  -6  -9   2        226.95        226.67        11.27 o                         
  -5  -9   2         29.00         41.01         6.76 o                         
  -4  -9   2         35.28         42.87         4.54 o                         
  -3  -9   2         30.45         33.31         2.86 o                         
  -2  -9   2        164.92        158.63         5.40 o                         
  -1  -9   2         85.97         85.76         5.09 o                         
   0  -9   2       1049.69        978.41        19.50 o                         
   1  -9   2        864.33        812.36        18.33 o                         
   2  -9   2        196.64        183.54         8.47 o                         
   3  -9   2          6.54         10.58         7.42 o                         
   4  -9   2        402.81        440.81        14.60 o                         
   5  -9   2        152.70        158.99         8.94 o                         
   6  -9   2       1257.94       1283.44        37.19 o                         
   7  -9   2       1131.88       1104.95        43.00 o                         
   8  -9   2        335.48        330.23        24.14 o                         
   9  -9   2          0.36         -4.10         6.43 o                         
  10  -9   2         46.33         57.49        12.33 o                         
  -8  -8   2        193.05        175.76        14.52 o                         
  -7  -8   2          0.02          1.42         4.15 o                         
  -6  -8   2          9.34         10.20         3.04 o                         
  -5  -8   2        401.98        424.03        13.09 o                         
  -4  -8   2       2542.23       2532.42        38.82 o                         
  -3  -8   2       2207.26       2157.56        29.82 o                         
  -2  -8   2       1391.20       1344.17        19.38 o                         
  -1  -8   2        150.41        154.27         6.91 o                         
   0  -8   2          1.17          1.63         1.23 o                         
   1  -8   2        556.96        515.59        13.28 o                         
   2  -8   2       1222.22       1159.47        30.82 o                         
   3  -8   2       2978.02       3015.70        67.53 o                         
   4  -8   2        552.68        582.99        18.22 o                         
   5  -8   2        560.24        574.32        16.34 o                         
   6  -8   2        360.96        343.30        13.95 o                         
   7  -8   2        101.83        101.25        24.71 o                         
   8  -8   2        267.78        298.65        25.84 o                         
   9  -8   2         74.53         73.88        12.28 o                         
  10  -8   2         56.87         66.01        12.80 o                         
  -8  -7   2         66.39         75.71         9.98 o                         
  -7  -7   2        158.77        173.06         9.43 o                         
  -6  -7   2         71.98         66.75         6.44 o                         
  -5  -7   2        919.73        956.17        22.51 o                         
  -4  -7   2        371.08        373.69         9.56 o                         
  -3  -7   2         16.28         15.41         2.75 o                         
  -2  -7   2        259.48        238.57         6.38 o                         
  -1  -7   2       1645.17       1615.11        24.45 o                         
   0  -7   2        725.75        714.92        18.51 o                         
   1  -7   2       1501.17       1460.47        47.56 o                         
   2  -7   2       6574.40       7100.72       528.57 o                         
   3  -7   2        520.79        495.12        19.88 o                         
   4  -7   2         46.58         34.75         6.81 o                         
   5  -7   2        333.55        353.89        13.87 o                         
   6  -7   2        437.31        472.42        14.95 o                         
   7  -7   2       2181.22       2148.82        60.94 o                         
   8  -7   2       1016.03       1044.98        60.93 o                         
   9  -7   2        405.11        374.45        29.16 o                         
  10  -7   2          3.99          9.14         6.94 o                         
  -9  -6   2        130.63        119.26        12.50 o                         
  -8  -6   2        214.67        221.47        12.84 o                         
  -7  -6   2        130.17        151.70         9.94 o                         
  -6  -6   2          6.37          4.18         4.19 o                         
  -5  -6   2         59.26         50.17         4.41 o                         
  -4  -6   2       1425.42       1424.79        19.68 o                         
  -3  -6   2       3620.22       3472.53        48.77 o                         
  -2  -6   2        448.53        348.55         7.75 o                         
  -1  -6   2       3249.98       3129.52        45.19 o                         
   0  -6   2          3.90          5.95         1.36 o                         
   1  -6   2        158.33        173.47         9.04 o                         
   2  -6   2       1567.95       1678.53        28.05 o                         
   3  -6   2       3351.49       3498.94        48.26 o                         
   4  -6   2       1995.47       2020.69        48.22 o                         
   5  -6   2        152.14        161.72         7.31 o                         
   6  -6   2        244.24        249.02         8.28 o                         
   7  -6   2        207.93        184.98        16.30 o                         
   8  -6   2          2.17         12.36         9.88 o                         
   9  -6   2        117.69        114.78        36.81 o                         
  10  -6   2         98.78        100.98        14.34 o                         
  -9  -5   2         16.06         18.58         6.23 o                         
  -8  -5   2         33.24         34.45         9.16 o                         
  -7  -5   2         33.25         30.48         5.20 o                         
  -6  -5   2        239.01        239.50        13.51 o                         
  -5  -5   2          3.36          7.58         2.51 o                         
  -4  -5   2       1869.19       1822.25        25.77 o                         
  -3  -5   2       1238.75       1164.11        16.07 o                         
  -2  -5   2         14.69         12.92         1.70 o                         
  -1  -5   2         22.65         28.02         1.94 o                         
   0  -5   2        459.24        472.15        12.90 o                         
   1  -5   2       1783.37       1702.04        32.35 o                         
   2  -5   2       4319.28       4290.06        86.20 o                         
   3  -5   2       3161.45       3433.72        59.59 o                         
   4  -5   2         97.32        105.02         9.58 o                         
   5  -5   2        127.82        132.07         5.10 o                         
   6  -5   2        219.71        230.31        11.76 o                         
   7  -5   2       1496.36       1469.10        38.10 o                         
   8  -5   2       1697.96       1708.69        44.24 o                         
   9  -5   2        650.15        642.33        32.87 o                         
  10  -5   2        175.77        204.27        19.43 o                         
 -10  -4   2         17.29         13.82         6.15 o                         
  -9  -4   2        255.41        272.69        17.62 o                         
  -8  -4   2        597.53        612.37        24.83 o                         
  -7  -4   2        749.89        804.34        29.86 o                         
  -6  -4   2        173.14        173.92         6.04 o                         
  -5  -4   2          4.33          1.43         1.60 o                         
  -4  -4   2        129.65        129.37         4.99 o                         
  -3  -4   2        761.19        675.85        14.02 o                         
  -2  -4   2       6396.99       6507.58        86.14 o                         
  -1  -4   2       5353.61       5471.91        85.22 o                         
   0  -4   2         10.74         12.97         2.05 o                         
   1  -4   2        500.36        550.20         9.64 o                         
   2  -4   2        832.13        894.06        17.25 o                         
   3  -4   2       3087.20       3436.52        62.83 o                         
   4  -4   2        273.32        243.53         7.75 o                         
   5  -4   2        563.21        589.49        13.27 o                         
   6  -4   2         46.87         50.09         4.58 o                         
   7  -4   2        721.90        682.35        24.30 o                         
   8  -4   2         82.63         89.18        10.27 o                         
   9  -4   2          0.44          1.70         6.16 o                         
  10  -4   2         40.25         40.70        12.87 o                         
 -10  -3   2        172.26        172.80        15.05 o                         
  -9  -3   2        104.74        102.79        11.09 o                         
  -8  -3   2         56.21         64.28         6.52 o                         
  -7  -3   2         22.14         17.50         3.35 o                         
  -6  -3   2          5.06          1.86         2.21 o                         
  -5  -3   2         95.32         90.17         3.67 o                         
  -4  -3   2       2713.91       2789.21        43.63 o                         
  -3  -3   2      12758.59      13053.97       116.71 o                         
  -2  -3   2        967.06        886.61        11.77 o                         
  -1  -3   2      10294.52      10500.82       123.46 o                         
   0  -3   2       4412.75       4669.58        54.22 o                         
   1  -3   2         43.65         35.41         2.60 o                         
   2  -3   2        192.29        162.46         4.73 o                         
   3  -3   2      10419.82      10764.88       144.63 o                         
   4  -3   2       4566.09       4498.07        56.49 o                         
   5  -3   2        165.11        167.56         6.45 o                         
   6  -3   2         42.28         47.93         4.38 o                         
   7  -3   2          2.68          4.87         4.69 o                         
   8  -3   2        740.21        699.17        25.96 o                         
   9  -3   2        715.50        736.28        28.16 o                         
  10  -3   2        230.61        186.00        16.71 o                         
 -10  -2   2         11.36          9.37         5.52 o                         
  -9  -2   2          4.92          4.46         4.50 o                         
  -8  -2   2       1166.09       1169.17        40.04 o                         
  -7  -2   2       2147.90       2071.44        46.02 o                         
  -6  -2   2       1459.79       1488.79        42.26 o                         
  -5  -2   2         23.89         16.25         2.57 o                         
  -4  -2   2       1019.45       1062.52        19.50 o                         
  -3  -2   2       1132.19       1223.65        19.58 o                         
  -2  -2   2       6840.36       6999.51        65.50 o                         
  -1  -2   2        153.11        115.35         5.60 o                         
   0  -2   2      34836.45      31488.26       787.45 o                         
   1  -2   2      12510.17      12057.50       105.83 o                         
   2  -2   2       5702.61       5763.78        49.70 o                         
   3  -2   2       2879.25       3191.52        29.82 o                         
   4  -2   2       1969.53       2177.44        31.09 o                         
   5  -2   2        313.64        288.59         8.14 o                         
   6  -2   2         11.19          7.08         5.42 o                         
   7  -2   2        391.87        408.65        24.51 o                         
   8  -2   2        810.67        815.69        27.73 o                         
   9  -2   2        465.25        468.55        21.88 o                         
  10  -2   2         75.09         86.39         9.20 o                         
 -10  -1   2        131.32        126.16        12.73 o                         
  -9  -1   2        142.32        147.73        10.23 o                         
  -8  -1   2        840.64        810.19        19.27 o                         
  -7  -1   2        187.12        182.95         8.47 o                         
  -6  -1   2          1.19          3.33         2.63 o                         
  -5  -1   2        192.40        196.36         7.37 o                         
  -4  -1   2         91.66         74.94         3.80 o                         
  -3  -1   2       1794.86       1646.25        21.41 o                         
  -2  -1   2      18373.15      18080.94       125.25 o                         
  -1  -1   2       8420.91       8434.72        60.77 o                         
   0  -1   2         37.60         47.01         1.64 o                         
   1  -1   2        185.73        179.14         3.27 o                         
   2  -1   2        488.97        482.97         6.21 o                         
   3  -1   2       9908.79      10448.13       115.22 o                         
   4  -1   2       6692.99       6602.96        79.62 o                         
   5  -1   2       2442.45       2442.33        44.73 o                         
   6  -1   2        699.24        680.83        21.48 o                         
   7  -1   2          3.36          6.77         4.36 o                         
   8  -1   2        105.50        105.81         9.97 o                         
   9  -1   2        318.43        341.62        16.00 o                         
  10  -1   2        289.97        296.33        19.71 o                         
 -10   0   2        293.74        318.92        19.30 o                         
  -9   0   2          1.41         -2.56         4.06 o                         
  -8   0   2        175.22        177.80         9.86 o                         
  -7   0   2        890.96        872.51        15.67 o                         
  -6   0   2       2046.95       1985.28        26.07 o                         
  -5   0   2        607.81        575.39        13.05 o                         
  -4   0   2        114.16        162.98         6.55 o                         
  -3   0   2        773.53        804.08         9.84 o                         
  -2   0   2          0.09          6.80         1.24 o                         
  -1   0   2       4976.97       5132.92        39.45 o                         
   0   0   2       1704.12       1721.45        10.75 o                         
   1   0   2       3310.93       3258.29        21.68 o                         
   2   0   2        838.21        826.86         8.94 o                         
   3   0   2       3013.93       2932.55        53.49 o                         
   4   0   2       1047.20       1025.30        18.82 o                         
   5   0   2         20.09         19.68         3.54 o                         
   6   0   2        373.10        339.67        14.70 o                         
   7   0   2         34.76         40.48         5.95 o                         
   8   0   2        426.22        435.53        16.76 o                         
   9   0   2        600.56        650.18        43.26 o                         
  10   0   2        187.95        194.87        16.30 o                         
 -11   1   2          2.17         10.31         7.28 o                         
 -10   1   2         25.72         19.65         6.04 o                         
  -9   1   2        132.09        148.00         8.55 o                         
  -8   1   2        224.40        243.56        10.36 o                         
  -7   1   2       2455.14       2314.67        44.88 o                         
  -6   1   2        999.17        959.69        15.68 o                         
  -5   1   2        141.17        119.79         4.70 o                         
  -4   1   2        137.47        134.75         3.21 o                         
  -3   1   2       2870.11       2982.90        41.84 o                         
  -2   1   2      17246.23      17810.34       141.82 o                         
  -1   1   2         22.96         29.06         1.11 o                         
   0   1   2       2941.30       2970.12        24.32 o                         
   1   1   2         68.84         91.09         1.91 o                         
   2   1   2        920.06        975.72        15.83 o                         
   3   1   2        353.04        339.66         9.02 o                         
   4   1   2       4854.55       4776.31        78.12 o                         
   5   1   2       4839.89       4694.13        57.38 o                         
   6   1   2        119.89        132.18         6.14 o                         
   7   1   2         77.57         70.43         3.82 o                         
   8   1   2         22.01         19.44         4.51 o                         
   9   1   2         40.45         36.80         7.80 o                         
  10   1   2         52.09         39.04        10.21 o                         
 -11   2   2        219.57        244.73        16.63 o                         
 -10   2   2        159.03        193.81        17.37 o                         
  -9   2   2          2.65         -4.39         4.39 o                         
  -8   2   2        196.86        205.34        10.62 o                         
  -7   2   2         84.07         81.87         6.86 o                         
  -6   2   2       2037.11       1901.39        26.48 o                         
  -5   2   2       1438.80       1376.95        23.37 o                         
  -4   2   2        515.57        538.31        19.49 o                         
  -3   2   2        676.66        623.76        13.17 o                         
  -2   2   2          1.75          6.03         1.33 o                         
  -1   2   2       6629.51       7051.96        51.44 o                         
   0   2   2       1602.15       1622.44        13.20 o                         
   1   2   2        367.97        359.38         4.97 o                         
   2   2   2       1112.81       1131.43        20.19 o                         
   3   2   2       2464.56       2637.60        60.56 o                         
   4   2   2       2570.01       2455.78        30.33 o                         
   5   2   2         51.62         54.97         3.68 o                         
   6   2   2        106.72        102.11         4.51 o                         
   7   2   2         13.19          9.61         2.25 o                         
   8   2   2        153.09        179.00        14.11 o                         
   9   2   2        183.96        235.71        16.87 o                         
  10   2   2        219.41        214.53        14.56 o                         
 -11   3   2          3.84          6.64         6.48 o                         
 -10   3   2          4.20         -5.87         7.92 o                         
  -9   3   2          7.23          8.24         3.72 o                         
  -8   3   2       1064.04        998.45        27.07 o                         
  -7   3   2       2018.28       1932.10        49.99 o                         
  -6   3   2       4473.67       4211.21        70.07 o                         
  -5   3   2       2031.83       1982.53        46.78 o                         
  -4   3   2        273.22        280.60        10.42 o                         
  -3   3   2        183.12        206.54         5.11 o                         
  -2   3   2        528.84        627.96         7.93 o                         
  -1   3   2      22516.00      22810.70       157.50 o                         
   0   3   2      11246.40      11063.21        74.27 o                         
   1   3   2       3343.55       3374.68        33.58 o                         
   2   3   2        105.53        103.44         3.12 o                         
   3   3   2        272.75        275.44         7.72 o                         
   4   3   2        240.84        226.77         6.38 o                         
   5   3   2       1653.43       1606.91        24.19 o                         
   6   3   2       1436.21       1425.69        20.67 o                         
   7   3   2        319.29        332.88        16.07 o                         
   8   3   2         33.91         33.39         5.81 o                         
   9   3   2          1.07          5.44         4.97 o                         
 -11   4   2        276.11        276.91        18.09 o                         
 -10   4   2        209.23        234.65        22.13 o                         
  -9   4   2        400.46        387.94        18.78 o                         
  -8   4   2          0.83         -4.15         4.15 o                         
  -7   4   2        212.09        201.58        10.33 o                         
  -6   4   2        484.99        443.91        16.85 o                         
  -5   4   2       1769.28       1763.51        33.58 o                         
  -4   4   2       1631.00       1555.36        30.01 o                         
  -3   4   2       2231.31       2400.29        50.72 o                         
  -2   4   2       9182.64       9460.69        91.62 o                         
  -1   4   2        958.70        865.93         8.85 o                         
   0   4   2         64.94         58.38         1.75 o                         
   1   4   2        244.10        259.97         5.06 o                         
   2   4   2       1420.60       1509.25        26.29 o                         
   3   4   2        820.52        818.82        13.11 o                         
   4   4   2       1391.98       1356.77        23.04 o                         
   5   4   2       5393.22       5285.26        85.76 o                         
   6   4   2        307.56        312.33        12.10 o                         
   7   4   2         24.41         20.89         5.90 o                         
   8   4   2         10.78         -1.06         4.79 o                         
   9   4   2        202.49        203.58        19.37 o                         
 -11   5   2        183.15        139.27        13.28 o                         
 -10   5   2        240.39        209.93        15.25 o                         
  -9   5   2          2.29         -2.83         5.75 o                         
  -8   5   2          7.09          0.26         4.32 o                         
  -7   5   2         70.40         66.80         7.56 o                         
  -6   5   2       6121.92       6033.73        92.15 o                         
  -5   5   2       2900.51       2890.99        56.66 o                         
  -4   5   2        674.41        614.49        13.42 o                         
  -3   5   2       2443.73       2644.75        30.06 o                         
  -2   5   2       2349.01       2542.08        33.97 o                         
  -1   5   2       1426.85       1360.86        14.52 o                         
   0   5   2       5481.96       5362.81        85.10 o                         
   1   5   2       1453.57       1252.66        22.67 o                         
   2   5   2       1034.24       1022.79        14.07 o                         
   3   5   2        148.07        153.72         5.51 o                         
   4   5   2         71.35         70.77         3.81 o                         
   5   5   2        163.99        145.74         7.86 o                         
   6   5   2        433.24        423.47        15.81 o                         
   7   5   2        284.52        282.92        11.82 o                         
   8   5   2        138.88        119.14        10.13 o                         
   9   5   2        112.21        129.35        13.92 o                         
 -11   6   2        102.51        124.97        12.77 o                         
 -10   6   2        255.60        222.06        16.33 o                         
  -9   6   2         52.27         59.13         6.80 o                         
  -8   6   2        126.23        128.53        18.28 o                         
  -7   6   2         55.98         56.94         7.32 o                         
  -6   6   2       1141.07       1148.07        27.15 o                         
  -5   6   2          1.17          5.63         3.72 o                         
  -4   6   2        501.39        519.53        12.05 o                         
  -3   6   2       1156.50       1166.94        16.47 o                         
  -2   6   2        672.59        643.19        12.51 o                         
  -1   6   2       4947.52       4975.37        53.69 o                         
   0   6   2       3800.75       3730.14        63.27 o                         
   1   6   2         20.63         10.14         1.24 o                         
   2   6   2         24.32         24.21         2.43 o                         
   3   6   2         36.42         32.09         2.82 o                         
   4   6   2       1045.57       1071.17        21.09 o                         
   5   6   2        759.53        746.29        22.26 o                         
   6   6   2        568.54        564.29        16.69 o                         
   7   6   2        391.03        382.98        21.71 o                         
   8   6   2          0.08         -2.96         4.65 o                         
 -11   7   2        372.71        373.92        21.43 o                         
 -10   7   2        167.48        169.15        13.99 o                         
  -9   7   2        322.94        277.24        16.36 o                         
  -8   7   2         41.41         28.75         6.81 o                         
  -7   7   2        280.01        278.52        18.34 o                         
  -6   7   2        754.26        754.65        19.20 o                         
  -5   7   2       2049.32       2073.35        41.80 o                         
  -4   7   2       1996.08       1905.73        24.91 o                         
  -3   7   2         36.39         29.27         2.57 o                         
  -2   7   2        389.85        428.19        12.38 o                         
  -1   7   2        368.58        410.04         6.88 o                         
   0   7   2       1929.12       1898.15        22.93 o                         
   1   7   2       1825.22       1675.61        26.57 o                         
   2   7   2       1209.65       1182.59        19.95 o                         
   3   7   2         29.14         32.62         3.12 o                         
   4   7   2          1.61          2.79         1.90 o                         
   5   7   2          5.45          5.44         3.52 o                         
   6   7   2         42.87         42.49         5.37 o                         
   7   7   2         82.44         75.44         8.18 o                         
   8   7   2         83.70        100.30         9.87 o                         
 -10   8   2         89.16         97.81        14.54 o                         
  -9   8   2        353.59        355.84        18.69 o                         
  -8   8   2        103.52         88.02        12.56 o                         
  -7   8   2         42.28         49.37         6.11 o                         
  -6   8   2       1210.72       1203.98        27.90 o                         
  -5   8   2        281.81        286.73         9.87 o                         
  -4   8   2         68.09         57.61         4.73 o                         
  -3   8   2          5.52          3.38         1.47 o                         
  -2   8   2        781.71        837.25        14.15 o                         
  -1   8   2       1923.64       1919.72        20.74 o                         
   0   8   2       2320.93       2260.60        23.41 o                         
   1   8   2       1549.05       1506.71        21.87 o                         
   2   8   2        392.04        388.93        10.02 o                         
   3   8   2         20.11         10.97         2.21 o                         
   4   8   2         29.14         32.49         4.59 o                         
   5   8   2        306.20        307.53        12.37 o                         
   6   8   2        616.54        648.06        19.11 o                         
   7   8   2        199.80        208.70        13.11 o                         
   8   8   2         34.53         36.87         7.55 o                         
 -10   9   2        671.20        694.02        29.74 o                         
  -9   9   2        570.59        600.85        33.09 o                         
  -8   9   2         78.21         84.33        18.19 o                         
  -7   9   2         25.76         22.45         5.02 o                         
  -6   9   2        114.97        119.80         9.89 o                         
  -5   9   2       1913.27       1931.67        37.84 o                         
  -4   9   2       2369.90       2300.40        40.19 o                         
  -3   9   2        945.43        929.05        14.90 o                         
  -2   9   2        467.09        468.18         9.96 o                         
  -1   9   2        118.53        128.99         6.93 o                         
   0   9   2         34.37         30.50         2.64 o                         
   1   9   2        552.13        546.15        10.06 o                         
   2   9   2        900.90        852.10        16.50 o                         
   3   9   2        322.96        358.37        10.57 o                         
   4   9   2        198.51        209.52         9.48 o                         
   5   9   2         99.17        106.61         6.85 o                         
   6   9   2         26.53         26.77         4.63 o                         
   7   9   2          7.76         21.34         6.49 o                         
 -10  10   2          9.75          2.27         7.52 o                         
  -9  10   2         17.12         16.05         8.97 o                         
  -8  10   2          7.63         -1.24         7.30 o                         
  -7  10   2         69.36         69.98        10.92 o                         
  -6  10   2        278.36        297.38        29.43 o                         
  -5  10   2       1095.25       1111.21        30.23 o                         
  -4  10   2        629.11        625.05        14.23 o                         
  -3  10   2          7.77          7.74         2.03 o                         
  -2  10   2        105.19        117.28         4.98 o                         
  -1  10   2        231.08        228.45         8.98 o                         
   0  10   2       1533.84       1528.26        43.30 o                         
   1  10   2       1371.66       1405.11        21.71 o                         
   2  10   2        979.76        972.15        19.99 o                         
   3  10   2         56.81         59.00         4.69 o                         
   4  10   2          1.45         -1.30         2.82 o                         
   5  10   2         80.95         83.00         6.81 o                         
   6  10   2         96.80         83.40         8.12 o                         
 -10  11   2        255.40        287.31        24.74 o                         
  -9  11   2        620.27        607.26        34.47 o                         
  -8  11   2        432.01        435.51        41.22 o                         
  -7  11   2        177.19        192.71        19.11 o                         
  -6  11   2        128.63        124.50        17.94 o                         
  -5  11   2        101.64        102.29         9.49 o                         
  -4  11   2        296.59        299.05        12.94 o                         
  -3  11   2        491.78        505.80        13.79 o                         
  -2  11   2        134.79        145.08         6.81 o                         
  -1  11   2        599.88        667.75        15.83 o                         
   0  11   2        300.99        310.07         8.89 o                         
   1  11   2         39.74         43.85         3.05 o                         
   2  11   2         63.58         60.44         4.55 o                         
   3  11   2        164.16        168.14         7.57 o                         
   4  11   2        150.93        140.15         8.24 o                         
   5  11   2         80.00         69.66         8.00 o                         
   6  11   2         35.17         45.12         8.12 o                         
  -9  12   2         75.49         81.01        16.16 o                         
  -8  12   2         28.96         26.59        10.93 o                         
  -7  12   2          1.20          1.45         5.58 o                         
  -6  12   2        111.74        111.72        13.05 o                         
  -5  12   2        429.92        423.99        20.73 o                         
  -4  12   2       1135.40       1127.23        30.64 o                         
  -3  12   2        337.19        339.76        13.18 o                         
  -2  12   2          3.25          2.49         4.45 o                         
  -1  12   2          1.81          0.17         1.89 o                         
   0  12   2        140.99        157.45         6.58 o                         
   1  12   2        588.48        609.09        17.72 o                         
   2  12   2        410.33        443.68        12.23 o                         
   3  12   2        394.83        397.26        17.91 o                         
   4  12   2         97.42        103.46        13.75 o                         
   5  12   2          0.05         -4.83         4.83 o                         
  -9  13   2        223.30        251.85        25.88 o                         
  -8  13   2        361.35        361.60        61.16 o                         
  -7  13   2        246.07        262.04        17.16 o                         
  -6  13   2        116.87        113.01        11.07 o                         
  -5  13   2         52.86         30.10        11.67 o                         
  -4  13   2          4.74         10.62         3.90 o                         
  -3  13   2        160.46        175.95         9.96 o                         
  -2  13   2        250.94        269.85        12.98 o                         
  -1  13   2          7.83          7.28         3.04 o                         
   0  13   2        131.91        147.70        14.57 o                         
   1  13   2        212.50        215.18        12.70 o                         
   2  13   2          6.41         10.19         3.92 o                         
   3  13   2          0.42         -4.72        11.12 o                         
   4  13   2         22.19         15.97         6.69 o                         
  -8  14   2         39.90         32.86         9.87 o                         
  -7  14   2          7.02         11.12         4.87 o                         
  -6  14   2          8.29          4.54         5.12 o                         
  -5  14   2        301.64        281.06        17.33 o                         
  -4  14   2        617.92        604.82        19.85 o                         
  -3  14   2        510.49        493.88        22.16 o                         
  -2  14   2        350.69        400.57        22.81 o                         
  -1  14   2          0.10         -5.88         5.88 o                         
   0  14   2         26.06         18.50         5.58 o                         
   1  14   2         40.99         35.76         9.99 o                         
   2  14   2        350.32        327.31        23.98 o                         
   3  14   2        127.37        127.83        15.61 o                         
  -7  15   2         54.32         50.12        10.90 o                         
  -6  15   2        132.34        113.93        11.90 o                         
  -5  15   2         87.85         77.39         9.77 o                         
  -4  15   2         54.85         61.59         8.77 o                         
  -3  15   2          5.13          0.03         4.73 o                         
  -2  15   2         46.58         45.41         8.84 o                         
  -1  15   2        114.86        121.90        11.53 o                         
   0  15   2         88.19         97.71        10.78 o                         
   1  15   2         77.49         63.49        11.80 o                         
   2  15   2         64.41         54.30        18.58 o                         
  -6  16   2          9.90         -0.01         5.77 o                         
  -5  16   2          3.42         -5.03         5.03 o                         
  -4  16   2         68.28         65.14         9.54 o                         
  -3  16   2        283.52        289.38        23.57 o                         
  -2  16   2        195.95        203.48        14.90 o                         
  -1  16   2         71.15         57.21        15.50 o                         
   0  16   2         12.03          3.09         7.36 o                         
   1  16   2          0.88         -0.68         6.90 o                         
  -4  17   2        153.46        159.41        18.28 o                         
  -3  17   2         46.11         38.41         6.64 o                         
  -2  17   2         28.76         33.93         9.66 o                         
   0 -17   3         42.27         53.86        17.80 o                         
   1 -17   3        192.25        173.27        17.25 o                         
   2 -17   3          7.35          5.62         7.81 o                         
   3 -17   3        140.13        131.76        10.98 o                         
   4 -17   3         30.30         32.33         6.51 o                         
   5 -17   3          1.14         -5.22         5.22 o                         
  -2 -16   3        149.13        157.29        13.10 o                         
  -1 -16   3        228.45        279.74        16.93 o                         
   0 -16   3        257.72        249.67        16.33 o                         
   1 -16   3         21.74         29.19         6.61 o                         
   2 -16   3          6.61          7.34         4.37 o                         
   3 -16   3          0.11          3.94         4.90 o                         
   4 -16   3        174.74        169.76        12.39 o                         
   5 -16   3        132.60        139.12        11.51 o                         
   6 -16   3        118.75        114.33        10.75 o                         
  -3 -15   3         12.84          6.78         7.93 o                         
  -2 -15   3        130.18        135.88        12.03 o                         
  -1 -15   3          3.51         12.02         4.65 o                         
   0 -15   3          2.05          3.31         3.37 o                         
   1 -15   3          0.24         -0.11         3.26 o                         
   2 -15   3        211.29        243.86        15.17 o                         
   3 -15   3        117.23        126.48        10.18 o                         
   4 -15   3        363.90        386.82        20.57 o                         
   5 -15   3        154.77        156.93        12.10 o                         
   6 -15   3          4.19          3.07         5.04 o                         
   7 -15   3         47.62         34.37         7.79 o                         
  -4 -14   3         73.27         79.32        10.72 o                         
  -3 -14   3          0.06         -5.32         5.32 o                         
  -2 -14   3         75.86         67.53         8.78 o                         
  -1 -14   3        278.00        290.40        13.35 o                         
   0 -14   3        228.36        241.57        10.75 o                         
   1 -14   3        598.34        554.70        16.46 o                         
   2 -14   3         19.20         11.23         4.20 o                         
   3 -14   3         50.20         41.45         6.36 o                         
   4 -14   3          1.35          2.97         4.01 o                         
   5 -14   3         86.22         87.44         8.87 o                         
   6 -14   3        165.42        170.10        12.06 o                         
   7 -14   3         57.98         77.35        10.63 o                         
   8 -14   3         23.06         15.33         8.26 o                         
  -5 -13   3          6.00          0.48         4.29 o                         
  -4 -13   3         34.14         53.09         7.97 o                         
  -3 -13   3         73.41         83.42         9.19 o                         
  -2 -13   3        130.76        135.91        11.24 o                         
  -1 -13   3        189.30        205.70        10.00 o                         
   0 -13   3        711.19        685.56        22.33 o                         
   1 -13   3          3.42          4.95         6.12 o                         
   2 -13   3        114.98        113.19        12.13 o                         
   3 -13   3         80.04         76.11         7.62 o                         
   4 -13   3        864.69        899.03        25.60 o                         
   5 -13   3        473.82        489.94        18.99 o                         
   6 -13   3        151.25        148.33        11.30 o                         
   7 -13   3        165.71        155.93        17.80 o                         
   8 -13   3          4.94          3.72         7.71 o                         
  -6 -12   3         93.19         93.75        10.59 o                         
  -5 -12   3        198.11        216.65        14.86 o                         
  -4 -12   3        238.05        231.49        14.66 o                         
  -3 -12   3         26.74         21.93         5.04 o                         
  -2 -12   3          3.16          4.50         3.41 o                         
  -1 -12   3        156.97        158.37        11.14 o                         
   0 -12   3       1308.27       1341.54        25.84 o                         
   1 -12   3        762.72        733.13        27.89 o                         
   2 -12   3        405.30        426.74        21.08 o                         
   3 -12   3         35.45         28.50         9.13 o                         
   4 -12   3        209.55        216.43        11.89 o                         
   5 -12   3          1.96          4.34         4.97 o                         
   6 -12   3        231.84        220.84        15.14 o                         
   7 -12   3        249.14        212.10        22.83 o                         
   8 -12   3         72.93         62.16        12.68 o                         
   9 -12   3         34.02         34.03        18.27 o                         
  -6 -11   3        125.61        138.62        12.30 o                         
  -5 -11   3          0.47          8.50         6.39 o                         
  -4 -11   3          4.20          3.47         5.09 o                         
  -3 -11   3         26.35         21.93         4.74 o                         
  -2 -11   3        134.93        156.99         9.96 o                         
  -1 -11   3        407.09        420.58        12.61 o                         
   0 -11   3        339.37        329.83        10.97 o                         
   1 -11   3        744.89        693.26        27.61 o                         
   2 -11   3          4.81          4.69         3.46 o                         
   3 -11   3        327.01        327.83        32.12 o                         
   4 -11   3        408.43        406.12        18.36 o                         
   5 -11   3       1288.56       1287.22        29.86 o                         
   6 -11   3       1528.23       1551.77        48.28 o                         
   7 -11   3         95.53        107.30        15.20 o                         
   8 -11   3          0.52         -7.11         7.11 o                         
   9 -11   3          0.36         -6.67        11.40 o                         
  -7 -10   3         11.40          9.12         4.83 o                         
  -6 -10   3        167.40        186.82        20.81 o                         
  -5 -10   3        933.81        947.54        55.31 o                         
  -4 -10   3        465.52        464.77        18.19 o                         
  -3 -10   3        408.69        431.30        16.41 o                         
  -2 -10   3        114.89        114.68         8.19 o                         
  -1 -10   3        191.68        177.88         7.70 o                         
   0 -10   3         11.75         15.15         4.14 o                         
   1 -10   3        722.51        720.20        17.13 o                         
   2 -10   3        975.42        939.91        36.24 o                         
   3 -10   3        379.38        411.52        20.71 o                         
   4 -10   3        329.24        330.61        19.44 o                         
   5 -10   3        386.50        398.92        15.99 o                         
   6 -10   3          6.64          1.36         3.87 o                         
   7 -10   3        182.93        171.01        18.14 o                         
   8 -10   3        192.93        219.21        30.02 o                         
   9 -10   3         89.88         93.15        14.31 o                         
  10 -10   3         65.59         44.26        11.52 o                         
  -8  -9   3         22.13          7.55         6.19 o                         
  -7  -9   3        129.23        146.82        11.95 o                         
  -6  -9   3        281.40        280.00        13.82 o                         
  -5  -9   3        412.48        417.22        17.92 o                         
  -4  -9   3         84.43         76.45         5.23 o                         
  -3  -9   3         35.76         30.64         2.32 o                         
  -2  -9   3        104.95         96.66         5.87 o                         
  -1  -9   3        270.22        254.44         8.13 o                         
   0  -9   3       2041.77       1979.73        46.13 o                         
   1  -9   3       2418.46       2351.65        38.57 o                         
   2  -9   3        245.96        223.66        30.29 o                         
   3  -9   3         34.13         34.48         6.84 o                         
   4  -9   3        133.77        121.19        13.27 o                         
   5  -9   3        514.46        504.91        16.25 o                         
   6  -9   3       1364.25       1346.63        29.00 o                         
   7  -9   3       1115.22       1140.72        44.46 o                         
   8  -9   3        222.74        266.59        22.05 o                         
   9  -9   3         12.33         -4.56         6.55 o                         
  10  -9   3          0.03         -3.98         7.35 o                         
  -8  -8   3        227.83        303.91        23.54 o                         
  -7  -8   3          0.60          0.81         3.85 o                         
  -6  -8   3          2.01         -0.68         2.66 o                         
  -5  -8   3         78.13         91.33         7.67 o                         
  -4  -8   3       1584.13       1604.71        48.96 o                         
  -3  -8   3        965.93        931.04        15.57 o                         
  -2  -8   3       1064.63       1064.57        20.27 o                         
  -1  -8   3        489.64        505.43        11.22 o                         
   0  -8   3        204.69        210.45        12.03 o                         
   1  -8   3         46.33         42.61         3.63 o                         
   2  -8   3        503.74        484.18        15.40 o                         
   3  -8   3        268.31        281.97        15.64 o                         
   4  -8   3        173.62        179.41        13.46 o                         
   5  -8   3        823.49        821.26        22.81 o                         
   6  -8   3       1037.51       1066.92        23.87 o                         
   7  -8   3        115.80        114.13        14.47 o                         
   8  -8   3         75.79         68.42        16.47 o                         
   9  -8   3         29.51         32.30         9.90 o                         
  10  -8   3         16.37         13.37         8.19 o                         
  -8  -7   3          7.23         13.64         5.38 o                         
  -7  -7   3         63.06         63.58         6.67 o                         
  -6  -7   3         50.50         65.60         6.11 o                         
  -5  -7   3        760.09        751.16        21.61 o                         
  -4  -7   3       1462.88       1412.00        20.52 o                         
  -3  -7   3        585.50        555.05        11.21 o                         
  -2  -7   3          9.90          8.11         2.23 o                         
  -1  -7   3        458.46        424.59         9.30 o                         
   0  -7   3       1961.33       1939.75        66.59 o                         
   1  -7   3       4063.50       3964.36       102.03 o                         
   2  -7   3       4276.30       4125.00        93.44 o                         
   3  -7   3        880.98        925.05        28.96 o                         
   4  -7   3          0.05          0.15         4.59 o                         
   5  -7   3         29.56         34.81         7.30 o                         
   6  -7   3        807.92        806.99        30.26 o                         
   7  -7   3       1464.76       1499.84        49.75 o                         
   8  -7   3        905.63        885.25        88.25 o                         
   9  -7   3        129.80        117.42        21.70 o                         
  10  -7   3          2.67         -0.63         7.08 o                         
  -9  -6   3        197.15        201.70        17.32 o                         
  -8  -6   3        172.34        170.61        13.31 o                         
  -7  -6   3        111.30        133.64        11.50 o                         
  -6  -6   3         88.38         84.29         8.78 o                         
  -5  -6   3        209.02        194.12         7.40 o                         
  -4  -6   3        851.41        872.23        14.35 o                         
  -3  -6   3       1229.74       1177.46        16.73 o                         
  -2  -6   3       1437.88       1292.51        25.53 o                         
  -1  -6   3          1.38          2.87         2.16 o                         
   0  -6   3        983.02       1010.49        45.99 o                         
   1  -6   3       1228.45       1322.12        33.07 o                         
   2  -6   3        317.51        374.69        11.32 o                         
   3  -6   3        268.77        281.03        11.61 o                         
   4  -6   3        451.22        450.51        20.19 o                         
   5  -6   3        285.23        314.36        17.99 o                         
   6  -6   3       1445.69       1388.12        22.97 o                         
   7  -6   3        701.63        743.19        28.95 o                         
   8  -6   3         46.12         27.31        14.56 o                         
   9  -6   3         21.15          9.80         6.56 o                         
  10  -6   3        105.74        123.77        20.34 o                         
  -9  -5   3        105.32        101.28        11.31 o                         
  -8  -5   3         22.96         11.89         5.10 o                         
  -7  -5   3          2.89          0.92         4.95 o                         
  -6  -5   3         28.12         26.62         5.48 o                         
  -5  -5   3        693.58        720.98        13.24 o                         
  -4  -5   3       3212.36       3192.15        54.49 o                         
  -3  -5   3       2308.80       2166.27        24.77 o                         
  -2  -5   3       2569.92       2664.03        32.11 o                         
  -1  -5   3        645.32        663.39        28.49 o                         
   0  -5   3        751.75        775.55        27.58 o                         
   1  -5   3       3942.51       3887.05        83.28 o                         
   2  -5   3       7625.78       7751.70        86.23 o                         
   3  -5   3       2142.09       2144.53        54.49 o                         
   4  -5   3         33.94         24.51         4.43 o                         
   5  -5   3         33.16         34.64         5.72 o                         
   6  -5   3          0.29         -4.97         4.97 o                         
   7  -5   3        611.10        610.94        23.84 o                         
   8  -5   3       1286.41       1291.37        44.52 o                         
   9  -5   3        336.38        372.17        24.65 o                         
  10  -5   3         96.33        102.02        21.90 o                         
 -10  -4   3          5.92         14.10         6.20 o                         
  -9  -4   3        217.99        226.05        16.01 o                         
  -8  -4   3        492.41        459.96        21.17 o                         
  -7  -4   3        804.45        821.30        21.47 o                         
  -6  -4   3        115.46        125.18         6.83 o                         
  -5  -4   3        123.62        124.44         4.48 o                         
  -4  -4   3          7.54          6.39         1.47 o                         
  -3  -4   3        863.86        827.37        12.25 o                         
  -2  -4   3       1660.68       1622.44        17.71 o                         
  -1  -4   3       1950.85       2001.31        43.93 o                         
   0  -4   3       6347.16       6462.63       106.71 o                         
   1  -4   3       3359.35       3288.56        46.37 o                         
   2  -4   3       2551.27       2685.07        37.57 o                         
   3  -4   3          0.10          1.96         1.78 o                         
   4  -4   3       1502.57       1638.69        25.34 o                         
   5  -4   3         82.70         84.63         5.47 o                         
   6  -4   3        450.73        444.52        12.21 o                         
   7  -4   3       1195.02       1263.68        35.06 o                         
   8  -4   3       1181.29       1148.48        35.16 o                         
   9  -4   3         18.76         18.17         6.72 o                         
  10  -4   3         11.34          6.73         5.54 o                         
 -10  -3   3        230.89        256.23        17.60 o                         
  -9  -3   3        330.89        318.78        18.56 o                         
  -8  -3   3        335.44        353.08        12.38 o                         
  -7  -3   3         49.55         56.57         5.90 o                         
  -6  -3   3         80.92         84.22         7.68 o                         
  -5  -3   3         66.93         64.29         3.34 o                         
  -4  -3   3       1645.65       1556.14        30.57 o                         
  -3  -3   3       8826.47       9215.39       123.44 o                         
  -2  -3   3       7558.79       7651.27       137.71 o                         
  -1  -3   3        184.22        199.20         6.98 o                         
   0  -3   3       1994.20       2066.31        33.13 o                         
   1  -3   3       3013.70       3241.16        31.21 o                         
   2  -3   3       5206.82       5544.02        65.07 o                         
   3  -3   3       4077.24       4064.05        59.21 o                         
   4  -3   3       3069.66       3230.67        39.47 o                         
   5  -3   3         85.60         83.60         5.20 o                         
   6  -3   3         53.45         54.26         4.10 o                         
   7  -3   3          6.83          0.91         7.54 o                         
   8  -3   3        108.36        124.70        11.66 o                         
   9  -3   3        412.44        392.78        20.66 o                         
  10  -3   3        142.98        146.84        13.67 o                         
 -10  -2   3         15.66         14.51         5.92 o                         
  -9  -2   3          3.67          3.51         5.03 o                         
  -8  -2   3        273.14        275.12        10.97 o                         
  -7  -2   3       1189.02       1126.39        22.43 o                         
  -6  -2   3        490.73        486.81        16.96 o                         
  -5  -2   3        354.43        344.77         9.89 o                         
  -4  -2   3        304.85        245.10         8.13 o                         
  -3  -2   3        167.69        154.06         3.78 o                         
  -2  -2   3         27.36         30.09         1.57 o                         
  -1  -2   3        797.01        808.37         8.28 o                         
   0  -2   3        700.35        763.51         9.74 o                         
   1  -2   3      13693.57      13805.79       103.78 o                         
   2  -2   3      16273.67      16668.97       152.67 o                         
   3  -2   3       3607.20       3819.76        45.29 o                         
   4  -2   3        188.38        191.53         5.26 o                         
   5  -2   3         89.95         93.21         4.70 o                         
   6  -2   3        131.48        131.28        11.03 o                         
   7  -2   3        766.46        754.30        25.37 o                         
   8  -2   3        911.89        960.92        30.84 o                         
   9  -2   3        490.96        500.97        23.01 o                         
  10  -2   3         47.44         45.19         9.13 o                         
 -10  -1   3         56.55         36.32        11.67 o                         
  -9  -1   3        379.63        400.01        16.51 o                         
  -8  -1   3        833.03        853.85        20.18 o                         
  -7  -1   3       1057.92        992.55        18.01 o                         
  -6  -1   3        176.58        154.26         8.29 o                         
  -5  -1   3          1.77          1.88         2.63 o                         
  -4  -1   3        674.04        685.62        13.16 o                         
  -3  -1   3       3575.82       3430.02        44.87 o                         
  -2  -1   3      11207.74      11162.30        79.86 o                         
  -1  -1   3       1538.48       1504.73        11.94 o                         
   0  -1   3       1325.07       1517.27        12.58 o                         
   1  -1   3        123.42        130.38         2.64 o                         
   2  -1   3        808.46        833.61         9.08 o                         
   3  -1   3       2321.48       2398.69        33.78 o                         
   4  -1   3       3835.15       3859.36        56.81 o                         
   5  -1   3        794.07        817.22        24.08 o                         
   6  -1   3        125.39        128.88         9.43 o                         
   7  -1   3        187.57        195.90        12.40 o                         
   8  -1   3          3.93          2.92         6.61 o                         
   9  -1   3        105.77        111.13        11.11 o                         
  10  -1   3         64.76         60.77        11.09 o                         
 -10   0   3        143.89        168.42        14.12 o                         
  -9   0   3         74.58         86.49         7.51 o                         
  -8   0   3          3.84          3.96         2.98 o                         
  -7   0   3        144.81        157.21         7.23 o                         
  -6   0   3        500.25        487.95        13.44 o                         
  -5   0   3        732.85        714.06        14.27 o                         
  -4   0   3       1029.37        975.71        20.77 o                         
  -3   0   3       1703.78       1662.79        18.51 o                         
  -2   0   3       1581.68       1580.94        15.26 o                         
  -1   0   3          1.24          2.71         0.71 o                         
   0   0   3        397.06        466.19         4.58 o                         
   1   0   3        350.16        315.04         4.10 o                         
   2   0   3       6277.71       6489.24        76.61 o                         
   3   0   3       6729.15       6842.57       135.22 o                         
   4   0   3       1675.60       1650.89        25.60 o                         
   5   0   3          7.01          4.78         1.74 o                         
   6   0   3         59.67         60.80         6.86 o                         
   7   0   3         67.01         61.32         7.63 o                         
   8   0   3        320.47        367.59        17.71 o                         
   9   0   3        448.09        464.94        40.13 o                         
  10   0   3        197.54        211.81        17.07 o                         
 -11   1   3          1.64          6.16         6.49 o                         
 -10   1   3          0.40         -2.47         6.02 o                         
  -9   1   3        278.33        282.47        24.60 o                         
  -8   1   3       1432.01       1422.06        39.71 o                         
  -7   1   3       2197.72       2100.69        30.59 o                         
  -6   1   3       1716.55       1653.58        25.19 o                         
  -5   1   3        639.56        663.59        12.25 o                         
  -4   1   3         54.27         57.37         2.60 o                         
  -3   1   3       1357.94       1324.83        20.19 o                         
  -2   1   3      12596.60      12699.05        95.78 o                         
  -1   1   3      12521.37      12721.24        85.26 o                         
   0   1   3       1207.22       1143.92         9.63 o                         
   1   1   3        442.40        398.54         4.86 o                         
   2   1   3        805.09        851.36        12.69 o                         
   3   1   3        434.27        478.42        10.70 o                         
   4   1   3       1609.51       1500.43        29.15 o                         
   5   1   3       1033.83       1004.65        17.00 o                         
   6   1   3        586.19        619.76        12.74 o                         
   7   1   3        188.86        203.59        12.02 o                         
   8   1   3         91.13         84.34        13.44 o                         
   9   1   3          7.49          9.33         5.68 o                         
  10   1   3          2.61          5.53         5.04 o                         
 -11   2   3        214.33        201.40        15.32 o                         
 -10   2   3        100.67        100.69        10.32 o                         
  -9   2   3        128.49        128.55         9.06 o                         
  -8   2   3        160.53        162.61         9.71 o                         
  -7   2   3         71.12         58.96         4.13 o                         
  -6   2   3        343.28        317.71         9.22 o                         
  -5   2   3        952.70        910.57        16.22 o                         
  -4   2   3        690.53        741.84        19.02 o                         
  -3   2   3       3966.31       3851.46        42.97 o                         
  -2   2   3      11530.73      11557.44        82.93 o                         
  -1   2   3        613.65        616.14         6.44 o                         
   0   2   3          1.15          2.23         0.86 o                         
   1   2   3         43.19         35.92         1.39 o                         
   2   2   3       2663.00       2850.60        45.69 o                         
   3   2   3       6511.73       6666.22       151.80 o                         
   4   2   3       4817.19       4530.77        51.89 o                         
   5   2   3       2100.68       1976.63        27.51 o                         
   6   2   3         60.52         60.88         4.01 o                         
   7   2   3          0.51         -2.91         2.91 o                         
   8   2   3        218.02        230.16        13.62 o                         
   9   2   3        475.16        474.46        20.64 o                         
 -11   3   3        120.91        117.69        17.40 o                         
 -10   3   3         30.52         29.57         7.64 o                         
  -9   3   3          0.11         -4.40         4.40 o                         
  -8   3   3        399.22        407.38        15.23 o                         
  -7   3   3       2537.92       2388.89        34.23 o                         
  -6   3   3       3282.36       3145.31        45.99 o                         
  -5   3   3       1719.47       1653.03        24.26 o                         
  -4   3   3        382.52        434.17        11.57 o                         
  -3   3   3         38.01         37.61         2.24 o                         
  -2   3   3       5658.68       5875.73        68.23 o                         
  -1   3   3       5589.72       5642.81        46.13 o                         
   0   3   3       3906.76       3927.07        28.43 o                         
   1   3   3        143.39        117.74         2.60 o                         
   2   3   3       1114.18       1219.66        15.28 o                         
   3   3   3        381.53        405.68        11.72 o                         
   4   3   3        331.11        311.65         8.41 o                         
   5   3   3        247.29        228.96         6.91 o                         
   6   3   3       1333.58       1347.95        39.25 o                         
   7   3   3        142.34        155.20        10.89 o                         
   8   3   3        430.39        425.03        23.33 o                         
   9   3   3        202.56        208.12        13.89 o                         
 -11   4   3         82.97         83.21        11.00 o                         
 -10   4   3         41.46         40.75         5.82 o                         
  -9   4   3         74.49         73.71         7.36 o                         
  -8   4   3        370.94        364.67        21.36 o                         
  -7   4   3        237.97        220.54         7.83 o                         
  -6   4   3        357.35        323.89        11.88 o                         
  -5   4   3        147.67        157.01         5.64 o                         
  -4   4   3        232.79        238.72         5.67 o                         
  -3   4   3       2179.12       2309.59        41.03 o                         
  -2   4   3      11064.70      11966.23       113.24 o                         
  -1   4   3       4796.15       4724.82        48.68 o                         
   0   4   3        750.01        708.26         8.37 o                         
   1   4   3        198.99        224.58         4.16 o                         
   2   4   3         13.50         20.20         1.77 o                         
   3   4   3       2637.33       2658.89        35.31 o                         
   4   4   3       3232.54       3151.26        42.98 o                         
   5   4   3        608.98        579.12        15.21 o                         
   6   4   3       1292.60       1319.26        37.70 o                         
   7   4   3          0.20         -5.00         5.00 o                         
   8   4   3          2.50          2.26         4.50 o                         
   9   4   3         51.21         42.59         7.37 o                         
 -11   5   3        233.99        227.80        16.46 o                         
 -10   5   3         68.95         55.68         7.07 o                         
  -9   5   3        238.80        206.62        11.74 o                         
  -8   5   3         28.80         11.45         3.99 o                         
  -7   5   3        885.34        819.68        21.36 o                         
  -6   5   3        614.64        589.81        13.63 o                         
  -5   5   3       2814.74       2798.33        36.50 o                         
  -4   5   3        126.59        108.19         4.68 o                         
  -3   5   3          8.60         22.89         2.29 o                         
  -2   5   3       4081.52       4582.94        61.20 o                         
  -1   5   3       1132.03       1155.16        16.67 o                         
   0   5   3       1867.62       1830.82        27.66 o                         
   1   5   3        429.95        374.39         5.82 o                         
   2   5   3         20.49         35.63         2.76 o                         
   3   5   3        847.99        830.62        13.30 o                         
   4   5   3         12.42         11.22         3.27 o                         
   5   5   3         21.18         19.85         3.86 o                         
   6   5   3          5.38          7.87         4.06 o                         
   7   5   3        124.37        121.51        13.06 o                         
   8   5   3        115.99        111.91         9.94 o                         
   9   5   3        162.56        154.61        15.39 o                         
 -11   6   3          0.01          5.50         9.95 o                         
 -10   6   3        122.15        118.26         9.63 o                         
  -9   6   3         81.10         74.00         7.82 o                         
  -8   6   3        248.29        242.61        12.27 o                         
  -7   6   3        980.06        920.73        23.31 o                         
  -6   6   3        267.32        284.39        12.62 o                         
  -5   6   3       1239.38       1220.43        21.23 o                         
  -4   6   3         12.44         15.94         2.27 o                         
  -3   6   3         83.77         80.18         3.38 o                         
  -2   6   3       2674.53       2745.64        45.09 o                         
  -1   6   3       8314.45       8428.27        98.86 o                         
   0   6   3       4664.31       4594.31        54.90 o                         
   1   6   3        464.87        433.83         7.30 o                         
   2   6   3          6.18          1.57         1.55 o                         
   3   6   3        104.60        109.81         4.83 o                         
   4   6   3        151.74        159.44         5.84 o                         
   5   6   3        844.10        818.50        25.11 o                         
   6   6   3        711.39        706.73        24.54 o                         
   7   6   3          7.70          4.16         4.44 o                         
   8   6   3         16.19         11.65         4.93 o                         
 -11   7   3        362.21        344.76        20.25 o                         
 -10   7   3        477.23        494.14        22.99 o                         
  -9   7   3         90.00         86.93         8.33 o                         
  -8   7   3        224.02        189.89        14.59 o                         
  -7   7   3         65.80         61.41         5.70 o                         
  -6   7   3       1793.51       1845.97        45.47 o                         
  -5   7   3       1953.42       1930.39        34.03 o                         
  -4   7   3        805.51        801.45        13.89 o                         
  -3   7   3        715.83        710.46        17.97 o                         
  -2   7   3        686.66        692.98        12.25 o                         
  -1   7   3         71.67         65.80         3.13 o                         
   0   7   3          8.15         13.40         1.91 o                         
   1   7   3        567.19        550.07        10.31 o                         
   2   7   3        382.38        368.64         8.61 o                         
   3   7   3        386.92        376.21         9.46 o                         
   4   7   3        810.14        791.24        19.00 o                         
   5   7   3        163.64        185.22         9.59 o                         
   6   7   3         76.78         87.04         7.31 o                         
   7   7   3         51.68         62.21         7.73 o                         
   8   7   3         42.14         41.37         6.98 o                         
 -10   8   3         17.22          4.10         5.17 o                         
  -9   8   3         19.78         21.56         5.46 o                         
  -8   8   3         11.78         -0.18         5.54 o                         
  -7   8   3        900.04        902.49        40.87 o                         
  -6   8   3       1277.21       1334.04        28.49 o                         
  -5   8   3       1448.12       1472.25        24.83 o                         
  -4   8   3        346.44        354.07         8.71 o                         
  -3   8   3        237.19        238.21         6.07 o                         
  -2   8   3        138.45        123.28         5.02 o                         
  -1   8   3       3752.02       3775.05        47.14 o                         
   0   8   3       4719.20       4616.16        57.23 o                         
   1   8   3       1513.50       1484.89        25.13 o                         
   2   8   3        299.69        312.11         8.25 o                         
   3   8   3        202.65        205.25         7.91 o                         
   4   8   3        151.62        138.63         8.57 o                         
   5   8   3        288.66        291.10        12.27 o                         
   6   8   3         84.45         78.86         7.19 o                         
   7   8   3        293.65        289.15        17.84 o                         
 -10   9   3        287.45        290.32        23.92 o                         
  -9   9   3        315.14        305.44        17.09 o                         
  -8   9   3        358.43        346.19        16.78 o                         
  -7   9   3        244.29        266.22        12.62 o                         
  -6   9   3         52.00         51.31         6.60 o                         
  -5   9   3        502.20        528.52        13.65 o                         
  -4   9   3       1451.34       1433.42        22.11 o                         
  -3   9   3        151.86        148.39         5.06 o                         
  -2   9   3        103.10        100.35         4.90 o                         
  -1   9   3       2182.43       2235.54        31.84 o                         
   0   9   3        339.24        341.39        11.31 o                         
   1   9   3          9.30          8.58         1.67 o                         
   2   9   3        266.56        262.95         8.62 o                         
   3   9   3        637.89        635.08        14.68 o                         
   4   9   3        357.88        393.04        13.16 o                         
   5   9   3        223.78        239.95        11.54 o                         
   6   9   3        199.24        217.39        11.60 o                         
   7   9   3         34.08         24.38         6.52 o                         
 -10  10   3        119.70        101.02        36.65 o                         
  -9  10   3          7.39          9.31         6.21 o                         
  -8  10   3          0.02          1.34         7.53 o                         
  -7  10   3         22.61         32.67         5.96 o                         
  -6  10   3        624.47        640.99        22.92 o                         
  -5  10   3        872.23        892.44        27.01 o                         
  -4  10   3        579.39        545.03        13.65 o                         
  -3  10   3        153.22        164.95         5.10 o                         
  -2  10   3         11.70         10.21         2.87 o                         
  -1  10   3        352.38        353.65         9.87 o                         
   0  10   3       1465.64       1478.22        29.62 o                         
   1  10   3        997.99        991.98        27.64 o                         
   2  10   3        500.81        518.98        13.67 o                         
   3  10   3         98.48        102.33         6.02 o                         
   4  10   3          0.62         -1.55         3.29 o                         
   5  10   3          1.25          1.56         2.76 o                         
   6  10   3        105.14        110.67        13.74 o                         
 -10  11   3        208.14        237.91        22.49 o                         
  -9  11   3        235.15        242.57        27.67 o                         
  -8  11   3        139.77        117.29        14.63 o                         
  -7  11   3        374.80        362.17        18.10 o                         
  -6  11   3        319.15        314.89        16.58 o                         
  -5  11   3         10.24          6.42         5.20 o                         
  -4  11   3          2.04          1.14         4.35 o                         
  -3  11   3        117.06        134.07         7.67 o                         
  -2  11   3         20.41         15.69         3.51 o                         
  -1  11   3         15.81         20.08         2.65 o                         
   0  11   3       1162.52       1210.97        37.00 o                         
   1  11   3         58.43         67.56         4.55 o                         
   2  11   3        144.22        153.38         7.00 o                         
   3  11   3          0.74         -1.50         2.33 o                         
   4  11   3        140.66        143.54        10.16 o                         
   5  11   3        257.95        237.90        16.26 o                         
   6  11   3         60.85         47.86         8.14 o                         
  -9  12   3         46.46         48.09        10.88 o                         
  -8  12   3         97.39         87.38        13.63 o                         
  -7  12   3          1.52         -0.10         4.23 o                         
  -6  12   3        110.35        109.00        10.61 o                         
  -5  12   3       1268.87       1118.31        41.56 o                         
  -4  12   3       1058.39       1036.64        31.24 o                         
  -3  12   3        795.26        880.47        31.36 o                         
  -2  12   3         11.28          1.87         2.96 o                         
  -1  12   3          0.22         -0.47         1.97 o                         
   0  12   3         13.00         13.89         2.83 o                         
   1  12   3        423.64        418.63        17.73 o                         
   2  12   3        231.68        258.12        10.95 o                         
   3  12   3        116.94        121.69         9.97 o                         
   4  12   3        136.65        136.09        12.15 o                         
   5  12   3         11.02         16.51         6.56 o                         
  -9  13   3         98.44        109.89        16.17 o                         
  -8  13   3         98.58        122.13        21.74 o                         
  -7  13   3        138.11        159.57        23.02 o                         
  -6  13   3        341.02        334.40        18.74 o                         
  -5  13   3        212.50        214.76        14.59 o                         
  -4  13   3          1.77          5.64         4.93 o                         
  -3  13   3          2.53         -0.16         4.66 o                         
  -2  13   3         47.06         49.60         8.29 o                         
  -1  13   3        196.88        202.35        11.29 o                         
   0  13   3        199.07        203.30        14.04 o                         
   1  13   3        441.47        464.36        33.55 o                         
   2  13   3        106.62         93.41         9.90 o                         
   3  13   3          0.36         -8.28         8.75 o                         
   4  13   3         31.43         42.36        11.00 o                         
  -8  14   3         35.95         50.23        13.82 o                         
  -7  14   3         38.53         30.15         6.98 o                         
  -6  14   3          0.39         -2.70         4.78 o                         
  -5  14   3        160.72        148.35        12.80 o                         
  -4  14   3        518.17        484.33        22.27 o                         
  -3  14   3        474.11        492.63        21.95 o                         
  -2  14   3        360.18        368.40        17.69 o                         
  -1  14   3         32.78         23.95         6.07 o                         
   0  14   3         14.11         13.01         5.10 o                         
   1  14   3        226.61        240.44        19.52 o                         
   2  14   3         15.82         24.31         9.48 o                         
   3  14   3        121.77        131.26        16.59 o                         
  -7  15   3         73.76         65.70        24.28 o                         
  -6  15   3          7.43          6.49         7.23 o                         
  -5  15   3        291.53        293.08        18.19 o                         
  -4  15   3        212.57        221.77        19.06 o                         
  -3  15   3         80.56         90.35        10.34 o                         
  -2  15   3         19.46          9.42         5.28 o                         
  -1  15   3         18.65         17.25         5.50 o                         
   0  15   3         90.76         88.25        10.50 o                         
   1  15   3        217.81        219.30        34.39 o                         
   2  15   3         72.60         73.53        39.46 o                         
  -6  16   3         31.38         29.86         7.18 o                         
  -5  16   3          0.99         -1.77         6.54 o                         
  -4  16   3         91.01         67.34         9.70 o                         
  -3  16   3        122.40        128.23        16.58 o                         
  -2  16   3        119.15        137.85        12.62 o                         
  -1  16   3         54.36         60.74         8.39 o                         
   0  16   3          0.81          2.19        13.08 o                         
   0 -17   4          0.03          3.66         7.15 o                         
   1 -17   4         63.44         53.56        12.33 o                         
   2 -17   4        180.96        186.63        37.94 o                         
   3 -17   4        111.87        134.05        11.58 o                         
   4 -17   4        162.10        140.34        13.26 o                         
  -2 -16   4         62.67         71.43         9.45 o                         
  -1 -16   4        210.05        208.89        15.07 o                         
   0 -16   4         82.04         78.00         9.77 o                         
   1 -16   4         48.88         58.66         9.15 o                         
   2 -16   4         68.54         76.66        12.55 o                         
   3 -16   4         16.19         18.90         5.52 o                         
   4 -16   4          0.14         -4.11         4.60 o                         
   5 -16   4         72.52         73.14         8.98 o                         
   6 -16   4         32.21         32.73         7.88 o                         
  -3 -15   4         94.38         89.13        10.45 o                         
  -2 -15   4         61.39         67.97         8.98 o                         
  -1 -15   4        225.03        202.33        14.24 o                         
   0 -15   4         29.31         39.10        11.05 o                         
   1 -15   4          3.79          0.66         3.51 o                         
   2 -15   4         38.67         54.05         8.16 o                         
   3 -15   4        440.84        472.19        19.49 o                         
   4 -15   4        511.36        529.61        21.27 o                         
   5 -15   4        194.55        182.20        12.74 o                         
   6 -15   4          4.38          5.42         4.15 o                         
   7 -15   4          6.49          7.34         5.19 o                         
  -4 -14   4         40.60         39.23         7.90 o                         
  -3 -14   4          0.37         -4.16         5.63 o                         
  -2 -14   4         31.44         30.89         7.74 o                         
  -1 -14   4         91.53        110.95        12.31 o                         
   0 -14   4        404.50        388.43        17.16 o                         
   1 -14   4        159.79        165.31        11.26 o                         
   2 -14   4        112.88        113.04        12.31 o                         
   3 -14   4         35.01         37.45         7.27 o                         
   4 -14   4         58.75         67.43         7.94 o                         
   5 -14   4          6.32          1.08         5.01 o                         
   6 -14   4         48.60         51.83         8.79 o                         
   7 -14   4         27.87         37.99         7.97 o                         
   8 -14   4         75.23         85.98        15.04 o                         
  -5 -13   4          2.56         -3.67         9.64 o                         
  -4 -13   4          1.66          2.41         4.77 o                         
  -3 -13   4         41.85         43.10         8.85 o                         
  -2 -13   4        259.72        278.32        18.54 o                         
  -1 -13   4        503.46        502.39        18.87 o                         
   0 -13   4        134.30        114.88         9.19 o                         
   1 -13   4        137.88        105.99        11.40 o                         
   2 -13   4          7.23         -0.24         5.88 o                         
   3 -13   4        566.70        554.17        27.66 o                         
   4 -13   4        525.54        549.48        20.09 o                         
   5 -13   4       1033.20       1077.23        39.47 o                         
   6 -13   4        274.77        281.27        16.97 o                         
   7 -13   4         25.30         14.13         6.50 o                         
   8 -13   4         24.09         14.47         8.92 o                         
  -6 -12   4        112.95        130.28        12.26 o                         
  -5 -12   4        273.91        274.02        41.57 o                         
  -4 -12   4         65.96         61.36        10.10 o                         
  -3 -12   4         80.49         83.49        11.05 o                         
  -2 -12   4          9.11          6.72         3.12 o                         
  -1 -12   4        121.83        124.00        10.76 o                         
   0 -12   4        115.84        112.28         6.33 o                         
   1 -12   4        305.86        298.34        18.02 o                         
   2 -12   4        134.51        145.14        13.03 o                         
   3 -12   4        390.09        375.87        31.69 o                         
   4 -12   4        390.93        353.42        22.32 o                         
   5 -12   4        251.66        274.26        13.85 o                         
   6 -12   4        170.07        163.21        16.52 o                         
   7 -12   4         61.94         68.13         9.98 o                         
   8 -12   4         58.80         91.41        15.32 o                         
   9 -12   4        248.95        271.81        25.41 o                         
  -6 -11   4        162.95        174.78        16.65 o                         
  -5 -11   4        200.21        220.13        21.70 o                         
  -4 -11   4          8.84          8.14         5.77 o                         
  -3 -11   4         21.40         18.33         9.18 o                         
  -2 -11   4        247.64        255.37        12.33 o                         
  -1 -11   4        268.83        268.95        12.47 o                         
   0 -11   4       1311.49       1252.52        29.25 o                         
   1 -11   4        378.08        373.30        19.48 o                         
   2 -11   4         51.56         45.26         7.39 o                         
   3 -11   4         26.70         16.89         5.92 o                         
   4 -11   4        488.33        437.30        29.51 o                         
   5 -11   4       1062.53       1115.35        31.34 o                         
   6 -11   4        731.19        765.80        25.29 o                         
   7 -11   4        166.39        175.43        14.63 o                         
   8 -11   4          0.18          3.35        18.31 o                         
   9 -11   4         32.93         31.72        14.44 o                         
  -7 -10   4          1.19          1.30         4.44 o                         
  -6 -10   4         14.24         22.87        15.26 o                         
  -5 -10   4        246.65        268.10        14.48 o                         
  -4 -10   4        616.09        636.34        21.22 o                         
  -3 -10   4        264.06        262.90        14.60 o                         
  -2 -10   4        444.36        500.00        27.14 o                         
  -1 -10   4        732.08        735.72        20.42 o                         
   0 -10   4         44.84         45.67         5.32 o                         
   1 -10   4          8.44          7.59         1.63 o                         
   2 -10   4         38.16         43.96         7.21 o                         
   3 -10   4        213.29        221.85        15.49 o                         
   4 -10   4        756.32        765.33        33.29 o                         
   5 -10   4        766.93        791.30        36.18 o                         
   6 -10   4       1039.51       1044.11        26.25 o                         
   7 -10   4         40.54         35.99        10.85 o                         
   8 -10   4         58.80         50.91        10.49 o                         
   9 -10   4         46.57         21.32        17.95 o                         
  -8  -9   4         49.86         49.14         9.91 o                         
  -7  -9   4         94.18         89.71        10.50 o                         
  -6  -9   4        180.98        216.02        22.39 o                         
  -5  -9   4        883.70        890.92        42.95 o                         
  -4  -9   4        560.82        582.05        22.15 o                         
  -3  -9   4          3.38         -1.50         6.10 o                         
  -2  -9   4        183.90        176.03         9.27 o                         
  -1  -9   4       2512.55       2489.97        43.40 o                         
   0  -9   4       2769.70       2648.67        57.80 o                         
   1  -9   4       1489.32       1376.09        39.81 o                         
   2  -9   4        712.87        732.36        42.27 o                         
   3  -9   4         18.21         22.18         5.88 o                         
   4  -9   4          7.08          6.15         5.22 o                         
   5  -9   4        269.44        255.04        28.18 o                         
   6  -9   4       1353.88       1434.47        33.64 o                         
   7  -9   4        592.43        605.98        32.11 o                         
   8  -9   4         32.15         39.17        10.04 o                         
   9  -9   4         87.18         92.61        14.32 o                         
  10  -9   4         50.44         34.22        10.88 o                         
  -8  -8   4          7.80          1.44         5.03 o                         
  -7  -8   4         77.02         84.51         7.84 o                         
  -6  -8   4         21.32         20.61         4.43 o                         
  -5  -8   4         32.85         26.97         3.57 o                         
  -4  -8   4        227.05        223.74         8.46 o                         
  -3  -8   4       1131.00       1090.93        28.35 o                         
  -2  -8   4        216.83        215.67         8.25 o                         
  -1  -8   4        675.49        656.82        17.12 o                         
   0  -8   4       1018.09       1003.59        29.43 o                         
   1  -8   4        389.64        397.21        13.39 o                         
   2  -8   4        112.95        110.98         7.46 o                         
   3  -8   4         91.47         86.88         9.36 o                         
   4  -8   4        309.28        326.74        18.36 o                         
   5  -8   4       2764.28       2743.59        92.86 o                         
   6  -8   4       1365.68       1399.06        28.79 o                         
   7  -8   4        128.98        126.68        15.51 o                         
   8  -8   4          7.43          6.14         6.90 o                         
   9  -8   4         18.76         21.25         8.81 o                         
  10  -8   4        153.76        147.18        21.27 o                         
  -8  -7   4          4.99          4.29        10.77 o                         
  -7  -7   4          8.83          9.33         3.28 o                         
  -6  -7   4        654.06        645.62        25.03 o                         
  -5  -7   4        522.03        553.26        14.14 o                         
  -4  -7   4        916.68        906.80        15.41 o                         
  -3  -7   4        782.62        756.33        13.24 o                         
  -2  -7   4         47.30         34.79         3.30 o                         
  -1  -7   4         92.32         95.66         5.70 o                         
   0  -7   4       2846.40       2774.89        56.75 o                         
   1  -7   4       4277.68       4334.68        64.13 o                         
   2  -7   4       2177.30       2173.71        64.77 o                         
   3  -7   4         86.86         79.57         8.60 o                         
   4  -7   4         13.89         14.96         5.40 o                         
   5  -7   4         14.59         15.77         6.70 o                         
   6  -7   4         55.64         62.56         7.62 o                         
   7  -7   4        888.89        860.92        39.66 o                         
   8  -7   4        556.04        553.46        31.23 o                         
   9  -7   4         46.65         45.36        14.64 o                         
  10  -7   4        248.83        287.10        76.89 o                         
  -9  -6   4         49.07         51.94        11.29 o                         
  -8  -6   4        182.07        200.75        14.39 o                         
  -7  -6   4        152.77        172.73        12.35 o                         
  -6  -6   4         93.21        125.43         9.95 o                         
  -5  -6   4         73.46         65.83         6.99 o                         
  -4  -6   4        106.01         98.79         3.89 o                         
  -3  -6   4        886.20        888.70        16.20 o                         
  -2  -6   4        232.93        244.40         7.81 o                         
  -1  -6   4       2285.07       2229.23        43.03 o                         
   0  -6   4       4548.49       4361.84        61.68 o                         
   1  -6   4        119.47         98.96         7.04 o                         
   2  -6   4        659.75        750.06        18.85 o                         
   3  -6   4        603.96        677.79        33.37 o                         
   4  -6   4        107.77        108.18         8.16 o                         
   5  -6   4        599.02        595.50        20.80 o                         
   6  -6   4       1606.33       1639.20        31.79 o                         
   7  -6   4       1708.76       1655.71        42.81 o                         
   8  -6   4         13.38         11.10         5.89 o                         
   9  -6   4         33.81         24.55         6.76 o                         
  10  -6   4         40.32         35.76        10.78 o                         
  -9  -5   4        416.60        482.38        22.98 o                         
  -8  -5   4        111.70        128.89        14.85 o                         
  -7  -5   4          0.87          2.52         4.42 o                         
  -6  -5   4          9.82         11.94         4.67 o                         
  -5  -5   4        286.79        286.52         8.86 o                         
  -4  -5   4       2231.65       2217.03        24.47 o                         
  -3  -5   4       5632.21       5832.31        57.24 o                         
  -2  -5   4        289.67        268.01        11.08 o                         
  -1  -5   4       2784.35       2996.04        91.71 o                         
   0  -5   4       1083.98       1132.47        19.02 o                         
   1  -5   4       3987.15       4091.71        75.31 o                         
   2  -5   4       2108.21       2128.86        36.56 o                         
   3  -5   4        732.63        818.28        17.82 o                         
   4  -5   4          4.12          2.40         3.15 o                         
   5  -5   4        277.43        258.47         9.39 o                         
   6  -5   4        223.43        250.84        42.82 o                         
   7  -5   4         92.93         93.01        10.26 o                         
   8  -5   4        201.54        200.84        18.08 o                         
   9  -5   4        143.84        124.13        12.48 o                         
  10  -5   4         64.16         58.36        10.00 o                         
 -10  -4   4         11.32         15.69         6.15 o                         
  -9  -4   4         28.38         29.60         6.89 o                         
  -8  -4   4        207.56        212.86        14.34 o                         
  -7  -4   4        229.10        237.96        11.27 o                         
  -6  -4   4       1195.56       1148.12        19.60 o                         
  -5  -4   4        520.01        491.38        11.75 o                         
  -4  -4   4        813.51        802.94        13.36 o                         
  -3  -4   4        108.38        111.62         4.12 o                         
  -2  -4   4        870.83        926.05        18.50 o                         
  -1  -4   4         38.04         30.41         2.20 o                         
   0  -4   4       3329.26       3225.52        71.92 o                         
   1  -4   4      20742.01      21414.38       294.90 o                         
   2  -4   4       8781.59       8988.62       123.30 o                         
   3  -4   4       2171.85       2362.29        31.28 o                         
   4  -4   4        141.13        141.49         6.23 o                         
   5  -4   4        341.03        358.59         9.90 o                         
   6  -4   4       1133.51       1161.07        25.43 o                         
   7  -4   4       1157.88       1151.81        42.58 o                         
   8  -4   4        624.11        640.29        25.93 o                         
   9  -4   4         46.49         37.69         7.52 o                         
  10  -4   4          6.62          2.72         9.69 o                         
 -10  -3   4        350.77        409.52        53.55 o                         
  -9  -3   4        447.40        451.19        21.68 o                         
  -8  -3   4        398.14        407.46        13.70 o                         
  -7  -3   4        338.24        344.77        13.52 o                         
  -6  -3   4          0.46         -3.00         3.00 o                         
  -5  -3   4        279.13        285.63         8.24 o                         
  -4  -3   4       2954.25       2894.31        37.67 o                         
  -3  -3   4       3308.71       3225.28        47.14 o                         
  -2  -3   4       1743.74       1732.59        33.81 o                         
  -1  -3   4         86.76         77.46         2.36 o                         
   0  -3   4       4054.41       4091.00        56.15 o                         
   1  -3   4        440.94        461.89         6.35 o                         
   2  -3   4       1847.17       1986.38        27.47 o                         
   3  -3   4       3147.48       3387.74        41.50 o                         
   4  -3   4        460.80        454.92        12.31 o                         
   5  -3   4        466.98        519.72        10.71 o                         
   6  -3   4        689.14        721.83        16.36 o                         
   7  -3   4        555.78        533.79        21.84 o                         
   8  -3   4          1.97          1.77         4.93 o                         
   9  -3   4         40.88         38.62         7.22 o                         
  10  -3   4        106.39        105.26        11.95 o                         
 -10  -2   4        135.69        139.29        16.28 o                         
  -9  -2   4         13.34         15.93         4.88 o                         
  -8  -2   4          9.80         10.25         3.48 o                         
  -7  -2   4        383.66        368.24        13.93 o                         
  -6  -2   4        452.68        470.53        14.68 o                         
  -5  -2   4       1290.73       1286.78        38.90 o                         
  -4  -2   4       1097.41        910.20        12.93 o                         
  -3  -2   4       1114.03       1079.74        15.62 o                         
  -2  -2   4        300.35        311.25         5.11 o                         
  -1  -2   4        416.50        473.71         5.93 o                         
   0  -2   4        143.42        124.30         2.46 o                         
   1  -2   4      12059.51      12081.51        82.45 o                         
   2  -2   4      16847.81      17611.03       156.06 o                         
   3  -2   4       2295.55       2361.50        24.20 o                         
   4  -2   4        398.68        393.59         8.80 o                         
   5  -2   4         64.70         64.51         3.49 o                         
   6  -2   4         78.36         85.42         8.46 o                         
   7  -2   4       1031.66       1002.99        36.03 o                         
   8  -2   4        733.28        755.64        43.86 o                         
   9  -2   4        250.23        253.15        16.57 o                         
  10  -2   4         22.60         38.90        10.41 o                         
 -10  -1   4         98.51         90.27        14.48 o                         
  -9  -1   4        530.84        552.39        18.71 o                         
  -8  -1   4        528.98        570.31        18.11 o                         
  -7  -1   4        636.79        613.65        16.03 o                         
  -6  -1   4        305.09        312.92        11.72 o                         
  -5  -1   4          3.99          8.48         3.14 o                         
  -4  -1   4          0.34          1.93         1.84 o                         
  -3  -1   4       5061.33       5176.85        44.06 o                         
  -2  -1   4       4889.76       4992.77        36.51 o                         
  -1  -1   4       2556.11       2527.38        19.95 o                         
   0  -1   4       1304.50       1504.33        12.07 o                         
   1  -1   4         14.24         13.39         1.60 o                         
   2  -1   4       1659.40       1818.49        21.60 o                         
   3  -1   4        301.14        274.72         7.33 o                         
   4  -1   4       1318.79       1299.66        30.62 o                         
   5  -1   4        467.22        482.87        17.98 o                         
   6  -1   4        619.05        617.67        21.27 o                         
   7  -1   4        773.28        799.50        28.37 o                         
   8  -1   4        117.74        118.88        15.47 o                         
   9  -1   4         11.37          3.13         7.57 o                         
  10  -1   4         21.61          8.54        10.02 o                         
 -10   0   4        122.99        127.69        17.36 o                         
  -9   0   4        260.77        283.76        13.40 o                         
  -8   0   4          0.83          4.18         3.63 o                         
  -7   0   4         69.10         68.94         5.07 o                         
  -6   0   4         39.44         43.51         3.95 o                         
  -5   0   4        191.38        182.95        13.24 o                         
  -4   0   4       6039.33       6279.77       107.18 o                         
  -3   0   4       3892.99       3976.06        41.11 o                         
  -2   0   4        824.36        785.80         9.08 o                         
  -1   0   4         84.27         98.21         2.10 o                         
   0   0   4        348.75        367.06         4.56 o                         
   1   0   4       1223.06       1285.88        12.04 o                         
   2   0   4       4411.66       4311.96        50.59 o                         
   3   0   4       9187.75       9452.41       147.99 o                         
   4   0   4       2289.37       2192.93        38.58 o                         
   5   0   4        194.16        164.61         9.22 o                         
   6   0   4        168.27        175.14         8.39 o                         
   7   0   4        251.60        256.40        14.30 o                         
   8   0   4        411.39        429.66        19.47 o                         
   9   0   4        104.57         88.30        11.06 o                         
  10   0   4         74.95         81.61         9.43 o                         
 -11   1   4          0.12          1.58        14.72 o                         
 -10   1   4          0.00          6.14         4.59 o                         
  -9   1   4        137.49        149.65         9.86 o                         
  -8   1   4       1164.43       1113.04        38.54 o                         
  -7   1   4       2165.23       2057.30        32.74 o                         
  -6   1   4       1000.38        989.73        19.02 o                         
  -5   1   4       1806.21       1904.41        32.51 o                         
  -4   1   4        565.35        594.29        18.12 o                         
  -3   1   4        689.39        718.04         9.18 o                         
  -2   1   4       2097.40       2066.09        19.24 o                         
  -1   1   4       1361.78       1391.56        13.21 o                         
   0   1   4         52.00         75.39         3.37 o                         
   1   1   4       3976.48       4077.95        36.72 o                         
   2   1   4       4763.09       5129.55        56.59 o                         
   3   1   4         42.31         38.80         2.48 o                         
   4   1   4         20.49         17.49         2.36 o                         
   5   1   4        396.40        391.96        10.28 o                         
   6   1   4        433.30        447.25        11.22 o                         
   7   1   4        801.47        795.69        26.92 o                         
   8   1   4        649.17        681.92        27.51 o                         
   9   1   4         91.76        102.55        11.17 o                         
 -11   2   4         16.25          4.24         6.41 o                         
 -10   2   4        155.73        153.77        10.52 o                         
  -9   2   4        709.07        724.42        31.34 o                         
  -8   2   4        238.79        245.21        14.32 o                         
  -7   2   4        548.54        531.86        13.39 o                         
  -6   2   4         24.17         21.63         2.28 o                         
  -5   2   4        875.16        928.64        14.69 o                         
  -4   2   4        622.09        627.43        14.13 o                         
  -3   2   4      12243.13      12426.66       145.49 o                         
  -2   2   4      16161.25      16101.59       127.24 o                         
  -1   2   4       3008.73       2898.07        22.23 o                         
   0   2   4         29.15         39.05         1.33 o                         
   1   2   4        804.41        930.30        13.84 o                         
   2   2   4       3138.12       3354.14        42.77 o                         
   3   2   4       5182.57       5238.31       100.86 o                         
   4   2   4       1488.49       1491.99        23.67 o                         
   5   2   4       1710.93       1646.45        23.25 o                         
   6   2   4        142.03        149.43         6.15 o                         
   7   2   4          0.56          7.62         5.47 o                         
   8   2   4          5.26         -0.82         5.01 o                         
   9   2   4        193.58        220.43        14.55 o                         
 -11   3   4         66.42         59.32        11.58 o                         
 -10   3   4        169.24        138.17        13.43 o                         
  -9   3   4         10.59         10.38         3.86 o                         
  -8   3   4        437.64        388.61        15.06 o                         
  -7   3   4        221.57        213.96         9.41 o                         
  -6   3   4       1585.66       1526.16        24.49 o                         
  -5   3   4        684.66        645.82        13.70 o                         
  -4   3   4       1079.35       1076.16        22.14 o                         
  -3   3   4       3847.41       4204.66        49.43 o                         
  -2   3   4       1060.42       1220.50        20.51 o                         
  -1   3   4       1203.69       1208.09        14.39 o                         
   0   3   4        927.22        912.32        13.78 o                         
   1   3   4        397.82        363.84         5.29 o                         
   2   3   4        568.53        469.52         7.44 o                         
   3   3   4       1962.13       2007.51        22.83 o                         
   4   3   4        954.72        931.07        16.54 o                         
   5   3   4          1.11          1.07         1.89 o                         
   6   3   4          6.02          4.80         2.46 o                         
   7   3   4        649.30        633.24        21.57 o                         
   8   3   4        467.02        456.86        19.58 o                         
   9   3   4        310.49        316.23        17.31 o                         
 -11   4   4         13.14          3.70         4.21 o                         
 -10   4   4         76.84         66.28         7.28 o                         
  -9   4   4         70.49         61.09         6.75 o                         
  -8   4   4       1177.83       1105.88        26.73 o                         
  -7   4   4        344.83        321.73        11.77 o                         
  -6   4   4         78.25         75.41         4.90 o                         
  -5   4   4        733.92        732.09        13.50 o                         
  -4   4   4          4.60          9.97         1.76 o                         
  -3   4   4       6042.30       6199.68       100.47 o                         
  -2   4   4       6838.07       6946.30        75.46 o                         
  -1   4   4      10318.06      10593.43       101.22 o                         
   0   4   4        791.36        771.88         9.42 o                         
   1   4   4         21.12         11.31         1.12 o                         
   2   4   4        222.27        247.85         5.51 o                         
   3   4   4        578.15        575.31         9.91 o                         
   4   4   4       2813.87       2622.61        51.36 o                         
   5   4   4        478.59        465.21        13.94 o                         
   6   4   4         64.25         63.78         4.91 o                         
   7   4   4        147.01        135.24        10.41 o                         
   8   4   4          0.10         -2.87         5.07 o                         
   9   4   4          3.74         -1.82         4.67 o                         
 -11   5   4        229.80        225.58        23.69 o                         
 -10   5   4         26.13         16.79         7.35 o                         
  -9   5   4        199.37        187.13        11.37 o                         
  -8   5   4         38.47         23.99         5.23 o                         
  -7   5   4        265.31        244.20        11.39 o                         
  -6   5   4       1057.62       1000.51        19.16 o                         
  -5   5   4        188.42        220.38         7.09 o                         
  -4   5   4        603.91        640.51        10.86 o                         
  -3   5   4         52.49         36.67         2.22 o                         
  -2   5   4       1406.17       1370.65        24.78 o                         
  -1   5   4         45.40         63.66         3.43 o                         
   0   5   4        253.59        246.88         4.63 o                         
   1   5   4         52.00         49.76         2.52 o                         
   2   5   4        951.36        943.56        13.54 o                         
   3   5   4       2124.60       2027.77        28.13 o                         
   4   5   4        339.46        320.43        11.14 o                         
   5   5   4        108.88        119.45         7.49 o                         
   6   5   4         33.35         27.67         3.62 o                         
   7   5   4        126.38        109.72         9.47 o                         
   8   5   4        211.15        216.43        13.87 o                         
 -11   6   4         16.46          9.45         6.06 o                         
 -10   6   4         45.65         32.31         6.12 o                         
  -9   6   4        225.03        216.26        12.21 o                         
  -8   6   4        913.64        873.48        23.76 o                         
  -7   6   4       1324.02       1274.48        27.89 o                         
  -6   6   4       1355.35       1330.93        23.64 o                         
  -5   6   4        193.87        204.11         7.69 o                         
  -4   6   4          0.16         -0.91         1.35 o                         
  -3   6   4        298.41        313.34         8.61 o                         
  -2   6   4       3804.29       3908.03        44.71 o                         
  -1   6   4       6637.53       6693.35        82.25 o                         
   0   6   4       3004.44       3008.21        37.23 o                         
   1   6   4        683.47        713.67        10.96 o                         
   2   6   4         38.66         45.92         3.31 o                         
   3   6   4         83.24         77.10         5.15 o                         
   4   6   4         20.15         25.01         4.29 o                         
   5   6   4        338.01        353.86        12.92 o                         
   6   6   4        163.38        173.08        10.47 o                         
   7   6   4        134.00        124.83        10.10 o                         
   8   6   4         22.85          7.20         5.92 o                         
 -10   7   4        263.21        252.78        14.16 o                         
  -9   7   4        233.26        229.43        12.66 o                         
  -8   7   4        486.08        482.62        26.10 o                         
  -7   7   4        114.84        114.40         8.47 o                         
  -6   7   4        507.60        506.87        13.63 o                         
  -5   7   4        961.52        969.29        18.46 o                         
  -4   7   4         55.40         52.38         3.58 o                         
  -3   7   4       2146.64       2236.14        30.54 o                         
  -2   7   4       1735.37       1714.65        26.40 o                         
  -1   7   4       1160.91       1115.30        16.75 o                         
   0   7   4        119.01        129.41         3.59 o                         
   1   7   4          4.61          4.49         1.23 o                         
   2   7   4        707.75        688.86        18.41 o                         
   3   7   4        603.99        587.47        12.29 o                         
   4   7   4       1545.70       1510.58        28.32 o                         
   5   7   4        461.09        450.86        15.18 o                         
   6   7   4         59.57         52.50         5.91 o                         
   7   7   4          9.43          3.80         3.96 o                         
 -10   8   4         11.08          3.99         6.23 o                         
  -9   8   4          1.60         -4.17         4.17 o                         
  -8   8   4         18.29          8.99         7.86 o                         
  -7   8   4        681.60        710.69        27.52 o                         
  -6   8   4       1645.46       1711.56        28.41 o                         
  -5   8   4        415.75        444.91        10.49 o                         
  -4   8   4        760.37        750.45        10.52 o                         
  -3   8   4         27.07         39.17         4.65 o                         
  -2   8   4        110.73        107.99         5.00 o                         
  -1   8   4       1846.91       1816.62        33.08 o                         
   0   8   4       2734.02       2679.34        46.91 o                         
   1   8   4        826.04        843.45        20.49 o                         
   2   8   4        184.51        169.36         6.76 o                         
   3   8   4        205.13        186.67         7.76 o                         
   4   8   4          0.40          2.17         3.46 o                         
   5   8   4         67.24         72.60         6.62 o                         
   6   8   4         17.11         10.74         4.00 o                         
   7   8   4         37.54         29.42         6.50 o                         
 -10   9   4         32.44         31.45         8.50 o                         
  -9   9   4        144.04        134.27        12.54 o                         
  -8   9   4        437.34        432.92        16.60 o                         
  -7   9   4        700.42        721.67        17.96 o                         
  -6   9   4        219.68        220.09         8.94 o                         
  -5   9   4          0.14         -1.59         1.59 o                         
  -4   9   4        259.18        246.56         8.93 o                         
  -3   9   4         28.93         38.48         3.53 o                         
  -2   9   4        200.84        200.04         7.73 o                         
  -1   9   4       1978.29       1979.25        30.34 o                         
   0   9   4       1267.63       1300.47        32.55 o                         
   1   9   4        259.23        264.11         7.90 o                         
   2   9   4          6.62          7.00         2.51 o                         
   3   9   4        378.30        352.33        10.88 o                         
   4   9   4        675.12        659.13        17.69 o                         
   5   9   4        460.01        465.17        18.30 o                         
   6   9   4        128.53        133.80         9.43 o                         
 -10  10   4        102.33        134.60        20.45 o                         
  -9  10   4        114.18         78.48        12.86 o                         
  -8  10   4          4.44          2.39         6.16 o                         
  -7  10   4         82.06         66.68         7.41 o                         
  -6  10   4       1043.10       1051.12        36.27 o                         
  -5  10   4       1012.19        981.61        19.45 o                         
  -4  10   4        223.07        240.22        13.41 o                         
  -3  10   4        262.56        269.71        16.65 o                         
  -2  10   4         11.21          6.17         4.89 o                         
  -1  10   4         76.71         78.68         3.70 o                         
   0  10   4        248.64        259.07         6.71 o                         
   1  10   4        648.20        674.00        22.28 o                         
   2  10   4        113.83        134.07         7.18 o                         
   3  10   4        137.97        137.14         6.94 o                         
   4  10   4        149.01        155.99        10.43 o                         
   5  10   4         21.49         30.76         5.79 o                         
   6  10   4          2.32          3.03         3.77 o                         
  -9  11   4         65.78         61.06        11.93 o                         
  -8  11   4         47.09         59.64        11.20 o                         
  -7  11   4        598.94        643.49        24.65 o                         
  -6  11   4        921.70        867.63        36.78 o                         
  -5  11   4        130.46        137.40        11.21 o                         
  -4  11   4          0.10         -4.72         4.72 o                         
  -3  11   4         15.16         16.09         4.89 o                         
  -2  11   4        338.93        361.56        19.66 o                         
  -1  11   4        368.28        382.83        15.60 o                         
   0  11   4        364.27        387.05         8.75 o                         
   1  11   4        734.08        767.52        33.41 o                         
   2  11   4          3.87          4.18         2.99 o                         
   3  11   4          1.76         -4.36         4.36 o                         
   4  11   4         70.60         62.26         7.10 o                         
   5  11   4        275.94        272.88        17.44 o                         
  -9  12   4         59.07         77.45        18.85 o                         
  -8  12   4         26.09         16.73         6.40 o                         
  -7  12   4         33.71         31.17         6.89 o                         
  -6  12   4        120.59        137.89        12.10 o                         
  -5  12   4        699.48        692.97        25.53 o                         
  -4  12   4       1042.56       1019.05        36.10 o                         
  -3  12   4        311.16        310.03        16.06 o                         
  -2  12   4        281.11        299.96        18.55 o                         
  -1  12   4         31.04         30.84         4.93 o                         
   0  12   4         87.19         86.20        12.22 o                         
   1  12   4         29.32         34.12         5.71 o                         
   2  12   4        240.20        263.78        17.21 o                         
   3  12   4         70.01         84.78         8.03 o                         
   4  12   4        113.23        134.92        16.46 o                         
  -8  13   4         54.28         29.81         8.99 o                         
  -7  13   4         44.51         42.87         7.30 o                         
  -6  13   4        471.37        494.81        22.54 o                         
  -5  13   4        399.27        399.03        19.92 o                         
  -4  13   4        183.46        178.59        20.80 o                         
  -3  13   4          0.03          2.87         4.01 o                         
  -2  13   4          3.81         -1.45         4.27 o                         
  -1  13   4        319.93        276.89        16.67 o                         
   0  13   4        421.29        396.13        24.92 o                         
   1  13   4        447.93        494.95        22.75 o                         
   2  13   4        104.32        107.39        11.15 o                         
   3  13   4         16.45         17.15         5.93 o                         
   4  13   4         13.48          8.70         8.12 o                         
  -8  14   4         46.48         50.28        10.93 o                         
  -7  14   4         78.43         95.18        10.70 o                         
  -6  14   4         15.96         14.66         5.86 o                         
  -5  14   4         25.91         16.63         5.93 o                         
  -4  14   4        244.41        267.98        16.58 o                         
  -3  14   4        120.17        118.80        14.73 o                         
  -2  14   4        145.08        136.87        10.45 o                         
  -1  14   4        119.42         96.81        10.68 o                         
   0  14   4         14.90         15.42         5.79 o                         
   1  14   4         29.65         22.30         7.29 o                         
   2  14   4         36.13         21.76         8.75 o                         
   3  14   4          1.85         -7.95         7.95 o                         
  -7  15   4          6.65          6.52         4.62 o                         
  -6  15   4         94.44         81.94        10.19 o                         
  -5  15   4        269.80        278.55        17.84 o                         
  -4  15   4        405.24        400.64        20.88 o                         
  -3  15   4         93.75        106.89        10.87 o                         
  -2  15   4         45.44         30.84         6.97 o                         
  -1  15   4          9.53         -4.91         4.91 o                         
   0  15   4        106.86        108.31        11.62 o                         
   1  15   4         61.93         66.85        18.23 o                         
  -5  16   4          4.01          9.92         5.24 o                         
  -4  16   4          6.32         22.94         7.34 o                         
  -3  16   4         44.89         32.54         6.48 o                         
  -2  16   4         43.29         37.05         6.80 o                         
  -1  16   4        101.59        107.05        12.13 o                         
   1 -17   5         34.18         36.49         7.07 o                         
   2 -17   5        127.20        126.57        11.08 o                         
   3 -17   5        222.60        206.60        14.10 o                         
   4 -17   5         81.09         84.84         9.74 o                         
  -1 -16   5         30.00         33.64         8.35 o                         
   0 -16   5         57.85         56.90        14.60 o                         
   1 -16   5         76.37         70.42         8.78 o                         
   2 -16   5         57.24         57.33         8.88 o                         
   3 -16   5         83.66         76.71         9.17 o                         
   4 -16   5          3.65          5.70         5.11 o                         
   5 -16   5         15.33          2.74        11.15 o                         
   6 -16   5          1.93          7.62         5.72 o                         
  -3 -15   5        154.61        173.14        16.76 o                         
  -2 -15   5        110.57        121.63        30.05 o                         
  -1 -15   5        109.77        105.47        12.55 o                         
   0 -15   5        120.72        102.34        15.69 o                         
   1 -15   5          4.30          7.57         5.95 o                         
   2 -15   5         91.70         74.00        15.53 o                         
   3 -15   5        177.27        182.48        18.17 o                         
   4 -15   5        605.17        568.51        22.17 o                         
   5 -15   5        152.17        145.19        11.59 o                         
   6 -15   5          1.36         -0.35         6.74 o                         
   7 -15   5         21.25         24.94         7.81 o                         
  -4 -14   5         44.67         40.13         9.81 o                         
  -3 -14   5         14.92         12.50         7.73 o                         
  -2 -14   5          7.65         12.45         5.90 o                         
  -1 -14   5          5.55          8.79         6.42 o                         
   0 -14   5        107.51         86.31        11.27 o                         
   1 -14   5        181.73        176.56        14.91 o                         
   2 -14   5        386.14        390.71        52.69 o                         
   3 -14   5        294.69        291.97        21.34 o                         
   4 -14   5        112.75         96.88        16.12 o                         
   5 -14   5         13.46          2.04         4.79 o                         
   6 -14   5         11.05          7.81         6.26 o                         
   7 -14   5         55.07         75.74        11.10 o                         
  -5 -13   5          0.18         -1.43         5.48 o                         
  -4 -13   5         18.00         16.56         6.75 o                         
  -3 -13   5         21.82         32.08         8.22 o                         
  -2 -13   5        428.37        388.43        22.49 o                         
  -1 -13   5        480.92        464.27        24.00 o                         
   0 -13   5         66.38         71.18         8.88 o                         
   1 -13   5         69.02         78.22        10.60 o                         
   2 -13   5          4.20         -0.04         7.30 o                         
   3 -13   5        178.10        184.08        16.49 o                         
   4 -13   5        544.82        583.75        30.05 o                         
   5 -13   5        508.95        519.91        20.13 o                         
   6 -13   5        230.99        250.69        14.16 o                         
   7 -13   5          7.34          7.06         4.99 o                         
   8 -13   5         41.26         59.38        13.00 o                         
  -6 -12   5         15.03         19.15         8.13 o                         
  -5 -12   5        167.29        154.90        27.21 o                         
  -4 -12   5         93.97         89.00        12.00 o                         
  -3 -12   5        287.40        294.94        19.53 o                         
  -2 -12   5        255.88        243.80        17.35 o                         
  -1 -12   5          7.42          4.72         3.84 o                         
   0 -12   5          4.54          1.39         2.67 o                         
   1 -12   5        110.37         90.33        10.70 o                         
   2 -12   5         86.01        101.81        11.48 o                         
   3 -12   5        663.52        651.94        29.85 o                         
   4 -12   5       1077.93       1139.78        41.89 o                         
   5 -12   5        464.16        465.87        27.52 o                         
   6 -12   5          3.09         -0.53         4.09 o                         
   7 -12   5         26.87         26.79         7.56 o                         
   8 -12   5        101.74         90.59        14.89 o                         
   9 -12   5        337.37        385.94        30.10 o                         
  -6 -11   5        151.78        172.59        25.10 o                         
  -5 -11   5        357.75        369.68        23.17 o                         
  -4 -11   5         28.00         40.89         8.97 o                         
  -3 -11   5          1.99         -5.54         6.35 o                         
  -2 -11   5        425.06        431.96        15.65 o                         
  -1 -11   5        338.18        352.91        14.32 o                         
   0 -11   5        687.44        698.79        20.42 o                         
   1 -11   5        228.38        220.49        15.33 o                         
   2 -11   5         29.10         18.27         5.57 o                         
   3 -11   5         29.54         36.34         8.36 o                         
   4 -11   5        132.07        121.41        13.74 o                         
   5 -11   5        641.63        614.83        30.28 o                         
   6 -11   5        198.15        228.23        12.44 o                         
   7 -11   5         89.09         95.93        11.00 o                         
   8 -11   5         57.75         68.90        12.91 o                         
   9 -11   5        101.82        109.13        17.11 o                         
  -7 -10   5          4.23         -3.52        21.78 o                         
  -6 -10   5          1.92          2.53         8.51 o                         
  -5 -10   5          0.35         -1.09         6.07 o                         
  -4 -10   5        233.75        237.48        17.43 o                         
  -3 -10   5        247.06        255.50        16.47 o                         
  -2 -10   5        554.12        552.16        24.29 o                         
  -1 -10   5       1844.39       1832.83        53.20 o                         
   0 -10   5        178.51        178.44        10.20 o                         
   1 -10   5         13.10         12.73         4.22 o                         
   2 -10   5          0.29          1.74         4.53 o                         
   3 -10   5        333.36        316.50        19.00 o                         
   4 -10   5       1264.17       1199.56        40.45 o                         
   5 -10   5       1148.00       1128.51        40.69 o                         
   6 -10   5        276.00        284.64        14.73 o                         
   7 -10   5         22.10         17.40         6.57 o                         
   8 -10   5         11.89         -3.43         7.60 o                         
   9 -10   5        147.53        161.69        20.92 o                         
  -7  -9   5         91.18         88.82        10.55 o                         
  -6  -9   5        330.35        348.99        22.57 o                         
  -5  -9   5        334.69        315.46        14.71 o                         
  -4  -9   5        223.29        229.11        25.72 o                         
  -3  -9   5        155.17        164.30        10.38 o                         
  -2  -9   5          0.84          0.00         2.15 o                         
  -1  -9   5        631.29        620.73        17.04 o                         
   0  -9   5       1561.70       1525.57        30.62 o                         
   1  -9   5       1153.72       1136.97        20.90 o                         
   2  -9   5         51.04         55.74        11.15 o                         
   3  -9   5        262.92        244.10        16.11 o                         
   4  -9   5        166.43        165.91        14.34 o                         
   5  -9   5          4.16         -3.45         7.45 o                         
   6  -9   5        581.95        547.77        28.46 o                         
   7  -9   5        140.27        151.57        16.42 o                         
   8  -9   5         66.20         52.83        12.41 o                         
   9  -9   5        277.49        282.43        24.66 o                         
  -8  -8   5         23.46         17.97         6.38 o                         
  -7  -8   5         77.40         88.77        10.39 o                         
  -6  -8   5        158.30        150.20         9.65 o                         
  -5  -8   5          1.58          2.81         3.07 o                         
  -4  -8   5         86.23         78.35         6.77 o                         
  -3  -8   5         24.07         21.74         3.74 o                         
  -2  -8   5       2306.52       2305.14        39.56 o                         
  -1  -8   5        919.72        885.12        19.85 o                         
   0  -8   5       1420.48       1419.49        27.87 o                         
   1  -8   5        623.17        631.04        13.34 o                         
   2  -8   5          7.85          6.84         2.81 o                         
   3  -8   5         46.27         57.23        10.66 o                         
   4  -8   5        629.45        606.15        26.02 o                         
   5  -8   5       2078.41       2083.25        56.37 o                         
   6  -8   5       1486.90       1474.96        47.98 o                         
   7  -8   5        110.17         87.35        13.11 o                         
   8  -8   5         12.44          4.43         8.74 o                         
   9  -8   5         21.17         12.23        13.08 o                         
  10  -8   5         88.35         96.32        15.53 o                         
  -8  -7   5         42.30         45.83        10.46 o                         
  -7  -7   5         51.22         61.85         6.95 o                         
  -6  -7   5        297.36        330.57        13.77 o                         
  -5  -7   5        664.76        706.54        32.62 o                         
  -4  -7   5        792.90        847.47        23.18 o                         
  -3  -7   5        358.39        339.29        16.44 o                         
  -2  -7   5        329.65        335.20        12.18 o                         
  -1  -7   5         44.18         42.86         3.51 o                         
   0  -7   5       1538.76       1483.22        35.49 o                         
   1  -7   5       2244.05       2222.44        31.74 o                         
   2  -7   5        354.27        343.99        12.79 o                         
   3  -7   5        372.62        354.94        17.90 o                         
   4  -7   5        307.62        285.74        17.17 o                         
   5  -7   5        319.77        304.68        27.95 o                         
   6  -7   5          3.79          4.77         5.75 o                         
   7  -7   5         34.40         33.69         7.26 o                         
   8  -7   5        205.94        164.49        17.39 o                         
   9  -7   5        251.64        267.09        22.98 o                         
  10  -7   5        267.35        257.30        23.24 o                         
  -9  -6   5          2.34          4.20         6.88 o                         
  -8  -6   5        114.78        122.20        18.58 o                         
  -7  -6   5        341.90        336.79        19.66 o                         
  -6  -6   5        551.48        596.20        21.01 o                         
  -5  -6   5        606.61        566.06        21.09 o                         
  -4  -6   5         82.03         84.09         7.61 o                         
  -3  -6   5         80.18         78.17         3.96 o                         
  -2  -6   5        397.22        355.85        11.99 o                         
  -1  -6   5       1373.24       1292.14        33.61 o                         
   0  -6   5      10419.51       9786.86       164.70 o                         
   1  -6   5       4559.11       4456.37        54.86 o                         
   2  -6   5        140.16        133.74         8.91 o                         
   3  -6   5        114.03        120.76         8.09 o                         
   4  -6   5        471.50        484.20        17.54 o                         
   5  -6   5       1434.06       1476.70        35.72 o                         
   6  -6   5       1970.58       2057.82        57.63 o                         
   7  -6   5        348.51        375.20        19.40 o                         
   8  -6   5         83.58         89.69        13.47 o                         
   9  -6   5          4.86         20.74         7.00 o                         
  10  -6   5         14.66          9.61         6.42 o                         
  -9  -5   5        310.53        375.19        25.71 o                         
  -8  -5   5        230.84        231.51        14.77 o                         
  -7  -5   5          3.20         -2.56         3.87 o                         
  -6  -5   5         30.08         34.88         5.91 o                         
  -5  -5   5        365.99        397.54         9.22 o                         
  -4  -5   5        502.83        472.19         8.63 o                         
  -3  -5   5        456.37        469.44         7.62 o                         
  -2  -5   5       2315.56       2455.93        52.65 o                         
  -1  -5   5        642.59        620.40        21.24 o                         
   0  -5   5       1389.87       1366.18        30.56 o                         
   1  -5   5        583.08        597.54        12.52 o                         
   2  -5   5       1884.91       1943.36        29.69 o                         
   3  -5   5         41.11         36.65         4.94 o                         
   4  -5   5        491.97        503.75        17.68 o                         
   5  -5   5       1320.16       1360.79        26.18 o                         
   6  -5   5        915.97        976.69        40.75 o                         
   7  -5   5         10.85          9.85         5.95 o                         
   8  -5   5         17.50         26.79         6.78 o                         
   9  -5   5         70.91         74.61        11.88 o                         
  10  -5   5        203.01        211.77        17.08 o                         
  -9  -4   5          0.49         -2.20        14.64 o                         
  -8  -4   5          0.53          2.04         3.79 o                         
  -7  -4   5        212.35        205.68        10.62 o                         
  -6  -4   5       1288.76       1274.22        28.19 o                         
  -5  -4   5       2145.48       2083.98        29.31 o                         
  -4  -4   5        620.62        600.18        12.17 o                         
  -3  -4   5        118.84        109.13         3.39 o                         
  -2  -4   5          0.84          0.11         1.01 o                         
  -1  -4   5        839.34        873.74        31.74 o                         
   0  -4   5       2346.60       2177.30        50.77 o                         
   1  -4   5      10929.89      11307.59       111.75 o                         
   2  -4   5       5864.10       6175.86        73.71 o                         
   3  -4   5       1220.13       1299.38        27.97 o                         
   4  -4   5        105.64        119.39         8.68 o                         
   5  -4   5        235.59        247.33         8.18 o                         
   6  -4   5        805.74        826.54        33.56 o                         
   7  -4   5        855.76        860.80        34.35 o                         
   8  -4   5        175.73        178.79        13.85 o                         
   9  -4   5         28.71         28.95         6.96 o                         
  10  -4   5         11.26         15.21        11.80 o                         
 -10  -3   5        134.44        136.22        16.67 o                         
  -9  -3   5        350.81        359.72        24.00 o                         
  -8  -3   5        155.00        194.23        12.64 o                         
  -7  -3   5        235.52        255.91        11.75 o                         
  -6  -3   5         92.30         96.26        12.38 o                         
  -5  -3   5         36.78         34.26         3.01 o                         
  -4  -3   5       1173.28       1156.10        18.65 o                         
  -3  -3   5        630.14        596.11        10.51 o                         
  -2  -3   5        249.91        224.72         4.56 o                         
  -1  -3   5        267.17        266.52         4.80 o                         
   0  -3   5        903.88        873.12        12.88 o                         
   1  -3   5        275.51        293.32         5.19 o                         
   2  -3   5       1561.20       1702.43        19.08 o                         
   3  -3   5        319.39        332.95         8.25 o                         
   4  -3   5         74.69         73.58         5.03 o                         
   5  -3   5       1437.61       1461.55        24.77 o                         
   6  -3   5       1622.88       1574.96        44.71 o                         
   7  -3   5        585.01        574.49        23.28 o                         
   8  -3   5         45.93         36.62         7.29 o                         
   9  -3   5         22.39         22.89         6.09 o                         
  10  -3   5        111.34        128.50        16.87 o                         
 -10  -2   5        155.05        165.57        17.23 o                         
  -9  -2   5        172.55        195.68        11.38 o                         
  -8  -2   5         50.45         54.25         6.02 o                         
  -7  -2   5          5.20          5.60         5.59 o                         
  -6  -2   5        352.66        357.24        15.00 o                         
  -5  -2   5       2651.24       2777.62        53.30 o                         
  -4  -2   5       3807.15       3710.37        43.31 o                         
  -3  -2   5       1649.26       1609.20        25.58 o                         
  -2  -2   5         63.67         55.22         2.05 o                         
  -1  -2   5          0.24          2.18         0.71 o                         
   0  -2   5        555.46        570.67         6.50 o                         
   1  -2   5       3279.02       3387.89        32.31 o                         
   2  -2   5       8834.94       9311.16        90.12 o                         
   3  -2   5       1845.77       1874.55        23.53 o                         
   4  -2   5         18.29         20.85         2.93 o                         
   5  -2   5         36.60         42.92         4.56 o                         
   6  -2   5        279.49        240.51        18.14 o                         
   7  -2   5        357.78        358.32        18.02 o                         
   8  -2   5        195.57        195.86        14.05 o                         
   9  -2   5          7.48          5.45         5.32 o                         
  10  -2   5         34.02         34.75         9.75 o                         
 -10  -1   5         73.88         80.76        19.24 o                         
  -9  -1   5        263.73        251.17        12.89 o                         
  -8  -1   5        713.89        737.35        21.36 o                         
  -7  -1   5        236.52        250.43        25.13 o                         
  -6  -1   5        986.08       1022.48        26.74 o                         
  -5  -1   5        784.21        795.56        25.21 o                         
  -4  -1   5          2.74          5.94         2.12 o                         
  -3  -1   5        193.32        181.18         4.37 o                         
  -2  -1   5       1026.60       1076.52        14.01 o                         
  -1  -1   5        612.55        584.86         6.74 o                         
   0  -1   5       4441.84       4358.74        29.74 o                         
   1  -1   5       3083.89       3080.18        29.46 o                         
   2  -1   5       1446.16       1481.28        20.34 o                         
   3  -1   5         40.97         40.29         2.82 o                         
   4  -1   5        132.59        133.27         4.94 o                         
   5  -1   5        893.58        855.20        14.27 o                         
   6  -1   5       1310.35       1359.15        48.69 o                         
   7  -1   5       1422.47       1503.79        45.20 o                         
   8  -1   5        406.77        405.75        19.70 o                         
   9  -1   5          0.29        -11.40        11.40 o                         
  10  -1   5         23.42         26.37         8.09 o                         
 -10   0   5        310.66        328.35        18.32 o                         
  -9   0   5        491.11        497.92        25.46 o                         
  -8   0   5        359.89        334.93        14.06 o                         
  -7   0   5          0.24         -0.39         3.62 o                         
  -6   0   5          1.59          1.99         2.76 o                         
  -5   0   5       1669.21       1655.42        32.25 o                         
  -4   0   5       7101.19       7352.78       119.88 o                         
  -3   0   5       6712.04       6865.63        52.51 o                         
  -2   0   5       1329.80       1267.80        13.07 o                         
  -1   0   5        362.79        336.21         7.00 o                         
   0   0   5        291.91        287.93         4.67 o                         
   1   0   5        204.43        170.89         3.22 o                         
   2   0   5       6780.24       7016.19        97.99 o                         
   3   0   5       3407.76       3435.80        50.85 o                         
   4   0   5        566.33        560.59        11.35 o                         
   5   0   5       1139.26       1150.28        20.69 o                         
   6   0   5          5.04          2.00         2.97 o                         
   7   0   5         15.43         22.70         5.11 o                         
   8   0   5         36.20         36.47         6.11 o                         
   9   0   5        179.14        205.79        16.38 o                         
 -10   1   5          8.67          7.20         3.91 o                         
  -9   1   5         22.49         22.71         4.96 o                         
  -8   1   5        340.31        335.93        23.25 o                         
  -7   1   5        366.07        346.11        13.55 o                         
  -6   1   5        912.09        935.39        24.01 o                         
  -5   1   5       1966.51       1999.85        28.11 o                         
  -4   1   5       1978.78       2043.93        46.67 o                         
  -3   1   5        918.39       1034.97        12.61 o                         
  -2   1   5       1718.88       1797.96        16.69 o                         
  -1   1   5        615.08        576.96         7.36 o                         
   0   1   5       1355.81       1387.29        12.73 o                         
   1   1   5       2866.78       2817.33        27.02 o                         
   2   1   5       6765.35       6799.44        55.68 o                         
   3   1   5       1008.99        973.13        19.16 o                         
   4   1   5          3.13          1.27         1.64 o                         
   5   1   5        369.39        339.37        10.59 o                         
   6   1   5       1438.21       1546.86        35.13 o                         
   7   1   5       1297.82       1388.59        52.30 o                         
   8   1   5        910.92        901.81        32.66 o                         
   9   1   5        221.33        218.20        16.41 o                         
 -11   2   5          8.32         -0.55         9.46 o                         
 -10   2   5        149.00        139.95        10.14 o                         
  -9   2   5        559.34        535.74        25.65 o                         
  -8   2   5        831.35        811.67        22.50 o                         
  -7   2   5          1.01          0.09         1.48 o                         
  -6   2   5        395.91        408.76         9.65 o                         
  -5   2   5         13.22         13.50         2.32 o                         
  -4   2   5       3353.20       3484.56        50.72 o                         
  -3   2   5       4716.08       4593.98        52.33 o                         
  -2   2   5      12481.59      13336.69       165.21 o                         
  -1   2   5       1328.17       1352.26        14.37 o                         
   0   2   5        162.66        168.81         3.12 o                         
   1   2   5       1076.04       1211.08        18.02 o                         
   2   2   5         10.73          4.77         1.02 o                         
   3   2   5       2425.29       2439.43        41.90 o                         
   4   2   5       1507.62       1507.22        22.07 o                         
   5   2   5         21.09         22.35         2.81 o                         
   6   2   5        563.32        588.18        13.89 o                         
   7   2   5        129.90        154.48        12.82 o                         
   8   2   5          5.71          6.48         5.42 o                         
   9   2   5          1.42         12.84         8.86 o                         
 -11   3   5         86.05         92.03        12.70 o                         
 -10   3   5         47.97         42.56         6.07 o                         
  -9   3   5         65.11         65.15         7.25 o                         
  -8   3   5         30.48         31.95         5.24 o                         
  -7   3   5        363.22        355.98        16.50 o                         
  -6   3   5        271.14        244.26         7.52 o                         
  -5   3   5        762.13        729.16        17.72 o                         
  -4   3   5       2988.33       3094.79        45.61 o                         
  -3   3   5        457.50        383.23         7.54 o                         
  -2   3   5        717.54        745.12        10.30 o                         
  -1   3   5          0.64          2.47         0.90 o                         
   0   3   5         39.67         36.92         2.49 o                         
   1   3   5        996.31        955.67        11.56 o                         
   2   3   5       2716.70       2540.43        25.13 o                         
   3   3   5       2231.53       2124.97        24.87 o                         
   4   3   5         42.72         40.99         5.15 o                         
   5   3   5          0.02         -0.27         1.63 o                         
   6   3   5        164.08        175.46         8.34 o                         
   7   3   5        402.45        398.62        17.68 o                         
   8   3   5        315.65        308.90        19.98 o                         
   9   3   5        288.76        275.86        16.38 o                         
 -11   4   5         41.81         51.77        12.41 o                         
 -10   4   5         55.38         55.65         7.19 o                         
  -9   4   5        446.14        446.87        17.44 o                         
  -8   4   5       1398.89       1334.30        30.12 o                         
  -7   4   5       1177.72       1128.87        25.81 o                         
  -6   4   5          1.13         -1.13         3.31 o                         
  -5   4   5        222.51        215.53         7.97 o                         
  -4   4   5         46.88         44.27         3.24 o                         
  -3   4   5        504.21        432.37         9.33 o                         
  -2   4   5       4067.89       4063.09        41.40 o                         
  -1   4   5       2657.74       2681.79        26.51 o                         
   0   4   5        804.47        837.40        11.52 o                         
   1   4   5        840.92        815.09        15.44 o                         
   2   4   5         91.09         89.05         4.18 o                         
   3   4   5        482.37        491.98        11.58 o                         
   4   4   5        221.14        228.86         7.48 o                         
   5   4   5         22.13         19.65         3.46 o                         
   6   4   5        211.36        227.39        14.56 o                         
   7   4   5        102.14        103.99         9.49 o                         
   8   4   5         76.90         76.15         9.01 o                         
 -11   5   5        109.68        113.08         9.84 o                         
 -10   5   5        269.40        262.03        14.05 o                         
  -9   5   5        322.79        311.82        21.03 o                         
  -8   5   5        395.04        380.34        15.38 o                         
  -7   5   5          3.27         -0.17         3.54 o                         
  -6   5   5        357.44        352.69        12.70 o                         
  -5   5   5        206.43        223.55         8.10 o                         
  -4   5   5       1445.32       1503.97        21.20 o                         
  -3   5   5       3930.40       3805.21        44.74 o                         
  -2   5   5       2840.12       2802.20        33.50 o                         
  -1   5   5        447.96        451.88        10.90 o                         
   0   5   5          6.56         10.72         1.49 o                         
   1   5   5        236.97        250.35         5.50 o                         
   2   5   5       1199.49       1153.62        16.07 o                         
   3   5   5       1827.98       1737.98        24.24 o                         
   4   5   5       1804.50       1749.21        29.80 o                         
   5   5   5         41.04         38.04         4.03 o                         
   6   5   5         22.81         19.37         3.24 o                         
   7   5   5         63.51         57.62         7.88 o                         
   8   5   5        243.18        227.55        14.22 o                         
 -11   6   5        122.60        114.20        11.63 o                         
 -10   6   5         22.84          9.18         4.17 o                         
  -9   6   5         64.65         68.04         8.20 o                         
  -8   6   5        820.55        807.12        22.82 o                         
  -7   6   5       1995.02       1943.37        36.40 o                         
  -6   6   5        421.29        410.86        12.20 o                         
  -5   6   5        281.05        315.30         9.71 o                         
  -4   6   5       1420.79       1453.62        19.81 o                         
  -3   6   5        204.23        200.29         6.78 o                         
  -2   6   5        871.33        822.96        16.90 o                         
  -1   6   5       2747.73       2810.83        32.55 o                         
   0   6   5       2496.45       2506.52        40.04 o                         
   1   6   5        729.15        740.02        10.04 o                         
   2   6   5        399.93        398.36         8.03 o                         
   3   6   5        634.68        648.51        13.20 o                         
   4   6   5          4.41         -1.44         3.84 o                         
   5   6   5         10.21          5.58         3.56 o                         
   6   6   5         18.61         16.86         3.58 o                         
   7   6   5        212.81        206.02        13.18 o                         
   8   6   5        131.53        128.95        11.09 o                         
 -10   7   5         35.65         32.78         5.94 o                         
  -9   7   5        269.10        254.60        13.29 o                         
  -8   7   5        928.91        923.28        43.05 o                         
  -7   7   5        618.72        633.64        22.60 o                         
  -6   7   5          9.28          8.50         2.68 o                         
  -5   7   5         14.05         13.07         3.64 o                         
  -4   7   5        963.23        922.37        17.81 o                         
  -3   7   5       1830.45       1835.05        26.39 o                         
  -2   7   5       2957.92       2905.86        43.11 o                         
  -1   7   5       2401.47       2375.77        29.47 o                         
   0   7   5        298.90        286.85         7.06 o                         
   1   7   5         68.26         58.85         2.55 o                         
   2   7   5         63.32         57.87         3.44 o                         
   3   7   5       3056.51       2924.55        38.75 o                         
   4   7   5       1125.71       1090.68        23.75 o                         
   5   7   5        409.40        386.11        14.36 o                         
   6   7   5         64.76         61.54         6.65 o                         
   7   7   5          8.62          2.12         4.54 o                         
 -10   8   5         95.80         73.90        14.13 o                         
  -9   8   5         42.38         46.70         7.98 o                         
  -8   8   5         57.12         53.29         6.45 o                         
  -7   8   5        546.87        588.09        26.06 o                         
  -6   8   5        810.92        858.71        25.35 o                         
  -5   8   5        162.94        197.26         5.66 o                         
  -4   8   5          1.79          4.68         2.13 o                         
  -3   8   5        332.89        329.40         9.06 o                         
  -2   8   5          0.04          0.07         4.09 o                         
  -1   8   5         48.29         44.51         4.23 o                         
   0   8   5       1405.38       1351.34        34.31 o                         
   1   8   5        190.67        195.61         5.45 o                         
   2   8   5        760.81        778.21        15.70 o                         
   3   8   5        278.49        268.11         9.36 o                         
   4   8   5        128.16        115.77         7.90 o                         
   5   8   5          3.87          6.15         3.59 o                         
   6   8   5         30.59         16.12         4.27 o                         
   7   8   5         12.27         10.39         6.11 o                         
 -10   9   5         13.64          4.28         4.70 o                         
  -9   9   5         24.09         14.15         5.43 o                         
  -8   9   5        658.80        648.62        26.36 o                         
  -7   9   5       1169.01       1166.43        39.97 o                         
  -6   9   5        697.27        668.19        15.68 o                         
  -5   9   5         13.78          1.30         4.05 o                         
  -4   9   5        389.88        368.09        13.98 o                         
  -3   9   5        306.05        314.98         8.92 o                         
  -2   9   5       1099.17       1129.64        28.87 o                         
  -1   9   5        180.18        177.85         8.87 o                         
   0   9   5       1298.78       1331.43        34.42 o                         
   1   9   5         92.55        100.77         5.70 o                         
   2   9   5         38.69         37.44         4.14 o                         
   3   9   5          0.51         -0.16         2.07 o                         
   4   9   5        387.29        337.92        15.18 o                         
   5   9   5        444.95        437.85        18.20 o                         
   6   9   5         81.18         80.06         7.57 o                         
 -10  10   5         80.41         83.76        13.54 o                         
  -9  10   5         20.06         11.68         6.37 o                         
  -8  10   5        163.79        172.59        13.97 o                         
  -7  10   5         61.42         63.04         7.42 o                         
  -6  10   5        520.23        527.89        18.76 o                         
  -5  10   5        359.99        355.93        14.80 o                         
  -4  10   5        325.05        331.51        16.54 o                         
  -3  10   5        772.92        793.65        24.45 o                         
  -2  10   5        254.53        251.50        16.31 o                         
  -1  10   5         22.33         19.74         3.97 o                         
   0  10   5         12.20         14.22         3.04 o                         
   1  10   5        137.85        138.97         7.58 o                         
   2  10   5         20.24         14.28         3.74 o                         
   3  10   5        281.58        290.28        12.27 o                         
   4  10   5        279.79        276.29        14.14 o                         
   5  10   5        111.61        112.81         9.91 o                         
   6  10   5         15.04         13.74         4.29 o                         
  -9  11   5         11.56         14.49         6.48 o                         
  -8  11   5         80.26         67.64        11.89 o                         
  -7  11   5        601.36        622.55        24.53 o                         
  -6  11   5        976.45        995.50        30.92 o                         
  -5  11   5        831.25        757.80        25.96 o                         
  -4  11   5          2.51         -0.41         5.02 o                         
  -3  11   5          5.31          2.38         3.92 o                         
  -2  11   5        164.00        178.34        14.68 o                         
  -1  11   5        843.55        822.51        44.25 o                         
   0  11   5        755.30        787.37        32.35 o                         
   1  11   5         47.22         51.75         6.60 o                         
   2  11   5        260.80        254.43        11.18 o                         
   3  11   5          0.01          0.00         5.00 o                         
   4  11   5        152.74        164.67        11.16 o                         
   5  11   5         48.97         51.19        15.07 o                         
  -9  12   5         86.82         80.09        15.61 o                         
  -8  12   5         91.33         92.13        13.13 o                         
  -7  12   5         44.80         43.22         7.68 o                         
  -6  12   5          1.44          1.94         4.21 o                         
  -5  12   5        401.86        415.97        19.59 o                         
  -4  12   5        161.27        151.05        11.69 o                         
  -3  12   5        243.61        249.93        14.45 o                         
  -2  12   5        689.84        740.50        33.68 o                         
  -1  12   5        265.33        267.04        16.48 o                         
   0  12   5        240.99        241.86        15.69 o                         
   1  12   5         20.22          8.64         4.09 o                         
   2  12   5         71.01         65.02         7.53 o                         
   3  12   5        112.10        130.92        14.62 o                         
   4  12   5        185.42        214.71        21.51 o                         
  -8  13   5          0.92         -8.64         9.41 o                         
  -7  13   5        235.45        249.29        16.50 o                         
  -6  13   5        495.68        508.28        22.88 o                         
  -5  13   5        300.56        280.74        16.77 o                         
  -4  13   5        123.43        113.83        10.65 o                         
  -3  13   5        188.02        166.86        12.54 o                         
  -2  13   5         19.92         14.99         4.49 o                         
  -1  13   5        198.18        179.62        13.83 o                         
   0  13   5        252.02        246.53        26.16 o                         
   1  13   5        332.59        329.13        15.79 o                         
   2  13   5         83.81         94.19         9.85 o                         
   3  13   5          3.58          1.15         6.81 o                         
  -7  14   5        124.16        127.75        12.33 o                         
  -6  14   5         77.29         81.82        11.24 o                         
  -5  14   5          7.09         -3.29         5.06 o                         
  -4  14   5          6.49          4.43         5.06 o                         
  -3  14   5        109.15        113.12        10.73 o                         
  -2  14   5         73.84         56.53         8.69 o                         
  -1  14   5        255.14        274.64        20.41 o                         
   0  14   5         81.14         74.73        12.66 o                         
   1  14   5         17.32         21.32         6.28 o                         
   2  14   5          8.94          3.66         5.48 o                         
  -6  15   5         78.22         83.47        12.13 o                         
  -5  15   5        284.22        273.28        17.56 o                         
  -4  15   5        261.20        280.93        17.51 o                         
  -3  15   5        112.76        109.42        11.24 o                         
  -2  15   5         68.00         45.59         9.54 o                         
  -1  15   5          0.09         -2.36         4.55 o                         
   0  15   5         22.03         21.13        11.32 o                         
   1  15   5         77.10         90.11        14.52 o                         
  -5  16   5         25.38          4.54         6.91 o                         
  -4  16   5          2.25          2.44         6.43 o                         
  -3  16   5          0.94         -1.60         3.82 o                         
  -2  16   5         58.10         47.84         7.24 o                         
   2 -17   6         70.68         84.96        12.64 o                         
   3 -17   6        100.06         97.70        11.57 o                         
  -1 -16   6         13.20          8.82         6.29 o                         
   0 -16   6         43.16         16.34         7.96 o                         
   1 -16   6        182.21        189.64        17.77 o                         
   2 -16   6        285.55        297.12        22.95 o                         
   3 -16   6         91.11         84.83        10.93 o                         
   4 -16   6          5.75          5.30         4.90 o                         
   5 -16   6          0.01          5.57         5.62 o                         
  -3 -15   6         62.22         69.52        11.97 o                         
  -2 -15   6        124.54        142.76        14.97 o                         
  -1 -15   6         70.16         64.92        10.54 o                         
   0 -15   6         41.54         58.70        13.27 o                         
   1 -15   6          6.21          5.96         7.53 o                         
   2 -15   6          0.04         -1.63         7.76 o                         
   3 -15   6        217.75        241.85        20.54 o                         
   4 -15   6        125.40        129.43        15.54 o                         
   5 -15   6        137.77        131.03        10.97 o                         
   6 -15   6         84.29         89.60        11.96 o                         
  -4 -14   6         68.89         77.30        19.36 o                         
  -3 -14   6        134.14        120.10        13.99 o                         
  -2 -14   6         56.02         38.12         8.52 o                         
  -1 -14   6          0.50          0.04         5.82 o                         
   0 -14   6         30.13         26.45         8.86 o                         
   1 -14   6        144.41        130.26        14.13 o                         
   2 -14   6        525.17        510.23        38.02 o                         
   3 -14   6        498.24        451.78        31.23 o                         
   4 -14   6        180.37        169.72        17.20 o                         
   5 -14   6         38.61         38.82        10.23 o                         
   6 -14   6          7.61          2.83         7.85 o                         
   7 -14   6        110.24        111.21        13.22 o                         
  -5 -13   6         38.70         25.57         8.12 o                         
  -4 -13   6          0.01         -3.11         8.20 o                         
  -3 -13   6         54.19         49.62         9.73 o                         
  -2 -13   6        167.93        166.67        15.63 o                         
  -1 -13   6        188.43        187.76        16.12 o                         
   0 -13   6         12.56          4.06         6.20 o                         
   1 -13   6         32.95         22.11         7.88 o                         
   2 -13   6         76.98         78.78        11.42 o                         
   3 -13   6         16.78          7.85         7.38 o                         
   4 -13   6        277.86        295.14        21.70 o                         
   5 -13   6        114.02        117.33        19.40 o                         
   6 -13   6        101.77         84.59        11.34 o                         
   7 -13   6        178.71        182.71        15.87 o                         
   8 -13   6         99.79        122.81        17.38 o                         
  -5 -12   6          3.53          2.51         6.48 o                         
  -4 -12   6        467.20        507.84        27.24 o                         
  -3 -12   6        184.54        183.83        16.19 o                         
  -2 -12   6        648.55        632.60        28.73 o                         
  -1 -12   6        533.79        525.67        30.41 o                         
   0 -12   6          0.03         -2.59         3.05 o                         
   1 -12   6          0.11         -4.72        12.37 o                         
   2 -12   6        174.68        169.87        14.88 o                         
   3 -12   6        763.97        746.46        45.28 o                         
   4 -12   6        900.42        900.47        37.25 o                         
   5 -12   6         46.00         33.30         9.18 o                         
   6 -12   6         88.66         79.09        12.42 o                         
   7 -12   6          0.00          9.72         6.01 o                         
   8 -12   6         56.21         47.31        12.26 o                         
  -6 -11   6         86.06        114.71        13.99 o                         
  -5 -11   6         92.59         90.06        12.38 o                         
  -4 -11   6        226.44        223.82        17.65 o                         
  -3 -11   6         29.05         18.51         6.70 o                         
  -2 -11   6         17.31         15.03         6.67 o                         
  -1 -11   6        398.92        367.33        13.26 o                         
   0 -11   6        301.73        286.79        19.42 o                         
   1 -11   6        145.50        146.22        13.05 o                         
   2 -11   6        446.84        451.90        14.42 o                         
   3 -11   6        150.25        144.08        14.29 o                         
   4 -11   6         38.64         36.52        12.37 o                         
   5 -11   6         17.99         17.00         8.47 o                         
   6 -11   6        142.42        147.09        16.08 o                         
   7 -11   6        107.81        108.10        14.53 o                         
   8 -11   6        248.49        273.92        24.62 o                         
   9 -11   6        326.10        343.59        28.38 o                         
  -7 -10   6        156.58        163.60        21.19 o                         
  -6 -10   6          9.22          5.16         5.93 o                         
  -5 -10   6         10.00         13.45         8.78 o                         
  -4 -10   6          0.53         -7.26         7.26 o                         
  -3 -10   6        734.64        705.83        29.43 o                         
  -2 -10   6       1717.44       1722.84        32.91 o                         
  -1 -10   6        993.71        939.60        27.66 o                         
   0 -10   6        348.00        338.17         8.06 o                         
   1 -10   6         31.71         33.54         7.21 o                         
   2 -10   6         13.30         12.93         4.31 o                         
   3 -10   6        340.35        309.91        19.47 o                         
   4 -10   6        979.25       1022.69        37.59 o                         
   5 -10   6       1149.28       1071.81        40.27 o                         
   6 -10   6         97.44        103.81        13.21 o                         
   7 -10   6         31.44         37.95         8.01 o                         
   8 -10   6          0.90         -4.94         6.59 o                         
   9 -10   6         25.80         19.19         9.76 o                         
  -7  -9   6         72.74         88.68        13.70 o                         
  -6  -9   6        214.14        240.21        18.76 o                         
  -5  -9   6        134.72        132.06        21.08 o                         
  -4  -9   6        174.71        185.35        15.04 o                         
  -3  -9   6        151.13        153.43         7.66 o                         
  -2  -9   6          1.18          4.29         1.43 o                         
  -1  -9   6          1.41          2.67         1.66 o                         
   0  -9   6       1098.38       1073.35        22.66 o                         
   1  -9   6        161.83        166.86         6.17 o                         
   2  -9   6        399.53        412.63        11.45 o                         
   3  -9   6        864.73        822.84        37.82 o                         
   4  -9   6       1252.82       1226.18        82.24 o                         
   5  -9   6         29.32          8.41         9.76 o                         
   6  -9   6          0.47         -6.45         6.45 o                         
   7  -9   6        121.72        121.94        12.23 o                         
   8  -9   6        331.69        345.40        26.03 o                         
   9  -9   6        361.19        357.69        28.15 o                         
  -8  -8   6        142.89        147.34        13.30 o                         
  -7  -8   6        234.80        250.41        16.38 o                         
  -6  -8   6        207.82        214.83        15.22 o                         
  -5  -8   6        173.59        165.20        16.39 o                         
  -4  -8   6         42.34         36.27         6.67 o                         
  -3  -8   6       1440.39       1430.27        27.71 o                         
  -2  -8   6        150.93        152.00        12.33 o                         
  -1  -8   6       3210.24       2886.24        90.68 o                         
   0  -8   6       2193.45       2134.16        45.03 o                         
   1  -8   6          2.07          1.33         1.40 o                         
   2  -8   6         85.91         90.45         5.53 o                         
   3  -8   6        151.90        159.27        13.01 o                         
   4  -8   6       1575.66       1555.55        68.27 o                         
   5  -8   6        683.89        670.29        29.79 o                         
   6  -8   6        370.20        404.54        30.17 o                         
   7  -8   6         73.26         54.80        14.36 o                         
   8  -8   6         24.08         40.07        11.63 o                         
   9  -8   6          1.04          0.80         6.23 o                         
  -8  -7   6         35.26         35.32         7.53 o                         
  -7  -7   6          0.72          7.25         5.16 o                         
  -6  -7   6        102.08        110.74         8.06 o                         
  -5  -7   6        117.35        136.50         7.94 o                         
  -4  -7   6         16.47         18.43         2.23 o                         
  -3  -7   6        231.50        250.43        15.47 o                         
  -2  -7   6       1593.26       1558.50        41.09 o                         
  -1  -7   6       1134.27       1173.98        33.68 o                         
   0  -7   6         39.85         32.64         2.33 o                         
   1  -7   6        728.90        725.35        13.16 o                         
   2  -7   6        167.27        158.89         7.15 o                         
   3  -7   6        995.97        976.23        32.12 o                         
   4  -7   6        789.40        809.60        30.72 o                         
   5  -7   6       1073.60       1089.31        30.86 o                         
   6  -7   6         61.48         60.08         9.54 o                         
   7  -7   6          6.30          6.01        11.90 o                         
   8  -7   6         34.11         45.45         8.53 o                         
   9  -7   6        349.07        358.77        38.41 o                         
  -9  -6   6         19.73         31.69         9.51 o                         
  -8  -6   6         56.46         59.82        13.78 o                         
  -7  -6   6        388.83        429.78        18.87 o                         
  -6  -6   6       1270.64       1275.53        37.43 o                         
  -5  -6   6        967.19        967.83        33.22 o                         
  -4  -6   6        130.34        128.51         5.44 o                         
  -3  -6   6        467.67        474.19        12.93 o                         
  -2  -6   6        868.83        757.41        50.41 o                         
  -1  -6   6       1573.74       1577.67        41.84 o                         
   0  -6   6       3570.19       3251.17        49.25 o                         
   1  -6   6       3457.75       3508.37        40.64 o                         
   2  -6   6        374.70        398.80        11.33 o                         
   3  -6   6        478.92        462.53        16.20 o                         
   4  -6   6        275.84        290.04        14.04 o                         
   5  -6   6        974.58        938.40        22.16 o                         
   6  -6   6        796.85        850.21        33.74 o                         
   7  -6   6         76.93         77.82        12.12 o                         
   8  -6   6         15.29         20.61         6.67 o                         
   9  -6   6         66.27         76.69        10.90 o                         
  10  -6   6         28.36         33.35         9.27 o                         
  -9  -5   6         79.77         86.38        12.89 o                         
  -8  -5   6        193.63        234.38        18.85 o                         
  -7  -5   6        212.86        187.77        21.70 o                         
  -6  -5   6          9.17         13.67         4.18 o                         
  -5  -5   6         58.18         53.07         3.86 o                         
  -4  -5   6          6.19          4.19         0.95 o                         
  -3  -5   6        775.59        772.87        18.31 o                         
  -2  -5   6        632.21        609.41        30.75 o                         
  -1  -5   6       1520.47       1356.33        47.96 o                         
   0  -5   6       3665.98       3578.14        66.23 o                         
   1  -5   6         30.85         26.33         2.25 o                         
   2  -5   6        231.17        249.44         7.02 o                         
   3  -5   6          4.41          9.32         3.25 o                         
   4  -5   6       2726.56       2765.28        51.23 o                         
   5  -5   6       2315.44       2240.45        42.66 o                         
   6  -5   6        851.56        941.28        36.78 o                         
   7  -5   6        159.64        146.02        15.29 o                         
   8  -5   6          3.37          2.89         4.35 o                         
   9  -5   6         32.08         25.67         7.00 o                         
  10  -5   6        166.60        167.18        26.61 o                         
  -9  -4   6         17.36         15.26         7.84 o                         
  -8  -4   6         67.61         52.92         9.63 o                         
  -7  -4   6        208.03        203.16        17.84 o                         
  -6  -4   6       1743.96       1715.97        78.22 o                         
  -5  -4   6       2376.12       2280.51        35.46 o                         
  -4  -4   6       1691.39       1658.44        22.00 o                         
  -3  -4   6         23.95         23.74         1.61 o                         
  -2  -4   6          0.96         -0.51         0.85 o                         
  -1  -4   6        676.80        665.90        16.25 o                         
   0  -4   6       2716.67       2700.62        38.57 o                         
   1  -4   6       3120.44       3026.46        30.23 o                         
   2  -4   6       1796.38       1866.82        23.73 o                         
   3  -4   6       1219.66       1282.67        24.36 o                         
   4  -4   6        429.19        450.46        13.51 o                         
   5  -4   6          1.51          4.35         2.12 o                         
   6  -4   6         99.21         79.67        11.78 o                         
   7  -4   6        244.53        205.95        14.38 o                         
   8  -4   6         23.95         13.91         5.56 o                         
   9  -4   6         74.87         88.50        10.89 o                         
  10  -4   6        141.58        154.32        19.65 o                         
 -10  -3   6          0.83         14.96        13.35 o                         
  -9  -3   6        253.86        262.90        13.35 o                         
  -8  -3   6        114.44        117.47        10.37 o                         
  -7  -3   6        162.97        190.68        12.00 o                         
  -6  -3   6        479.50        444.77        17.48 o                         
  -5  -3   6         70.94         61.31         4.38 o                         
  -4  -3   6        211.31        196.03         6.19 o                         
  -3  -3   6         26.27         25.54         2.02 o                         
  -2  -3   6         76.18         55.36         3.22 o                         
  -1  -3   6       6258.92       6416.79        49.92 o                         
   0  -3   6       4096.89       3843.10        41.43 o                         
   1  -3   6        991.27        972.73        12.36 o                         
   2  -3   6        558.88        591.20        11.36 o                         
   3  -3   6        533.68        573.11        11.89 o                         
   4  -3   6        933.94        932.88        27.36 o                         
   5  -3   6       1748.04       1758.17        29.31 o                         
   6  -3   6       2640.14       2708.02       145.32 o                         
   7  -3   6        524.69        531.88        22.64 o                         
   8  -3   6         17.03         14.41         5.41 o                         
   9  -3   6          6.49          6.90         5.88 o                         
 -10  -2   6        196.97        205.92        19.34 o                         
  -9  -2   6        345.18        332.86        15.05 o                         
  -8  -2   6          7.65          3.10         4.86 o                         
  -7  -2   6          4.13         -4.27         4.27 o                         
  -6  -2   6        376.80        361.69        15.44 o                         
  -5  -2   6       1570.61       1555.14        31.41 o                         
  -4  -2   6       2792.52       2839.29        32.44 o                         
  -3  -2   6       1044.28       1065.91        17.06 o                         
  -2  -2   6        378.68        380.46         5.80 o                         
  -1  -2   6        385.47        448.00         5.89 o                         
   0  -2   6          3.51         22.25         2.03 o                         
   1  -2   6       2619.33       2770.64        31.49 o                         
   2  -2   6       1601.80       1668.30        19.75 o                         
   3  -2   6         57.15         73.44         3.82 o                         
   4  -2   6       1305.54       1263.12        19.83 o                         
   5  -2   6        424.83        386.76        10.92 o                         
   6  -2   6         23.78         24.39         7.72 o                         
   7  -2   6        128.95        118.11        10.83 o                         
   8  -2   6        178.99        195.08        14.33 o                         
   9  -2   6         17.41         16.22         6.13 o                         
 -10  -1   6          7.59         13.85         5.26 o                         
  -9  -1   6        161.43        165.55        10.68 o                         
  -8  -1   6          1.79          1.80         3.66 o                         
  -7  -1   6        612.67        647.73        38.94 o                         
  -6  -1   6       1610.78       1563.24        35.07 o                         
  -5  -1   6       2095.51       2137.27        46.38 o                         
  -4  -1   6       1734.62       1901.88        33.49 o                         
  -3  -1   6         11.05         15.22         1.65 o                         
  -2  -1   6        304.80        336.31         7.38 o                         
  -1  -1   6        730.69        690.87         8.76 o                         
   0  -1   6       3812.36       3813.97        39.78 o                         
   1  -1   6       6783.95       7129.79        96.41 o                         
   2  -1   6       2601.79       2720.82        40.30 o                         
   3  -1   6          2.64          3.64         1.59 o                         
   4  -1   6        140.74        126.82         6.14 o                         
   5  -1   6       1099.03       1061.76        38.50 o                         
   6  -1   6       1833.42       1913.25        51.86 o                         
   7  -1   6       1073.60       1059.65        27.88 o                         
   8  -1   6        291.47        259.93        14.07 o                         
   9  -1   6         23.11         23.37         7.26 o                         
 -10   0   6        308.86        295.57        14.81 o                         
  -9   0   6        651.05        668.50        31.21 o                         
  -8   0   6        152.87        158.43         9.88 o                         
  -7   0   6        219.59        232.99        16.91 o                         
  -6   0   6         66.77         76.74         7.41 o                         
  -5   0   6       2079.27       2161.91        47.72 o                         
  -4   0   6       3527.31       3589.30        79.47 o                         
  -3   0   6       4897.09       5087.32        46.52 o                         
  -2   0   6        357.51        374.64         6.01 o                         
  -1   0   6       1894.59       1949.60        21.81 o                         
   0   0   6        545.79        492.17         6.87 o                         
   1   0   6         95.01        102.20         2.71 o                         
   2   0   6        907.76        884.92        10.92 o                         
   3   0   6        535.87        541.79        10.67 o                         
   4   0   6        306.09        313.56         7.17 o                         
   5   0   6        491.14        524.58        15.70 o                         
   6   0   6       1466.97       1474.34        31.15 o                         
   7   0   6         33.27         29.39         5.75 o                         
   8   0   6          8.79         17.22         8.47 o                         
   9   0   6         10.37          7.63         5.22 o                         
 -10   1   6         33.06         29.66         5.22 o                         
  -9   1   6        162.46        158.98        10.53 o                         
  -8   1   6         62.81         54.76         6.45 o                         
  -7   1   6          1.61          1.52         3.27 o                         
  -6   1   6        431.03        469.88        12.00 o                         
  -5   1   6       2822.65       2850.63        51.99 o                         
  -4   1   6       4250.60       4322.01        94.90 o                         
  -3   1   6       1051.45       1089.25        15.06 o                         
  -2   1   6       1128.55       1173.90        13.24 o                         
  -1   1   6        512.89        548.08         7.04 o                         
   0   1   6       1491.81       1483.17        16.31 o                         
   1   1   6       9822.01      10039.38        91.73 o                         
   2   1   6       2064.25       1877.51        20.13 o                         
   3   1   6        562.93        565.17        13.59 o                         
   4   1   6         22.88         25.01         2.89 o                         
   5   1   6          0.24         -0.09         2.59 o                         
   6   1   6         32.81         40.28         4.85 o                         
   7   1   6        909.63        854.20        23.73 o                         
   8   1   6        486.71        504.56        24.41 o                         
   9   1   6         65.15         40.03         7.09 o                         
 -10   2   6        230.56        224.99        13.03 o                         
  -9   2   6        677.71        666.76        27.58 o                         
  -8   2   6        409.59        389.76        15.41 o                         
  -7   2   6        150.63        158.89         6.83 o                         
  -6   2   6         66.43         57.71         4.40 o                         
  -5   2   6        187.81        201.19         7.54 o                         
  -4   2   6        576.85        581.96        13.21 o                         
  -3   2   6       2131.66       2126.98        26.08 o                         
  -2   2   6       1954.77       1891.21        19.86 o                         
  -1   2   6       2326.05       2397.60        24.96 o                         
   0   2   6       2191.04       2149.40        19.91 o                         
   1   2   6        262.70        249.12         6.13 o                         
   2   2   6         21.96         27.29         1.91 o                         
   3   2   6        201.76        193.94         5.12 o                         
   4   2   6        189.84        191.00         8.13 o                         
   5   2   6        534.96        573.97        17.62 o                         
   6   2   6        433.75        476.02        12.38 o                         
   7   2   6        536.01        532.13        23.74 o                         
   8   2   6         51.23         49.50         8.92 o                         
   9   2   6          0.74         11.12         5.46 o                         
 -10   3   6        306.22        300.25        15.09 o                         
  -9   3   6        157.06        133.62         9.84 o                         
  -8   3   6         29.94         31.65         5.22 o                         
  -7   3   6          0.74          1.57         2.26 o                         
  -6   3   6          2.76          3.42         2.27 o                         
  -5   3   6       1147.09       1135.89        22.97 o                         
  -4   3   6       4086.72       4101.54        62.94 o                         
  -3   3   6       2519.33       2448.87        25.43 o                         
  -2   3   6         30.46         18.47         1.36 o                         
  -1   3   6          8.92         11.23         0.87 o                         
   0   3   6        258.74        259.41         5.83 o                         
   1   3   6       1247.44       1215.09        21.91 o                         
   2   3   6       4392.29       4377.19        39.29 o                         
   3   3   6       1491.65       1438.01        18.31 o                         
   4   3   6        188.58        175.03         6.70 o                         
   5   3   6          2.92          0.92         2.00 o                         
   6   3   6         57.41         52.35         5.22 o                         
   7   3   6        371.25        379.43        20.36 o                         
   8   3   6        221.38        206.09        13.74 o                         
 -10   4   6          1.46         -0.69         3.95 o                         
  -9   4   6        361.53        382.09        18.54 o                         
  -8   4   6       1187.29       1126.69        39.66 o                         
  -7   4   6        584.20        592.76        20.19 o                         
  -6   4   6        443.09        449.33        14.44 o                         
  -5   4   6        141.13        149.96         7.51 o                         
  -4   4   6        114.10        119.12         5.32 o                         
  -3   4   6        268.84        222.06         6.57 o                         
  -2   4   6        768.05        738.46         9.95 o                         
  -1   4   6        889.62        938.78        12.01 o                         
   0   4   6        702.66        766.50        11.39 o                         
   1   4   6       4125.67       4231.26        38.81 o                         
   2   4   6        933.69        902.67        13.44 o                         
   3   4   6          0.23         -0.42         1.84 o                         
   4   4   6          4.14          2.84         2.92 o                         
   5   4   6         72.01         64.36         6.05 o                         
   6   4   6        156.95        180.44         8.50 o                         
   7   4   6        531.88        529.90        24.20 o                         
   8   4   6        253.81        265.97        24.25 o                         
 -10   5   6        337.23        330.70        15.82 o                         
  -9   5   6        715.34        671.16        28.70 o                         
  -8   5   6        499.83        499.01        26.55 o                         
  -7   5   6        569.68        569.88        21.65 o                         
  -6   5   6         11.55          6.10         3.17 o                         
  -5   5   6        440.41        434.08        11.69 o                         
  -4   5   6       1984.04       2007.48        30.52 o                         
  -3   5   6       6401.91       6550.73        78.93 o                         
  -2   5   6       2412.46       2272.61        50.86 o                         
  -1   5   6        277.57        264.35         6.07 o                         
   0   5   6        207.97        229.47         6.05 o                         
   1   5   6        233.24        230.69         5.31 o                         
   2   5   6       1751.56       1709.44        21.41 o                         
   3   5   6       1358.05       1281.25        18.19 o                         
   4   5   6        826.29        774.98        18.82 o                         
   5   5   6         90.70         95.13         6.27 o                         
   6   5   6          9.93          7.77         2.76 o                         
   7   5   6          9.74          8.02         5.27 o                         
   8   5   6         48.70         40.83         7.67 o                         
 -10   6   6        110.70        110.44         9.56 o                         
  -9   6   6          4.51          5.83         4.80 o                         
  -8   6   6        386.48        396.12        15.75 o                         
  -7   6   6        638.60        669.91        28.80 o                         
  -6   6   6         53.77         55.34         4.79 o                         
  -5   6   6        114.31        128.33         7.15 o                         
  -4   6   6       1260.37       1283.34        21.04 o                         
  -3   6   6        207.13        204.86         6.77 o                         
  -2   6   6          4.23          5.30         2.68 o                         
  -1   6   6        199.98        200.29         6.75 o                         
   0   6   6        835.46        826.40        11.53 o                         
   1   6   6       1645.78       1595.42        16.23 o                         
   2   6   6       1384.04       1297.08        17.87 o                         
   3   6   6        904.60        854.11        17.89 o                         
   4   6   6         41.67         37.32         4.96 o                         
   5   6   6          1.52         -2.70         2.70 o                         
   6   6   6         37.47         34.39         4.25 o                         
   7   6   6        133.93        139.66        12.21 o                         
 -10   7   6          9.95         -4.81         6.05 o                         
  -9   7   6        429.95        449.21        17.59 o                         
  -8   7   6       1099.04       1123.65        27.59 o                         
  -7   7   6        675.16        692.00        19.65 o                         
  -6   7   6        188.82        189.60         8.12 o                         
  -5   7   6        296.17        288.04         8.56 o                         
  -4   7   6        456.52        451.75        11.71 o                         
  -3   7   6       1958.30       1966.15        27.54 o                         
  -2   7   6       1675.90       1683.89        29.82 o                         
  -1   7   6        504.81        514.33        11.00 o                         
   0   7   6        320.44        303.55         7.47 o                         
   1   7   6         93.71         99.42         5.05 o                         
   2   7   6         29.25         27.60         2.64 o                         
   3   7   6        597.15        560.59        16.30 o                         
   4   7   6        735.09        672.99        18.42 o                         
   5   7   6        231.20        218.91        11.01 o                         
   6   7   6         64.17         49.15         5.88 o                         
   7   7   6          6.16          0.54         4.45 o                         
 -10   8   6        100.05        112.83        13.30 o                         
  -9   8   6        122.44        114.77        11.57 o                         
  -8   8   6          1.19         -3.11         5.52 o                         
  -7   8   6        142.26        157.40         8.16 o                         
  -6   8   6        242.26        253.00         9.03 o                         
  -5   8   6        409.36        428.05        15.45 o                         
  -4   8   6         51.63         65.21         4.43 o                         
  -3   8   6       1207.12       1108.50        28.40 o                         
  -2   8   6        175.40        166.87         8.61 o                         
  -1   8   6         94.82         84.69         5.27 o                         
   0   8   6         70.96         67.67         3.67 o                         
   1   8   6        530.47        527.06        14.25 o                         
   2   8   6        741.01        773.52        15.09 o                         
   3   8   6        501.40        509.83        21.20 o                         
   4   8   6        553.29        541.48        19.23 o                         
   5   8   6         24.11         19.97         4.36 o                         
   6   8   6          2.76         -3.59         3.59 o                         
 -10   9   6          2.17          9.89         5.39 o                         
  -9   9   6        114.56        105.75        11.38 o                         
  -8   9   6        459.89        464.22        31.00 o                         
  -7   9   6       1196.65       1253.72        30.77 o                         
  -6   9   6        823.84        769.46        22.62 o                         
  -5   9   6        173.34        185.08        10.51 o                         
  -4   9   6         23.61         33.32         5.09 o                         
  -3   9   6         88.94         88.79         7.11 o                         
  -2   9   6       1244.21       1250.45        26.53 o                         
  -1   9   6        907.39        891.81        24.72 o                         
   0   9   6         10.81          5.01         2.00 o                         
   1   9   6        461.95        466.40        13.74 o                         
   2   9   6          3.75         -2.23         3.52 o                         
   3   9   6          0.61          2.32         3.78 o                         
   4   9   6         30.03         29.17         5.60 o                         
   5   9   6        136.57        124.55        10.03 o                         
   6   9   6         75.29         78.77         8.97 o                         
  -9  10   6        151.45        153.01        13.85 o                         
  -8  10   6        103.30         90.78        10.86 o                         
  -7  10   6         21.85         25.68         5.52 o                         
  -6  10   6        216.16        203.34        11.83 o                         
  -5  10   6         10.47         11.08         4.36 o                         
  -4  10   6        700.50        671.74        20.30 o                         
  -3  10   6       1013.97       1029.16        25.10 o                         
  -2  10   6       1557.60       1576.51        98.87 o                         
  -1  10   6        348.02        343.73        16.07 o                         
   0  10   6          7.33          2.66         2.36 o                         
   1  10   6         35.73         31.07         4.56 o                         
   2  10   6        238.77        246.85        10.96 o                         
   3  10   6        504.52        507.49        16.68 o                         
   4  10   6        400.19        420.76        17.85 o                         
   5  10   6        103.32        132.42        10.84 o                         
  -9  11   6          0.94         -0.73         7.29 o                         
  -8  11   6        226.30        238.83        16.72 o                         
  -7  11   6        566.03        561.25        20.76 o                         
  -6  11   6        415.19        423.49        18.01 o                         
  -5  11   6        393.56        359.73        15.65 o                         
  -4  11   6        103.94         91.54         9.12 o                         
  -3  11   6          0.25         -0.81         4.56 o                         
  -2  11   6         67.14         58.50         7.64 o                         
  -1  11   6        686.82        720.73        36.27 o                         
   0  11   6        223.02        190.84        12.36 o                         
   1  11   6        228.59        237.40        13.24 o                         
   2  11   6         89.63         87.75         8.67 o                         
   3  11   6         37.56         38.95         6.41 o                         
   4  11   6          4.74          6.16         4.88 o                         
  -9  12   6         70.58         77.18        14.17 o                         
  -8  12   6        162.19        155.32        16.87 o                         
  -7  12   6        158.99        158.78        13.05 o                         
  -6  12   6         42.70         32.90         9.62 o                         
  -5  12   6          0.22         -5.76         5.76 o                         
  -4  12   6         56.83         61.49         8.08 o                         
  -3  12   6        163.02        172.88        12.09 o                         
  -2  12   6        645.80        599.79        28.52 o                         
  -1  12   6        681.72        691.32        28.30 o                         
   0  12   6         45.92         49.15         6.81 o                         
   1  12   6        108.58        111.00        12.18 o                         
   2  12   6         56.74         63.09         9.35 o                         
   3  12   6         79.67         59.99         7.84 o                         
   4  12   6         85.73         84.93        14.27 o                         
  -8  13   6          0.38         -1.58         5.03 o                         
  -7  13   6         93.96         99.76        12.18 o                         
  -6  13   6        396.68        368.27        19.55 o                         
  -5  13   6        169.61        165.73        13.07 o                         
  -4  13   6        135.66        137.00        11.54 o                         
  -3  13   6        108.84        113.30        10.31 o                         
  -2  13   6         42.64         35.72         4.87 o                         
  -1  13   6         29.35         26.82         6.61 o                         
   0  13   6        131.50        121.99        12.31 o                         
   1  13   6         12.77          2.10         3.69 o                         
   2  13   6         93.24         85.64         8.93 o                         
   3  13   6         25.08         11.05         5.49 o                         
  -7  14   6        150.16        173.46        14.37 o                         
  -6  14   6        199.84        214.93        15.49 o                         
  -5  14   6         37.91         35.33         7.48 o                         
  -4  14   6          2.50         -5.03         5.03 o                         
  -3  14   6         15.69          7.06         3.15 o                         
  -2  14   6        135.73        125.05        11.40 o                         
  -1  14   6        364.64        367.64        30.28 o                         
   0  14   6        171.46        186.47        15.04 o                         
   1  14   6         39.40         36.55         7.95 o                         
  -6  15   6         37.73         29.72         7.21 o                         
  -5  15   6        124.52        128.90        12.45 o                         
  -4  15   6         83.53         71.46         9.28 o                         
  -3  15   6         71.23         67.28         8.24 o                         
  -2  15   6        154.97        165.65        12.46 o                         
  -1  15   6         66.43         62.58         9.73 o                         
   0  15   6          0.30          4.71         6.56 o                         
  -1 -16   7          8.67         12.05         6.34 o                         
   0 -16   7         21.48         22.58        11.87 o                         
   1 -16   7        237.48        262.84        20.95 o                         
   2 -16   7        298.01        323.35        24.39 o                         
   3 -16   7        175.30        193.54        19.51 o                         
   4 -16   7          4.02         15.04         7.88 o                         
  -2 -15   7         70.39         57.85        11.24 o                         
  -1 -15   7         19.48         18.27         6.99 o                         
   0 -15   7         93.36        108.54        13.47 o                         
   1 -15   7         41.62         40.89         9.03 o                         
   2 -15   7         47.75         45.71        10.51 o                         
   3 -15   7         20.72         21.15         8.87 o                         
   4 -15   7         31.46         29.82         8.76 o                         
   5 -15   7        113.74        107.21        15.56 o                         
   6 -15   7        229.54        234.40        18.67 o                         
  -4 -14   7         86.14         92.01        13.64 o                         
  -3 -14   7        314.74        354.55        23.74 o                         
  -2 -14   7        142.98        129.10        14.64 o                         
  -1 -14   7         12.75         14.06         6.28 o                         
   0 -14   7         15.54         14.73         6.63 o                         
   1 -14   7        156.81        169.62        16.05 o                         
   2 -14   7        418.54        446.24        26.80 o                         
   3 -14   7        298.96        315.69        22.87 o                         
   4 -14   7        101.62        111.45        19.52 o                         
   5 -14   7         29.27         25.39        19.16 o                         
   6 -14   7         22.40          9.58         6.98 o                         
   7 -14   7         20.27         29.00         7.81 o                         
  -4 -13   7         36.35         41.75        14.21 o                         
  -3 -13   7          2.36          5.81         5.40 o                         
  -2 -13   7         15.68         24.98        15.03 o                         
  -1 -13   7        100.20         92.91        12.30 o                         
   0 -13   7         41.73         46.49         9.15 o                         
   1 -13   7        113.81        124.77        13.41 o                         
   2 -13   7        223.82        248.66        19.47 o                         
   3 -13   7        148.96        125.99        14.60 o                         
   4 -13   7          6.65         11.35         6.42 o                         
   5 -13   7        104.26        100.82        13.58 o                         
   6 -13   7         91.53         95.97        14.57 o                         
   7 -13   7        360.58        335.09        35.25 o                         
  -5 -12   7          1.52          4.19         6.83 o                         
  -4 -12   7        234.52        280.16        36.18 o                         
  -3 -12   7        520.64        529.51        27.64 o                         
  -2 -12   7        333.06        305.41        22.56 o                         
  -1 -12   7        369.25        341.14        21.08 o                         
   0 -12   7         98.55        105.96        22.64 o                         
   1 -12   7         15.07          8.46         5.97 o                         
   2 -12   7         60.13         58.78        10.24 o                         
   3 -12   7        534.27        541.01        28.23 o                         
   4 -12   7        227.14        256.60        24.20 o                         
   5 -12   7         74.36         81.05        12.37 o                         
   6 -12   7         11.97          8.32         6.52 o                         
   7 -12   7         41.80         31.64        10.73 o                         
   8 -12   7          0.72          3.06         8.99 o                         
  -6 -11   7         89.81         80.45        12.48 o                         
  -5 -11   7         87.19        101.22        15.85 o                         
  -4 -11   7         14.92         16.85         7.32 o                         
  -3 -11   7        277.03        269.41        27.44 o                         
  -2 -11   7          2.55          7.66         7.26 o                         
  -1 -11   7         15.53         11.06         6.35 o                         
   0 -11   7         27.57         24.52         3.65 o                         
   1 -11   7        465.25        493.61        24.43 o                         
   2 -11   7        895.49        837.28        27.42 o                         
   3 -11   7        648.53        650.26        20.78 o                         
   4 -11   7         51.75         49.89        22.79 o                         
   5 -11   7         19.31         18.07         9.84 o                         
   6 -11   7         63.68         56.76        10.90 o                         
   7 -11   7        245.39        254.97        22.10 o                         
   8 -11   7        465.76        454.64        34.78 o                         
  -7 -10   7         94.94        108.31        14.11 o                         
  -6 -10   7         90.35        116.64        13.94 o                         
  -5 -10   7          0.15         -4.04         6.31 o                         
  -4 -10   7         72.14         64.89        10.40 o                         
  -3 -10   7        200.17        217.29        16.46 o                         
  -2 -10   7       1687.86       1636.87        50.86 o                         
  -1 -10   7        796.51        755.98        29.80 o                         
   0 -10   7        131.67        137.30         9.16 o                         
   1 -10   7          6.09         10.95         5.82 o                         
   2 -10   7          3.62          2.81         3.31 o                         
   3 -10   7        196.85        196.46        11.17 o                         
   4 -10   7        407.64        386.19        22.99 o                         
   5 -10   7        156.66        165.85        15.76 o                         
   6 -10   7         28.00         25.96         8.36 o                         
   7 -10   7        189.67        224.20        20.32 o                         
   8 -10   7        109.55        141.57        23.61 o                         
   9 -10   7         16.08         -1.68         8.70 o                         
  -7  -9   7         15.19         19.20         7.84 o                         
  -6  -9   7         23.08         38.13         9.13 o                         
  -5  -9   7         34.71         25.49        12.18 o                         
  -4  -9   7        241.94        258.49        17.95 o                         
  -3  -9   7        689.57        739.42        29.72 o                         
  -2  -9   7        236.78        238.21        16.34 o                         
  -1  -9   7        328.01        339.89        18.81 o                         
   0  -9   7         43.86         35.82         2.15 o                         
   1  -9   7        570.44        539.93        14.62 o                         
   2  -9   7        512.95        509.42        13.84 o                         
   3  -9   7       2118.50       2076.59        57.61 o                         
   4  -9   7       1183.55       1143.82        53.36 o                         
   5  -9   7         47.33         26.02         8.94 o                         
   6  -9   7         18.95         10.26         8.74 o                         
   7  -9   7          8.20         16.21         8.09 o                         
   8  -9   7        248.34        250.34        22.55 o                         
   9  -9   7        622.39        660.39        38.64 o                         
  -8  -8   7        170.33        187.41        14.82 o                         
  -7  -8   7        312.44        327.35        23.07 o                         
  -6  -8   7        302.22        270.35        19.75 o                         
  -5  -8   7        235.88        251.35        22.72 o                         
  -4  -8   7         43.64         59.54         9.27 o                         
  -3  -8   7        107.30        122.76        11.94 o                         
  -2  -8   7       1151.53       1134.53        35.78 o                         
  -1  -8   7       1147.72       1084.31        34.27 o                         
   0  -8   7        808.98        797.10        16.53 o                         
   1  -8   7        662.33        685.44        13.84 o                         
   2  -8   7        169.65        152.19         7.69 o                         
   3  -8   7        131.59        141.05         9.47 o                         
   4  -8   7        283.70        290.45        18.81 o                         
   5  -8   7        326.91        323.55        20.86 o                         
   6  -8   7        115.99        115.57        13.60 o                         
   7  -8   7         46.81         60.66        15.38 o                         
   8  -8   7        230.63        188.55        19.51 o                         
   9  -8   7        147.56        168.17        20.03 o                         
  -8  -7   7        159.37        155.63        13.52 o                         
  -7  -7   7         69.30         63.62         8.75 o                         
  -6  -7   7          0.39          2.13         4.80 o                         
  -5  -7   7         56.18         69.80        10.24 o                         
  -4  -7   7         28.25         26.36        11.51 o                         
  -3  -7   7         85.12        121.13        20.02 o                         
  -2  -7   7       2755.39       2646.38        60.15 o                         
  -1  -7   7       1460.77       1416.82        39.05 o                         
   0  -7   7        737.58        696.15        12.68 o                         
   1  -7   7         19.67         18.04         2.25 o                         
   2  -7   7        418.58        431.46        12.41 o                         
   3  -7   7       1657.30       1648.83        35.11 o                         
   4  -7   7       2681.37       2732.70        61.42 o                         
   5  -7   7        693.60        705.01        24.75 o                         
   6  -7   7         30.36         37.83         7.06 o                         
   7  -7   7          4.49          3.40         5.57 o                         
   8  -7   7         11.13          3.00         5.30 o                         
   9  -7   7        220.19        226.35        17.91 o                         
  -9  -6   7          4.61          5.01         5.78 o                         
  -8  -6   7         38.29         40.14         8.14 o                         
  -7  -6   7        346.97        342.13        18.13 o                         
  -6  -6   7        864.27        853.55        27.37 o                         
  -5  -6   7        858.49        873.38        26.28 o                         
  -4  -6   7        103.37         96.41         6.54 o                         
  -3  -6   7         95.71         89.38         5.55 o                         
  -2  -6   7        197.44        189.71         7.44 o                         
  -1  -6   7       1365.43       1346.98        45.94 o                         
   0  -6   7        654.19        629.86        10.64 o                         
   1  -6   7        650.01        658.65        12.82 o                         
   2  -6   7        549.44        568.33        12.69 o                         
   3  -6   7       1093.08       1116.28        28.63 o                         
   4  -6   7       1070.28       1114.99        29.73 o                         
   5  -6   7         66.36         51.64         8.73 o                         
   6  -6   7        174.49        172.53        12.83 o                         
   7  -6   7         25.14         14.74        10.15 o                         
   8  -6   7        123.58        144.94        15.82 o                         
   9  -6   7        309.79        302.73        20.35 o                         
  -9  -5   7         70.14         84.64        12.79 o                         
  -8  -5   7        137.51        139.26        15.10 o                         
  -7  -5   7        401.78        387.05        23.17 o                         
  -6  -5   7        146.79        160.03        14.76 o                         
  -5  -5   7          0.29         -5.10         5.10 o                         
  -4  -5   7          0.11          0.52         1.57 o                         
  -3  -5   7        296.52        279.63        10.51 o                         
  -2  -5   7       1678.15       1543.15        37.25 o                         
  -1  -5   7       3869.36       3663.08        55.47 o                         
   0  -5   7        504.46        472.27        12.16 o                         
   1  -5   7        192.70        196.65         5.47 o                         
   2  -5   7        146.82        136.77         5.90 o                         
   3  -5   7       1395.35       1349.41        26.25 o                         
   4  -5   7       1365.92       1395.93        32.42 o                         
   5  -5   7       2435.63       2443.87        50.88 o                         
   6  -5   7        385.42        380.33        22.99 o                         
   7  -5   7         16.99          9.90         5.73 o                         
   8  -5   7          3.99          6.16         5.96 o                         
   9  -5   7          7.32         14.35         8.13 o                         
  -9  -4   7         87.57         92.64        13.45 o                         
  -8  -4   7          0.67         -6.09         7.34 o                         
  -7  -4   7          9.24          9.59         6.24 o                         
  -6  -4   7        571.74        590.56        39.15 o                         
  -5  -4   7       1420.24       1346.92        41.19 o                         
  -4  -4   7        504.09        509.11        11.31 o                         
  -3  -4   7        282.54        282.40         8.15 o                         
  -2  -4   7        100.51         89.45         4.05 o                         
  -1  -4   7          0.01          2.18         1.67 o                         
   0  -4   7       1763.05       1732.48        20.48 o                         
   1  -4   7         86.44         84.59         4.04 o                         
   2  -4   7        150.58        165.42         6.43 o                         
   3  -4   7       1365.99       1392.46        27.08 o                         
   4  -4   7       1547.63       1593.06        36.63 o                         
   5  -4   7        344.71        312.05        16.16 o                         
   6  -4   7         78.66         73.28        11.67 o                         
   7  -4   7         28.60         30.91         8.75 o                         
   8  -4   7         96.68        112.85        11.79 o                         
   9  -4   7        155.19        175.13        12.87 o                         
 -10  -3   7          3.41         -0.38         4.74 o                         
  -9  -3   7          5.79          6.79         4.12 o                         
  -8  -3   7        441.89        454.15        20.11 o                         
  -7  -3   7        409.81        417.42        24.09 o                         
  -6  -3   7       1225.55       1243.27        31.57 o                         
  -5  -3   7       1033.48       1030.27        21.75 o                         
  -4  -3   7         59.38         59.54         3.53 o                         
  -3  -3   7         18.53         20.54         1.74 o                         
  -2  -3   7        657.50        620.99        11.03 o                         
  -1  -3   7       3656.11       3602.17        32.01 o                         
   0  -3   7       7040.23       7047.69        66.83 o                         
   1  -3   7       1548.20       1572.67        27.21 o                         
   2  -3   7          6.87          5.57         1.73 o                         
   3  -3   7         81.97         89.54         5.55 o                         
   4  -3   7        223.15        218.76         8.67 o                         
   5  -3   7       2936.61       2867.99        80.62 o                         
   6  -3   7       1224.84       1238.51        43.45 o                         
   7  -3   7        112.74        111.06        11.30 o                         
   8  -3   7         86.56         94.31         9.12 o                         
   9  -3   7          0.26          0.80         4.54 o                         
 -10  -2   7        208.66        186.77        21.94 o                         
  -9  -2   7        174.06        189.97        11.77 o                         
  -8  -2   7        194.83        186.87        12.84 o                         
  -7  -2   7         13.52         15.22         6.18 o                         
  -6  -2   7        156.05        163.17        10.73 o                         
  -5  -2   7       1143.68       1152.97        23.30 o                         
  -4  -2   7        977.25        971.52        22.57 o                         
  -3  -2   7       1331.37       1407.08        21.82 o                         
  -2  -2   7       1082.29       1018.57        13.30 o                         
  -1  -2   7       1166.29       1130.85        12.69 o                         
   0  -2   7          0.60          2.04         1.12 o                         
   1  -2   7         63.37         81.01         3.36 o                         
   2  -2   7         13.27         16.16         2.85 o                         
   3  -2   7        807.59        845.34        14.11 o                         
   4  -2   7        672.68        640.39        13.77 o                         
   5  -2   7       3785.53       3744.99        69.84 o                         
   6  -2   7        339.10        357.93        29.29 o                         
   7  -2   7         34.23         24.62         5.30 o                         
   8  -2   7          5.61          1.65         5.10 o                         
   9  -2   7        138.68        169.38        15.12 o                         
 -10  -1   7         29.51         38.86         6.25 o                         
  -9  -1   7          6.61         12.45         4.17 o                         
  -8  -1   7         48.24         52.17         6.33 o                         
  -7  -1   7        155.19        163.26        11.28 o                         
  -6  -1   7       2402.13       2419.67        66.13 o                         
  -5  -1   7       4300.58       4350.60        51.91 o                         
  -4  -1   7        591.28        607.29        13.56 o                         
  -3  -1   7       1199.17       1294.38        15.47 o                         
  -2  -1   7          0.15          0.32         1.17 o                         
  -1  -1   7       2108.53       2101.01        22.56 o                         
   0  -1   7       9467.00       9579.97        98.87 o                         
   1  -1   7       2197.02       2091.76        30.96 o                         
   2  -1   7        978.38        999.49        20.89 o                         
   3  -1   7        413.86        429.90        11.07 o                         
   4  -1   7        102.05         87.34         5.54 o                         
   5  -1   7         40.48         25.59         3.73 o                         
   6  -1   7        823.56        837.70        23.03 o                         
   7  -1   7        484.56        501.04        24.51 o                         
   8  -1   7        148.74        161.44        14.01 o                         
   9  -1   7        149.14        167.47        15.28 o                         
 -10   0   7        171.49        172.63        11.39 o                         
  -9   0   7        120.83        121.71         9.42 o                         
  -8   0   7        408.58        407.37        16.05 o                         
  -7   0   7          7.75          1.38         3.44 o                         
  -6   0   7         94.66        103.26         6.30 o                         
  -5   0   7         33.70         33.76         4.12 o                         
  -4   0   7       2253.54       2378.34        42.42 o                         
  -3   0   7        234.84        228.20         5.75 o                         
  -2   0   7       1876.83       1936.25        21.58 o                         
  -1   0   7       3745.68       3833.85        34.76 o                         
   0   0   7       3970.58       4079.32        39.10 o                         
   1   0   7         25.16         39.09         2.02 o                         
   2   0   7         74.32         61.61         3.07 o                         
   3   0   7         71.08         79.42         4.45 o                         
   4   0   7        561.72        592.72        16.94 o                         
   5   0   7       1523.27       1548.08        41.65 o                         
   6   0   7       1352.44       1409.14        42.17 o                         
   7   0   7        233.18        204.54        12.00 o                         
   8   0   7          5.17         -5.93         6.11 o                         
   9   0   7          8.87         -3.69         5.85 o                         
 -10   1   7        112.25         98.96         8.99 o                         
  -9   1   7         19.98         14.94         4.42 o                         
  -8   1   7        147.37        128.76        11.11 o                         
  -7   1   7         97.73        102.12         7.73 o                         
  -6   1   7        121.22        132.53         7.12 o                         
  -5   1   7       1532.04       1511.86        26.79 o                         
  -4   1   7       2945.48       2919.01        36.46 o                         
  -3   1   7        463.60        437.74         7.92 o                         
  -2   1   7         79.20         81.45         2.45 o                         
  -1   1   7         93.38         78.96         3.52 o                         
   0   1   7       2645.30       2650.60        26.18 o                         
   1   1   7       3409.65       3450.72        27.53 o                         
   2   1   7       1333.77       1271.12        18.02 o                         
   3   1   7         81.66         82.63         7.10 o                         
   4   1   7          0.45         -2.19         2.78 o                         
   5   1   7          0.19         -3.75         4.32 o                         
   6   1   7         98.61        115.71         8.90 o                         
   7   1   7        372.39        382.75        24.70 o                         
   8   1   7         71.54         72.13         9.84 o                         
   9   1   7         82.78         75.38        12.50 o                         
 -10   2   7         85.20         76.20         9.80 o                         
  -9   2   7        275.63        271.96        13.80 o                         
  -8   2   7        268.28        253.58        23.72 o                         
  -7   2   7        413.84        423.90        14.46 o                         
  -6   2   7        211.77        229.01         8.76 o                         
  -5   2   7        187.97        203.34         7.82 o                         
  -4   2   7         76.02         71.25         3.73 o                         
  -3   2   7        175.43        173.52         5.43 o                         
  -2   2   7         54.75         61.37         2.49 o                         
  -1   2   7       1667.27       1686.18        18.84 o                         
   0   2   7       4257.40       4230.45        35.70 o                         
   1   2   7       2832.95       2810.58        26.21 o                         
   2   2   7        267.64        256.66         5.56 o                         
   3   2   7          2.62          4.75         1.50 o                         
   4   2   7        376.08        379.04        12.11 o                         
   5   2   7        385.60        418.57        13.54 o                         
   6   2   7        926.58        970.85        23.04 o                         
   7   2   7        421.93        407.62        21.24 o                         
   8   2   7         45.49         38.37         7.91 o                         
 -10   3   7        504.60        521.56        20.27 o                         
  -9   3   7        467.26        457.38        25.75 o                         
  -8   3   7        268.51        252.88        12.54 o                         
  -7   3   7        140.75        118.69         6.78 o                         
  -6   3   7        119.70        118.01         6.49 o                         
  -5   3   7       1268.11       1278.98        22.01 o                         
  -4   3   7       5275.19       5296.17        59.35 o                         
  -3   3   7       1569.47       1576.73        25.11 o                         
  -2   3   7        115.39        118.72         4.40 o                         
  -1   3   7        425.12        408.65         7.40 o                         
   0   3   7         11.45         13.51         1.17 o                         
   1   3   7       1560.95       1592.54        19.29 o                         
   2   3   7       1553.08       1512.31        16.19 o                         
   3   3   7        340.89        343.31         7.15 o                         
   4   3   7         88.16         86.24         5.99 o                         
   5   3   7        108.85        114.45         7.28 o                         
   6   3   7         40.05         45.16         5.17 o                         
   7   3   7          1.05          1.36         5.53 o                         
   8   3   7         80.03         91.04        14.57 o                         
 -10   4   7         38.68         41.02         6.59 o                         
  -9   4   7         51.42         58.31         7.00 o                         
  -8   4   7        231.34        236.67        12.15 o                         
  -7   4   7        519.53        537.48        14.50 o                         
  -6   4   7        689.18        691.14        28.17 o                         
  -5   4   7        872.68        889.08        21.79 o                         
  -4   4   7       1228.75       1209.21        18.24 o                         
  -3   4   7        223.88        244.44         7.22 o                         
  -2   4   7          0.28          0.45         0.87 o                         
  -1   4   7        163.68        165.35         4.02 o                         
   0   4   7       4066.65       4170.05        38.67 o                         
   1   4   7       4184.12       4137.56        45.82 o                         
   2   4   7       2554.42       2480.10        24.44 o                         
   3   4   7        188.91        196.14         6.10 o                         
   4   4   7          9.66          4.00         2.93 o                         
   5   4   7         26.01         26.13         4.03 o                         
   6   4   7        127.35        129.01         8.20 o                         
   7   4   7        565.18        556.49        25.80 o                         
   8   4   7        139.90        131.96        11.73 o                         
 -10   5   7        409.19        414.04        17.89 o                         
  -9   5   7        644.71        637.73        23.14 o                         
  -8   5   7        447.65        451.82        16.89 o                         
  -7   5   7        244.27        254.92        13.68 o                         
  -6   5   7        304.50        335.82        12.35 o                         
  -5   5   7         63.79         62.34         4.61 o                         
  -4   5   7       2405.15       2414.17        32.62 o                         
  -3   5   7       4184.72       4200.77        49.38 o                         
  -2   5   7        664.34        690.68        14.53 o                         
  -1   5   7       1510.78       1498.93        17.72 o                         
   0   5   7         38.39         37.21         2.60 o                         
   1   5   7         18.75         21.03         1.73 o                         
   2   5   7         40.37         54.82         2.98 o                         
   3   5   7        886.16        849.88        19.75 o                         
   4   5   7        470.10        446.08        14.24 o                         
   5   5   7        338.82        370.72        16.20 o                         
   6   5   7        133.91        135.60         7.94 o                         
   7   5   7         85.27         85.71         9.38 o                         
 -10   6   7         98.04         94.25        13.99 o                         
  -9   6   7         73.34         78.27         7.76 o                         
  -8   6   7         89.37         97.29        10.05 o                         
  -7   6   7         28.93         37.22         6.66 o                         
  -6   6   7        210.57        212.56        10.05 o                         
  -5   6   7        415.91        488.08        12.13 o                         
  -4   6   7       1181.54       1201.86        21.14 o                         
  -3   6   7        443.92        438.88         8.44 o                         
  -2   6   7        130.18        119.15         6.03 o                         
  -1   6   7        380.24        361.43         8.92 o                         
   0   6   7        342.96        346.78         6.59 o                         
   1   6   7       2203.61       2150.59        24.59 o                         
   2   6   7       2452.62       2399.13        31.40 o                         
   3   6   7        883.16        821.32        17.82 o                         
   4   6   7        102.38         95.20         7.09 o                         
   5   6   7          2.45         -1.29         2.98 o                         
   6   6   7        188.86        188.85         9.49 o                         
   7   6   7         72.16         64.22         7.90 o                         
 -10   7   7         66.94         71.41         9.75 o                         
  -9   7   7        215.74        187.59        14.37 o                         
  -8   7   7        653.64        684.58        26.31 o                         
  -7   7   7        573.00        590.69        17.80 o                         
  -6   7   7        595.47        582.50        15.63 o                         
  -5   7   7          1.77          6.43         4.95 o                         
  -4   7   7          0.19         -0.87         1.75 o                         
  -3   7   7        887.49        780.18        35.10 o                         
  -2   7   7       1479.73       1481.87        22.07 o                         
  -1   7   7        216.44        190.85         6.77 o                         
   0   7   7        175.13        187.04         6.20 o                         
   1   7   7        400.18        402.64        12.48 o                         
   2   7   7          7.88          7.10         2.62 o                         
   3   7   7          0.15         -2.84         3.73 o                         
   4   7   7         82.83         72.85         6.50 o                         
   5   7   7        180.58        158.62         8.60 o                         
   6   7   7        122.90        131.94         9.19 o                         
 -10   8   7        258.94        271.36        18.20 o                         
  -9   8   7        138.06        129.93        12.50 o                         
  -8   8   7        105.34        108.27        11.29 o                         
  -7   8   7          8.17          7.60         4.45 o                         
  -6   8   7         34.04         23.67         5.19 o                         
  -5   8   7        210.48        200.07        10.86 o                         
  -4   8   7       1273.24       1272.79        27.80 o                         
  -3   8   7       1620.52       1606.89        31.06 o                         
  -2   8   7        707.22        670.94        17.94 o                         
  -1   8   7         65.46         74.93         5.28 o                         
   0   8   7        119.00        108.89         4.80 o                         
   1   8   7        441.16        424.27        13.10 o                         
   2   8   7        511.80        520.76        15.60 o                         
   3   8   7        756.03        738.95        19.89 o                         
   4   8   7        119.77        123.69        12.64 o                         
   5   8   7         41.14         37.36         5.36 o                         
   6   8   7          0.15         -4.41         4.41 o                         
 -10   9   7          9.37         -1.65         6.22 o                         
  -9   9   7        102.14        123.57        12.55 o                         
  -8   9   7        587.09        563.04        24.70 o                         
  -7   9   7        310.28        325.14        15.20 o                         
  -6   9   7        182.34        202.38        11.67 o                         
  -5   9   7        843.45        813.30        22.90 o                         
  -4   9   7        267.49        272.46        12.54 o                         
  -3   9   7         32.35         22.81         4.34 o                         
  -2   9   7        449.43        451.38        13.62 o                         
  -1   9   7        199.15        193.21         8.44 o                         
   0   9   7        309.63        333.06        11.94 o                         
   1   9   7          2.95          3.46         3.58 o                         
   2   9   7        433.95        443.46        14.73 o                         
   3   9   7         58.07         69.08         9.89 o                         
   4   9   7          5.40         -4.10         6.35 o                         
   5   9   7         17.62         10.74         4.50 o                         
  -9  10   7        275.00        283.89        19.39 o                         
  -8  10   7        273.70        265.56        17.45 o                         
  -7  10   7         49.49         51.24         6.88 o                         
  -6  10   7        103.10         90.67         8.42 o                         
  -5  10   7        119.21        110.36         8.55 o                         
  -4  10   7        246.90        244.35        12.22 o                         
  -3  10   7       1533.29       1541.39        47.94 o                         
  -2  10   7       1795.56       1783.25        41.11 o                         
  -1  10   7        343.00        334.41        12.59 o                         
   0  10   7        121.14        121.29         7.64 o                         
   1  10   7         63.46         49.49         7.06 o                         
   2  10   7        400.03        390.96        25.19 o                         
   3  10   7        308.04        293.88        18.31 o                         
   4  10   7        273.15        296.25        18.77 o                         
   5  10   7        145.80        142.77        13.73 o                         
  -9  11   7          0.84         -5.12         5.60 o                         
  -8  11   7         76.53         89.57        10.68 o                         
  -7  11   7        276.83        303.10        15.34 o                         
  -6  11   7        501.93        482.38        24.44 o                         
  -5  11   7         44.27         50.09         6.32 o                         
  -4  11   7        192.85        186.89        11.80 o                         
  -3  11   7        141.42        149.03        13.56 o                         
  -2  11   7          1.90         -0.50         3.14 o                         
  -1  11   7         66.12         67.09         6.85 o                         
   0  11   7         40.95         38.94         6.58 o                         
   1  11   7        290.89        263.77        20.98 o                         
   2  11   7        163.45        167.24        11.96 o                         
   3  11   7        127.39        125.00        10.71 o                         
   4  11   7         86.28         84.86        10.90 o                         
  -8  12   7        232.35        263.61        30.41 o                         
  -7  12   7        292.90        294.46        24.38 o                         
  -6  12   7          8.41         22.11        11.04 o                         
  -5  12   7         73.23         68.57         8.65 o                         
  -4  12   7          6.04         -0.88         4.29 o                         
  -3  12   7        346.45        373.72        18.34 o                         
  -2  12   7        504.05        521.01        20.35 o                         
  -1  12   7        382.22        403.94        23.25 o                         
   0  12   7        254.05        216.80        16.39 o                         
   1  12   7         16.63          8.51         5.74 o                         
   2  12   7          0.39         -0.65         5.39 o                         
   3  12   7         35.88         52.27         7.53 o                         
  -7  13   7         64.18         52.04         8.33 o                         
  -6  13   7         35.18         43.03         7.30 o                         
  -5  13   7         84.53         70.82         9.06 o                         
  -4  13   7         95.95         96.90         9.93 o                         
  -3  13   7        264.32        282.15        14.16 o                         
  -2  13   7        186.57        180.18        12.00 o                         
  -1  13   7         30.61         23.23         6.53 o                         
   0  13   7         64.22         44.16         7.78 o                         
   1  13   7          0.35         -4.55         4.55 o                         
   2  13   7         84.97         81.51         9.13 o                         
  -6  14   7        321.06        305.45        18.58 o                         
  -5  14   7         54.42         15.75        13.86 o                         
  -4  14   7          0.88         -4.89         4.89 o                         
  -3  14   7          2.95          1.62         4.08 o                         
  -2  14   7        151.68        153.82        11.68 o                         
  -1  14   7        261.83        289.92        19.23 o                         
   0  14   7        135.45        148.47        14.10 o                         
   1  14   7         73.58         76.70        10.42 o                         
  -5  15   7         28.35         35.81         9.30 o                         
  -4  15   7         20.52         33.94         9.39 o                         
  -3  15   7         92.24         71.91        10.14 o                         
  -2  15   7         87.39         77.92        11.46 o                         
  -1  15   7        133.83        158.27        19.11 o                         
   0 -16   8         47.84         58.06        10.89 o                         
   1 -16   8         91.81         81.21        12.68 o                         
   2 -16   8        168.83        187.04        25.14 o                         
   3 -16   8        107.29         95.62        14.35 o                         
   4 -16   8          7.00         -3.96        10.97 o                         
  -2 -15   8          3.45         -6.82         6.82 o                         
  -1 -15   8        126.92        148.64        15.92 o                         
   0 -15   8         51.19         64.25        21.58 o                         
   1 -15   8        147.20        136.43        15.64 o                         
   2 -15   8         31.90         42.39         9.44 o                         
   3 -15   8         29.47          8.53        21.78 o                         
   4 -15   8         33.61         33.53        12.92 o                         
   5 -15   8         66.33         59.98        12.83 o                         
  -3 -14   8        112.85        139.75        15.74 o                         
  -2 -14   8        142.47        120.52        20.18 o                         
  -1 -14   8         57.63         62.55        10.92 o                         
   0 -14   8          0.23         -0.36         6.04 o                         
   1 -14   8         18.05          6.65         6.28 o                         
   2 -14   8        117.21        117.88        14.43 o                         
   3 -14   8         80.25         78.45        12.28 o                         
   4 -14   8         50.89         61.64        15.85 o                         
   5 -14   8         34.86         27.12         8.98 o                         
   6 -14   8         62.75         67.61        12.99 o                         
  -4 -13   8        196.02        183.59        17.97 o                         
  -3 -13   8         22.65         27.41         8.80 o                         
  -2 -13   8          0.84         -6.65         6.65 o                         
  -1 -13   8          1.16         -6.84         6.84 o                         
   0 -13   8        212.72        223.16        18.29 o                         
   1 -13   8        297.75        292.05        20.85 o                         
   2 -13   8        634.01        585.41        36.73 o                         
   3 -13   8         88.82         63.48        11.65 o                         
   4 -13   8          4.71          6.04         5.93 o                         
   5 -13   8         19.15         20.10         8.61 o                         
   6 -13   8        109.93         90.99        13.89 o                         
   7 -13   8        419.43        484.38        39.27 o                         
  -5 -12   8         33.84         26.86         8.21 o                         
  -4 -12   8         40.08         60.69        10.76 o                         
  -3 -12   8        323.20        345.70        22.77 o                         
  -2 -12   8        235.27        211.34        24.79 o                         
  -1 -12   8        321.60        350.92        22.06 o                         
   0 -12   8         84.43         95.77        12.16 o                         
   1 -12   8         69.93         69.92        11.03 o                         
   2 -12   8         59.81         57.82        10.10 o                         
   3 -12   8         46.64         45.07         9.14 o                         
   4 -12   8         48.87         38.01        11.16 o                         
   5 -12   8         14.43         10.23         6.32 o                         
   6 -12   8        244.25        222.15        20.94 o                         
   7 -12   8        234.36        260.79        23.29 o                         
  -6 -11   8         58.42         60.07        11.69 o                         
  -5 -11   8         36.53         39.27        10.07 o                         
  -4 -11   8        433.05        453.11        26.08 o                         
  -3 -11   8        173.96        182.09        16.25 o                         
  -2 -11   8        102.55        107.06        12.69 o                         
  -1 -11   8          3.74         -6.64         6.64 o                         
   0 -11   8        241.09        219.60        16.91 o                         
   1 -11   8        623.91        663.51        29.62 o                         
   2 -11   8       1081.06       1067.24        38.74 o                         
   3 -11   8        848.64        825.39        24.28 o                         
   4 -11   8        120.03        113.05         9.61 o                         
   5 -11   8          0.22          0.61         3.37 o                         
   6 -11   8          1.46          4.02         6.30 o                         
   7 -11   8        206.21        191.09        20.11 o                         
   8 -11   8        550.30        576.13        36.17 o                         
  -6 -10   8         30.47         29.19        14.32 o                         
  -5 -10   8         26.21         40.22         8.75 o                         
  -4 -10   8          1.73          4.87         5.79 o                         
  -3 -10   8        385.72        395.16        22.66 o                         
  -2 -10   8        410.75        382.09        21.84 o                         
  -1 -10   8        287.37        250.76        17.44 o                         
   0 -10   8        383.06        369.39        20.97 o                         
   1 -10   8         31.03         29.82         8.17 o                         
   2 -10   8        256.69        252.80        11.68 o                         
   3 -10   8          2.33          4.04         3.61 o                         
   4 -10   8        289.29        277.00        14.60 o                         
   5 -10   8         28.66         31.49        12.41 o                         
   6 -10   8         86.35         85.27        15.38 o                         
   7 -10   8        401.78        429.89        29.05 o                         
   8 -10   8        271.03        277.16        24.74 o                         
  -7  -9   8         31.74         28.50        17.17 o                         
  -6  -9   8          5.17          2.81         6.86 o                         
  -5  -9   8        109.33        116.89        13.57 o                         
  -4  -9   8        157.68        183.96        15.83 o                         
  -3  -9   8        485.37        477.14        24.12 o                         
  -2  -9   8        692.28        676.49        28.56 o                         
  -1  -9   8        285.47        315.59        18.74 o                         
   0  -9   8        187.51        175.86         8.01 o                         
   1  -9   8        183.60        180.21         6.16 o                         
   2  -9   8       1346.34       1327.17        30.14 o                         
   3  -9   8       2049.44       2011.91        59.72 o                         
   4  -9   8        433.39        453.15        18.47 o                         
   5  -9   8         10.70         10.75         4.25 o                         
   6  -9   8          0.80         -1.52         5.75 o                         
   7  -9   8          4.05          3.26         7.28 o                         
   8  -9   8         71.76         68.22        13.68 o                         
  -8  -8   8         52.51         69.90        15.14 o                         
  -7  -8   8        237.87        236.24        20.12 o                         
  -6  -8   8        272.52        276.60        38.06 o                         
  -5  -8   8         99.87        102.18        12.68 o                         
  -4  -8   8         85.42         98.20        11.86 o                         
  -3  -8   8        180.26        169.26        15.30 o                         
  -2  -8   8        346.01        335.95        20.88 o                         
  -1  -8   8        103.93        108.77        11.44 o                         
   0  -8   8         76.31         85.66         6.50 o                         
   1  -8   8       1019.32        970.20        16.70 o                         
   2  -8   8        787.39        782.55        18.03 o                         
   3  -8   8        551.47        578.92        19.66 o                         
   4  -8   8        149.06        148.96        10.60 o                         
   5  -8   8         43.97         49.82         8.66 o                         
   6  -8   8         10.53          7.12         4.38 o                         
   7  -8   8        267.76        231.27        16.70 o                         
   8  -8   8        506.65        572.22        43.13 o                         
   9  -8   8        170.31        154.12        18.65 o                         
  -8  -7   8        258.03        317.66        18.96 o                         
  -7  -7   8        401.93        436.38        21.30 o                         
  -6  -7   8          4.59         88.28        91.45 o                         
  -5  -7   8          2.00         -6.86         6.86 o                         
  -4  -7   8         12.95         15.93         6.41 o                         
  -3  -7   8       1047.43        848.10        64.64 o                         
  -2  -7   8       1648.19       1708.69        45.76 o                         
  -1  -7   8        784.16        802.96        28.75 o                         
   0  -7   8        322.92        301.61         9.11 o                         
   1  -7   8         92.01         98.75         4.49 o                         
   2  -7   8        303.36        294.43        10.38 o                         
   3  -7   8        502.98        501.46        15.37 o                         
   4  -7   8       2388.80       2379.05        41.47 o                         
   5  -7   8        177.33        169.28        10.35 o                         
   6  -7   8         10.57          3.97         4.03 o                         
   7  -7   8         66.02         60.58        11.00 o                         
   8  -7   8          4.48         11.48         5.97 o                         
   9  -7   8         51.44         39.46         7.49 o                         
  -8  -6   8         14.64         19.66         6.67 o                         
  -7  -6   8         73.79         92.61         9.96 o                         
  -6  -6   8        261.92        245.50        15.29 o                         
  -5  -6   8        371.16        363.18        16.62 o                         
  -4  -6   8       1432.51       1432.56        42.55 o                         
  -3  -6   8         33.73         37.53         4.21 o                         
  -2  -6   8        179.18        156.80         7.61 o                         
  -1  -6   8        422.44        404.38        32.20 o                         
   0  -6   8        234.52        225.58         8.16 o                         
   1  -6   8         39.47         36.79         2.93 o                         
   2  -6   8        836.88        838.64        16.36 o                         
   3  -6   8       4238.71       4191.33        59.05 o                         
   4  -6   8        740.99        765.40        20.88 o                         
   5  -6   8         90.17         82.91         7.57 o                         
   6  -6   8         12.04          9.14         5.02 o                         
   7  -6   8        106.98         98.37        16.16 o                         
   8  -6   8        248.99        233.98        14.80 o                         
   9  -6   8        317.29        321.21        18.26 o                         
  -9  -5   8        117.36        122.26        12.07 o                         
  -8  -5   8        304.43        309.11        17.87 o                         
  -7  -5   8        405.93        439.01        20.03 o                         
  -6  -5   8        402.23        387.83        17.79 o                         
  -5  -5   8        176.77        182.08         7.31 o                         
  -4  -5   8        305.14        291.98         7.94 o                         
  -3  -5   8        162.22        155.31         8.20 o                         
  -2  -5   8       2473.17       2360.65        50.86 o                         
  -1  -5   8       2428.61       2310.41        48.87 o                         
   0  -5   8        915.04        912.21        15.10 o                         
   1  -5   8        192.25        181.91         5.56 o                         
   2  -5   8          5.21          5.78         1.97 o                         
   3  -5   8       1073.55       1064.56        23.35 o                         
   4  -5   8       2090.54       2066.46        37.57 o                         
   5  -5   8        877.45        928.46        25.01 o                         
   6  -5   8        123.91        115.26        11.16 o                         
   7  -5   8         77.70         70.95         8.98 o                         
   8  -5   8         87.14         70.86         8.86 o                         
   9  -5   8         29.54         32.91         8.84 o                         
  -9  -4   8         37.41         35.62         9.24 o                         
  -8  -4   8         42.07         64.60        10.80 o                         
  -7  -4   8          0.62          3.08         5.31 o                         
  -6  -4   8        169.31        174.60        11.74 o                         
  -5  -4   8        411.95        397.74        21.14 o                         
  -4  -4   8         37.05         42.21         2.64 o                         
  -3  -4   8       1318.10       1291.95        22.20 o                         
  -2  -4   8       1654.14       1662.41        33.95 o                         
  -1  -4   8          7.20          5.53         1.59 o                         
   0  -4   8         15.49         14.69         2.20 o                         
   1  -4   8          7.78          6.87         1.78 o                         
   2  -4   8        961.22        960.43        17.84 o                         
   3  -4   8        511.18        527.34        15.70 o                         
   4  -4   8       4194.15       4302.99        90.57 o                         
   5  -4   8        772.52        756.80        21.78 o                         
   6  -4   8         15.35          5.39         4.85 o                         
   7  -4   8         30.65         45.10         8.16 o                         
   8  -4   8        203.94        203.01        13.41 o                         
   9  -4   8        488.03        527.03        22.77 o                         
  -9  -3   8         62.78         54.10         7.05 o                         
  -8  -3   8        105.14        110.77        13.52 o                         
  -7  -3   8        870.63        910.37        42.04 o                         
  -6  -3   8       1699.00       1714.54        71.36 o                         
  -5  -3   8        229.23        204.52         8.89 o                         
  -4  -3   8       1369.94       1381.13        24.12 o                         
  -3  -3   8          1.68          1.12         1.02 o                         
  -2  -3   8        735.59        714.09         9.44 o                         
  -1  -3   8       3296.48       3192.83        29.96 o                         
   0  -3   8       2132.98       2186.77        21.69 o                         
   1  -3   8        498.10        501.90        10.45 o                         
   2  -3   8         16.18         22.89         3.09 o                         
   3  -3   8        276.82        282.21         9.93 o                         
   4  -3   8         18.93         14.41         3.98 o                         
   5  -3   8        394.64        361.18        19.53 o                         
   6  -3   8        568.05        585.93        25.53 o                         
   7  -3   8        129.88        162.55        13.33 o                         
   8  -3   8        146.03        163.39        12.07 o                         
   9  -3   8        164.74        155.94        18.87 o                         
 -10  -2   8         19.54         26.23         7.83 o                         
  -9  -2   8        150.15        158.06        10.79 o                         
  -8  -2   8        199.48        208.26        13.70 o                         
  -7  -2   8        137.20        124.15        10.26 o                         
  -6  -2   8         28.99         29.24         5.59 o                         
  -5  -2   8          1.87          1.28         2.18 o                         
  -4  -2   8        692.39        707.41        13.36 o                         
  -3  -2   8        982.76        987.01        13.87 o                         
  -2  -2   8       3525.59       3396.18        33.57 o                         
  -1  -2   8       3298.04       3203.75        32.33 o                         
   0  -2   8        409.40        427.83         7.98 o                         
   1  -2   8          1.32          2.09         1.45 o                         
   2  -2   8        441.59        437.71        11.80 o                         
   3  -2   8        519.63        504.82        13.85 o                         
   4  -2   8       2907.27       2890.48        58.87 o                         
   5  -2   8        981.35       1008.75        31.17 o                         
   6  -2   8        854.37        822.41        37.54 o                         
   7  -2   8          3.74          2.14         4.78 o                         
   8  -2   8         44.33         42.48         6.55 o                         
   9  -2   8         33.93         29.67         9.64 o                         
 -10  -1   8         35.85         28.86         5.55 o                         
  -9  -1   8         56.76         47.99         8.09 o                         
  -8  -1   8          3.21          0.39         4.80 o                         
  -7  -1   8        286.42        289.27        14.98 o                         
  -6  -1   8        670.64        652.98        21.51 o                         
  -5  -1   8       2498.97       2575.24        35.49 o                         
  -4  -1   8        622.15        659.57        11.79 o                         
  -3  -1   8        205.69        216.22         6.41 o                         
  -2  -1   8       1062.24       1154.18        15.15 o                         
  -1  -1   8       1403.28       1432.67        21.07 o                         
   0  -1   8       2379.05       2267.13        55.53 o                         
   1  -1   8       1186.82       1243.87        15.66 o                         
   2  -1   8        245.75        253.89         7.53 o                         
   3  -1   8        208.59        214.97         7.49 o                         
   4  -1   8        220.70        200.95        10.08 o                         
   5  -1   8         11.25         12.30         4.39 o                         
   6  -1   8          1.64         -2.80         4.03 o                         
   7  -1   8         27.27         20.00         6.23 o                         
   8  -1   8         87.28         90.65        15.36 o                         
   9  -1   8        215.72        229.02        18.09 o                         
 -10   0   8         20.19         18.08         4.51 o                         
  -9   0   8        179.67        155.42        10.59 o                         
  -8   0   8        166.29        169.42        10.67 o                         
  -7   0   8        482.61        513.80        19.79 o                         
  -6   0   8        125.38        148.45         7.98 o                         
  -5   0   8         18.10         15.45         3.20 o                         
  -4   0   8         10.67          9.80         1.75 o                         
  -3   0   8          5.47          7.75         1.61 o                         
  -2   0   8       1611.16       1569.96        23.99 o                         
  -1   0   8       5930.92       6008.79        55.22 o                         
   0   0   8       5194.39       5210.29        49.05 o                         
   1   0   8       1042.23        990.84        14.12 o                         
   2   0   8        114.43        119.11         5.30 o                         
   3   0   8         92.88         86.28         4.81 o                         
   4   0   8        586.11        599.83        17.67 o                         
   5   0   8       1979.02       1936.67        37.52 o                         
   6   0   8        702.31        719.21        23.55 o                         
   7   0   8        140.74        147.76        14.18 o                         
   8   0   8          0.06         -5.36         5.36 o                         
 -10   1   8        367.22        332.20        17.51 o                         
  -9   1   8         60.42         52.49         6.51 o                         
  -8   1   8         51.40         48.50         6.16 o                         
  -7   1   8         27.94         27.88         3.92 o                         
  -6   1   8        774.89        773.45        18.87 o                         
  -5   1   8        708.92        742.42        17.56 o                         
  -4   1   8        785.67        774.44        14.79 o                         
  -3   1   8        773.88        770.80        11.26 o                         
  -2   1   8         92.07         70.26         4.58 o                         
  -1   1   8          4.84          6.36         2.15 o                         
   0   1   8        996.30        996.37        13.70 o                         
   1   1   8       1373.06       1411.00        15.49 o                         
   2   1   8        307.65        324.05         6.90 o                         
   3   1   8         69.11         76.13         4.66 o                         
   4   1   8        770.62        711.55        22.69 o                         
   5   1   8        138.68        145.96         9.54 o                         
   6   1   8         13.83          9.63         4.25 o                         
   7   1   8         45.45         48.78         8.35 o                         
   8   1   8        143.14        137.91        13.50 o                         
 -10   2   8          0.17         10.27         5.25 o                         
  -9   2   8         17.73         17.04         5.01 o                         
  -8   2   8        125.68        131.17         9.34 o                         
  -7   2   8        825.56        843.24        18.87 o                         
  -6   2   8       1910.92       1903.76        30.28 o                         
  -5   2   8        596.26        612.98        15.59 o                         
  -4   2   8        225.51        228.34         6.57 o                         
  -3   2   8         45.46         50.86         2.47 o                         
  -2   2   8         11.57          7.33         1.60 o                         
  -1   2   8       2047.33       2072.14        24.30 o                         
   0   2   8       5455.13       5353.16        47.21 o                         
   1   2   8       3499.99       3520.92        31.08 o                         
   2   2   8        402.09        420.06         7.95 o                         
   3   2   8         83.85         89.90         4.62 o                         
   4   2   8        147.78        126.27         9.86 o                         
   5   2   8        584.99        619.82        17.05 o                         
   6   2   8        588.36        601.79        20.30 o                         
   7   2   8        209.26        197.44        14.98 o                         
   8   2   8         70.41         67.53         9.73 o                         
 -10   3   8        344.30        321.50        16.07 o                         
  -9   3   8        449.99        432.72        21.35 o                         
  -8   3   8        135.76        123.71         8.98 o                         
  -7   3   8        369.12        360.43        12.38 o                         
  -6   3   8         20.93         20.93         3.73 o                         
  -5   3   8        995.27        950.67        18.60 o                         
  -4   3   8       2336.88       2278.37        25.71 o                         
  -3   3   8        517.77        531.43        10.27 o                         
  -2   3   8       1194.59       1259.22        17.10 o                         
  -1   3   8        481.06        506.92        12.14 o                         
   0   3   8        610.43        569.36         9.45 o                         
   1   3   8        201.66        206.15         5.32 o                         
   2   3   8        373.64        362.55         8.05 o                         
   3   3   8        280.10        280.55         9.58 o                         
   4   3   8        294.18        324.72        11.81 o                         
   5   3   8        590.48        607.01        17.32 o                         
   6   3   8        225.90        217.45        10.59 o                         
   7   3   8         69.48         77.00        11.57 o                         
   8   3   8          5.63         -0.74         4.65 o                         
 -10   4   8        168.27        170.64        11.74 o                         
  -9   4   8         13.20          2.37         4.56 o                         
  -8   4   8          1.35         -4.76         5.66 o                         
  -7   4   8        374.57        379.09        15.59 o                         
  -6   4   8        804.23        829.95        20.50 o                         
  -5   4   8       1775.35       1808.83        31.34 o                         
  -4   4   8        484.51        502.82        13.61 o                         
  -3   4   8        248.15        274.06         5.92 o                         
  -2   4   8        221.85        219.23         4.25 o                         
  -1   4   8          1.10          0.76         1.40 o                         
   0   4   8       3026.30       3063.41        33.21 o                         
   1   4   8       3690.54       3695.53        38.23 o                         
   2   4   8       1716.18       1674.47        20.11 o                         
   3   4   8        245.87        224.07         8.86 o                         
   4   4   8          0.80         -3.45         3.45 o                         
   5   4   8         58.05         63.74         6.19 o                         
   6   4   8        146.94        147.59         9.03 o                         
   7   4   8         80.82         96.12        13.61 o                         
 -10   5   8        268.26        262.00        19.81 o                         
  -9   5   8        317.62        352.66        15.76 o                         
  -8   5   8        274.02        285.54        17.34 o                         
  -7   5   8        211.34        223.18         9.51 o                         
  -6   5   8        445.01        471.91        15.49 o                         
  -5   5   8          1.31          5.23         2.11 o                         
  -4   5   8        247.22        292.06         8.55 o                         
  -3   5   8        827.08        850.48        15.19 o                         
  -2   5   8        288.76        284.33         6.41 o                         
  -1   5   8        126.81        141.81         4.01 o                         
   0   5   8       1217.77       1182.92        17.33 o                         
   1   5   8        209.86        200.57         7.27 o                         
   2   5   8          4.97          2.28         1.71 o                         
   3   5   8         33.10         20.74         3.57 o                         
   4   5   8        358.31        343.82        12.89 o                         
   5   5   8        503.45        511.80        16.46 o                         
   6   5   8        514.27        538.84        19.47 o                         
   7   5   8         59.09         56.62        10.20 o                         
 -10   6   8        220.94        233.90        16.57 o                         
  -9   6   8        117.01        103.10        10.87 o                         
  -8   6   8          7.21          0.15         6.29 o                         
  -7   6   8          2.72         -1.22         4.38 o                         
  -6   6   8        173.52        186.34         9.45 o                         
  -5   6   8       1956.30       1933.43        29.15 o                         
  -4   6   8       1283.74       1382.65        23.31 o                         
  -3   6   8        350.28        343.00         8.96 o                         
  -2   6   8        208.73        212.02         6.34 o                         
  -1   6   8        490.56        432.55         9.06 o                         
   0   6   8         65.86         70.80         4.06 o                         
   1   6   8       1749.24       1706.42        29.77 o                         
   2   6   8       1413.25       1399.03        53.15 o                         
   3   6   8        140.49        146.11         7.61 o                         
   4   6   8        150.97        144.69         7.87 o                         
   5   6   8          5.82          3.30         3.14 o                         
   6   6   8         17.55         11.94         7.01 o                         
   7   6   8         68.14         76.82         9.18 o                         
 -10   7   8          6.50          3.61         4.31 o                         
  -9   7   8        306.42        310.46        18.61 o                         
  -8   7   8         49.69         43.47         7.61 o                         
  -7   7   8        339.54        335.68        17.44 o                         
  -6   7   8        554.43        562.03        18.77 o                         
  -5   7   8        997.11        915.37        23.56 o                         
  -4   7   8          5.11          9.31         3.82 o                         
  -3   7   8         73.77         61.43         5.61 o                         
  -2   7   8        178.04        165.74         6.03 o                         
  -1   7   8        333.61        350.91        11.11 o                         
   0   7   8         36.52         42.38         5.36 o                         
   1   7   8        741.83        741.12        15.93 o                         
   2   7   8        174.59        170.03         9.55 o                         
   3   7   8          7.75          0.43         3.61 o                         
   4   7   8          4.57          1.96         3.90 o                         
   5   7   8        101.48        101.48         7.15 o                         
   6   7   8        239.17        211.42        13.33 o                         
 -10   8   8        310.33        300.83        20.93 o                         
  -9   8   8        364.78        392.49        21.19 o                         
  -8   8   8        103.22         86.40        10.26 o                         
  -7   8   8         54.29         37.89         7.08 o                         
  -6   8   8          5.46         -0.17         3.55 o                         
  -5   8   8        261.61        257.41        12.44 o                         
  -4   8   8       2198.80       2144.28        39.23 o                         
  -3   8   8       1508.23       1491.04        30.01 o                         
  -2   8   8        906.39        927.83        19.90 o                         
  -1   8   8        369.45        357.82        11.58 o                         
   0   8   8          8.13          7.92         3.46 o                         
   1   8   8        276.04        291.44        11.06 o                         
   2   8   8        598.72        591.99        17.22 o                         
   3   8   8        322.66        315.23        13.18 o                         
   4   8   8        226.53        240.69        13.31 o                         
   5   8   8         32.05         35.01         5.54 o                         
  -9   9   8         15.46          7.39         7.30 o                         
  -8   9   8        306.47        307.54        18.30 o                         
  -7   9   8        163.15        174.92        11.29 o                         
  -6   9   8         41.00         35.21         5.42 o                         
  -5   9   8        734.30        693.68        21.27 o                         
  -4   9   8        530.79        531.50        17.68 o                         
  -3   9   8         23.30         19.42         5.66 o                         
  -2   9   8          1.51         -0.44         3.05 o                         
  -1   9   8        255.55        253.14        10.00 o                         
   0   9   8        101.66         98.87        10.16 o                         
   1   9   8        595.84        583.01        20.85 o                         
   2   9   8        634.23        651.20        22.66 o                         
   3   9   8         86.94         81.54         9.00 o                         
   4   9   8         72.58         62.62         9.66 o                         
   5   9   8         33.34         25.43         6.42 o                         
  -9  10   8        365.93        407.21        22.16 o                         
  -8  10   8        250.27        248.98        14.35 o                         
  -7  10   8         57.37         66.44         8.32 o                         
  -6  10   8         96.12        101.30         8.87 o                         
  -5  10   8          1.64         -1.04         3.75 o                         
  -4  10   8        279.87        290.22        13.44 o                         
  -3  10   8        766.84        805.46        22.23 o                         
  -2  10   8        663.69        677.03        17.38 o                         
  -1  10   8        413.92        398.56        17.15 o                         
   0  10   8         14.05         11.51         4.83 o                         
   1  10   8         73.81         57.56         7.67 o                         
   2  10   8         31.91         27.17         5.99 o                         
   3  10   8        129.78        136.95        11.28 o                         
   4  10   8         28.11         27.22         6.97 o                         
  -8  11   8          7.34          1.80         5.88 o                         
  -7  11   8         22.45         20.17         5.60 o                         
  -6  11   8         82.51         67.35         7.58 o                         
  -5  11   8        128.00        125.75         9.64 o                         
  -4  11   8        393.42        388.45        16.09 o                         
  -3  11   8        316.49        312.26        13.95 o                         
  -2  11   8         75.49         80.48         6.77 o                         
  -1  11   8          0.00         -2.03         3.46 o                         
   0  11   8         55.81         40.11         6.57 o                         
   1  11   8        125.23        108.36         9.89 o                         
   2  11   8        269.14        266.93        15.40 o                         
   3  11   8        126.07        125.64        10.94 o                         
  -8  12   8        202.17        210.04        21.19 o                         
  -7  12   8        117.56        107.74        11.71 o                         
  -6  12   8         43.62         45.17         6.67 o                         
  -5  12   8         86.19         90.27         8.42 o                         
  -4  12   8          2.24         -0.65         4.19 o                         
  -3  12   8         81.95         69.61         7.84 o                         
  -2  12   8        289.51        306.54        17.46 o                         
  -1  12   8        198.41        186.88        14.86 o                         
   0  12   8        120.13        128.18        10.83 o                         
   1  12   8          8.92          3.42         4.53 o                         
   2  12   8         22.99         18.97         5.09 o                         
  -7  13   8         30.86         40.02        10.27 o                         
  -6  13   8          0.14         -8.04         8.04 o                         
  -5  13   8         53.01         47.46        10.10 o                         
  -4  13   8        151.16        135.34        15.68 o                         
  -3  13   8        208.88        179.73        12.01 o                         
  -2  13   8        355.74        356.64        27.79 o                         
  -1  13   8        127.32        115.40        12.22 o                         
   0  13   8         24.97         15.34         6.17 o                         
   1  13   8         37.05         38.31         6.60 o                         
  -6  14   8         37.71         27.09         9.65 o                         
  -5  14   8        145.07        165.40        24.04 o                         
  -4  14   8         18.07         22.24         6.04 o                         
  -3  14   8         16.72         14.10         5.82 o                         
  -2  14   8         42.48         32.71         7.63 o                         
  -1  14   8        107.88        120.61        12.92 o                         
   0  14   8        117.54        104.48        12.18 o                         
   2 -16   9         46.09         34.24         9.43 o                         
  -1 -15   9        103.94        115.20        15.04 o                         
   0 -15   9        204.23        220.52        19.66 o                         
   1 -15   9        134.43        153.38        17.32 o                         
   2 -15   9         32.43         32.33         9.07 o                         
   3 -15   9          2.69          5.75        10.62 o                         
   4 -15   9          1.87         -2.08         4.29 o                         
  -3 -14   9        154.35        159.09        16.87 o                         
  -2 -14   9         95.77         80.69        18.93 o                         
  -1 -14   9         35.28         41.58        10.13 o                         
   0 -14   9        141.17        146.43        15.84 o                         
   1 -14   9          0.22          1.67        14.83 o                         
   2 -14   9          0.47         -0.18         5.36 o                         
   3 -14   9         32.54         24.86         8.22 o                         
   4 -14   9         12.49         11.61        25.57 o                         
   5 -14   9        219.19        222.71        21.62 o                         
   6 -14   9        151.35        184.86        20.70 o                         
  -4 -13   9         47.47         58.26        10.91 o                         
  -3 -13   9        144.83        126.47        15.08 o                         
  -2 -13   9          0.18         -4.92         5.46 o                         
  -1 -13   9         14.10          6.49         9.80 o                         
   0 -13   9        191.29        224.68        18.73 o                         
   1 -13   9        357.66        351.07        30.02 o                         
   2 -13   9        397.55        385.63        24.78 o                         
   3 -13   9         96.33         98.84        20.92 o                         
   4 -13   9          2.75         -6.78         6.78 o                         
   5 -13   9          0.26        -13.78        14.64 o                         
   6 -13   9         50.77         62.41        12.10 o                         
  -5 -12   9          0.35          9.08         7.60 o                         
  -4 -12   9         13.75         10.33         7.29 o                         
  -3 -12   9         71.57         72.78        11.77 o                         
  -2 -12   9         57.58         53.49        17.72 o                         
  -1 -12   9        265.51        267.01        20.61 o                         
   0 -12   9        398.19        412.53        24.44 o                         
   1 -12   9        154.32        168.30        16.08 o                         
   2 -12   9          5.68          8.01         7.33 o                         
   3 -12   9          2.90         -3.15        17.33 o                         
   4 -12   9         12.38         23.81         7.53 o                         
   5 -12   9         92.16         91.67        13.47 o                         
   6 -12   9        321.37        330.88        25.46 o                         
   7 -12   9        277.32        298.56        25.20 o                         
  -6 -11   9         39.12         32.23         8.70 o                         
  -5 -11   9         79.83         93.03        12.90 o                         
  -4 -11   9        282.41        278.51        20.97 o                         
  -3 -11   9        363.76        340.90        22.39 o                         
  -2 -11   9        108.73        116.54        16.24 o                         
  -1 -11   9          7.83          1.93         5.66 o                         
   0 -11   9          3.81          4.84         6.95 o                         
   1 -11   9        801.23        757.73        33.45 o                         
   2 -11   9        731.31        709.29        33.06 o                         
   3 -11   9        377.91        371.12        23.97 o                         
   4 -11   9         41.57         37.07         8.13 o                         
   5 -11   9         38.03         26.81         6.66 o                         
   6 -11   9          4.61          5.52         5.99 o                         
   7 -11   9         42.98         37.03         8.38 o                         
  -6 -10   9         47.41         47.45        15.81 o                         
  -5 -10   9        118.00        135.54        15.12 o                         
  -4 -10   9         27.70         38.02         9.14 o                         
  -3 -10   9         22.44         22.34         9.68 o                         
  -2 -10   9        103.57         95.56        12.05 o                         
  -1 -10   9        147.05        122.85        12.75 o                         
   0 -10   9        369.57        343.99        20.80 o                         
   1 -10   9        925.37        906.06        35.07 o                         
   2 -10   9        544.07        545.68        18.32 o                         
   3 -10   9         97.32         97.26         8.67 o                         
   4 -10   9          7.16          7.80         6.11 o                         
   5 -10   9         49.85         43.42         6.83 o                         
   6 -10   9        246.55        234.59        15.79 o                         
   7 -10   9        533.19        558.30        25.83 o                         
   8 -10   9        239.05        234.03        17.79 o                         
  -7  -9   9         76.88         75.43        20.41 o                         
  -6  -9   9         19.06         19.84         7.73 o                         
  -5  -9   9        125.04        132.72        14.55 o                         
  -4  -9   9        323.78        353.31        22.17 o                         
  -3  -9   9        353.40        353.84        21.36 o                         
  -2  -9   9        313.65        273.92        18.43 o                         
  -1  -9   9         96.74        120.87        12.50 o                         
   0  -9   9        224.07        234.79        16.78 o                         
   1  -9   9         14.84          7.27         3.50 o                         
   2  -9   9        772.06        753.23        22.12 o                         
   3  -9   9        544.32        521.42        35.65 o                         
   4  -9   9        281.53        274.36        14.51 o                         
   5  -9   9         59.46         63.89        11.45 o                         
   6  -9   9         45.79         35.25         6.82 o                         
   7  -9   9         45.80         38.77         8.11 o                         
   8  -9   9          3.53         -8.04        10.93 o                         
  -7  -8   9         54.71         56.33        11.08 o                         
  -6  -8   9        201.79        221.50        18.97 o                         
  -5  -8   9        220.72        213.53        17.66 o                         
  -4  -8   9        385.05        369.52        21.97 o                         
  -3  -8   9        271.17        263.38        17.81 o                         
  -2  -8   9          7.83         12.04        14.40 o                         
  -1  -8   9        174.72        155.96        13.43 o                         
   0  -8   9         26.31         29.23         2.95 o                         
   1  -8   9        907.33        885.65        26.95 o                         
   2  -8   9       2616.39       2610.39        48.40 o                         
   3  -8   9        404.81        393.42        16.46 o                         
   4  -8   9        286.35        265.15        14.29 o                         
   5  -8   9         10.17          2.83         3.33 o                         
   6  -8   9         58.70         53.51         7.01 o                         
   7  -8   9        386.00        374.39        18.13 o                         
   8  -8   9        465.93        469.66        25.31 o                         
  -8  -7   9        148.84        153.36        13.36 o                         
  -7  -7   9        251.10        250.54        20.35 o                         
  -6  -7   9        114.15        115.59        13.49 o                         
  -5  -7   9         23.99         16.90         8.70 o                         
  -4  -7   9        134.93        134.38        13.29 o                         
  -3  -7   9        837.33        825.29        31.25 o                         
  -2  -7   9        490.13        484.63        22.94 o                         
  -1  -7   9        736.72        790.50        29.20 o                         
   0  -7   9          5.97          5.31         1.87 o                         
   1  -7   9         69.44         63.70         4.30 o                         
   2  -7   9          6.62          6.63         3.28 o                         
   3  -7   9       1199.23       1182.42        25.66 o                         
   4  -7   9        413.15        417.37        15.42 o                         
   5  -7   9        120.90        129.12         9.21 o                         
   6  -7   9         63.57         60.35         7.07 o                         
   7  -7   9        240.96        218.44        15.79 o                         
   8  -7   9         90.27         66.21        12.49 o                         
  -8  -6   9          5.15          6.80         5.11 o                         
  -7  -6   9          1.50          3.05         4.92 o                         
  -6  -6   9          0.99         -1.81         4.96 o                         
  -5  -6   9        285.26        273.54        18.81 o                         
  -4  -6   9        927.61        918.36        33.39 o                         
  -3  -6   9       1247.54       1211.93        51.41 o                         
  -2  -6   9        237.00        227.39        13.99 o                         
  -1  -6   9         51.50         53.97         7.13 o                         
   0  -6   9        126.94        126.10         6.48 o                         
   1  -6   9        279.69        278.37         7.73 o                         
   2  -6   9       1588.79       1567.03        27.12 o                         
   3  -6   9       2100.37       2095.78        36.79 o                         
   4  -6   9        954.68        946.40        23.90 o                         
   5  -6   9         52.26         45.76         6.00 o                         
   6  -6   9         44.43         39.11         5.99 o                         
   7  -6   9         74.39         74.99         9.71 o                         
   8  -6   9        434.83        486.50        24.92 o                         
  -9  -5   9         17.24         28.00         9.47 o                         
  -8  -5   9        407.87        450.53        21.55 o                         
  -7  -5   9        446.28        458.37        20.61 o                         
  -6  -5   9        303.01        298.24        15.67 o                         
  -5  -5   9        177.51        184.50        11.81 o                         
  -4  -5   9         19.52         19.73         3.21 o                         
  -3  -5   9        122.61        129.19         5.74 o                         
  -2  -5   9       1079.87       1024.32        41.90 o                         
  -1  -5   9        639.51        618.90        14.95 o                         
   0  -5   9        100.79        104.37         4.79 o                         
   1  -5   9        468.87        477.17        11.14 o                         
   2  -5   9        813.32        811.40        19.01 o                         
   3  -5   9        141.82        132.81         8.25 o                         
   4  -5   9         95.26         85.33         7.27 o                         
   5  -5   9        354.24        344.71        14.75 o                         
   6  -5   9        230.43        218.44        17.55 o                         
   7  -5   9        171.30        165.93        13.76 o                         
   8  -5   9        470.82        507.29        25.46 o                         
  -9  -4   9        120.80        101.22        10.96 o                         
  -8  -4   9        153.47        163.61        15.20 o                         
  -7  -4   9        136.15        137.33        11.17 o                         
  -6  -4   9         37.10         38.78         6.32 o                         
  -5  -4   9        188.49        189.70         9.31 o                         
  -4  -4   9        235.83        234.61        10.20 o                         
  -3  -4   9       2443.29       2476.35        36.72 o                         
  -2  -4   9       2702.99       2713.76        34.79 o                         
  -1  -4   9       1056.41       1052.05        14.07 o                         
   0  -4   9         10.73         10.84         1.90 o                         
   1  -4   9         25.97         26.57         2.64 o                         
   2  -4   9          5.53          6.90         2.63 o                         
   3  -4   9       3339.26       3327.79        61.03 o                         
   4  -4   9        845.58        853.56        22.25 o                         
   5  -4   9        700.17        678.30        21.04 o                         
   6  -4   9        113.73        119.33        14.45 o                         
   7  -4   9         22.96         26.82         6.92 o                         
   8  -4   9         64.99         60.49         7.95 o                         
  -9  -3   9          7.37          2.74         5.90 o                         
  -8  -3   9        275.06        300.89        20.55 o                         
  -7  -3   9        348.76        372.40        17.67 o                         
  -6  -3   9        374.64        391.16        16.96 o                         
  -5  -3   9       1253.11       1276.16        30.81 o                         
  -4  -3   9        398.90        401.79         9.86 o                         
  -3  -3   9        491.62        484.34        11.15 o                         
  -2  -3   9         24.13         22.72         2.21 o                         
  -1  -3   9        644.41        649.64        10.95 o                         
   0  -3   9        931.79        991.74        13.50 o                         
   1  -3   9        101.44        100.38         4.72 o                         
   2  -3   9        773.38        783.59        16.76 o                         
   3  -3   9       1318.27       1359.03        24.68 o                         
   4  -3   9         18.10         13.01         3.76 o                         
   5  -3   9         10.84          5.72         3.97 o                         
   6  -3   9         11.17          9.25         4.78 o                         
   7  -3   9        136.26        127.83        12.30 o                         
   8  -3   9        288.86        311.80        16.76 o                         
  -9  -2   9         18.16         13.07         4.46 o                         
  -8  -2   9        578.47        574.12        30.46 o                         
  -7  -2   9        224.68        224.74        17.81 o                         
  -6  -2   9         22.12         16.07         4.14 o                         
  -5  -2   9         63.39         67.95         5.94 o                         
  -4  -2   9        207.60        219.98         7.67 o                         
  -3  -2   9       1228.20       1237.09        26.56 o                         
  -2  -2   9       4971.12       4892.31        46.32 o                         
  -1  -2   9       4207.21       4108.04        40.00 o                         
   0  -2   9        716.25        720.61        11.07 o                         
   1  -2   9         85.93         86.93         4.48 o                         
   2  -2   9         49.90         44.34         4.02 o                         
   3  -2   9        784.58        777.07        17.60 o                         
   4  -2   9       1600.86       1626.22        28.93 o                         
   5  -2   9        709.74        694.90        34.08 o                         
   6  -2   9        177.68        169.78        16.01 o                         
   7  -2   9         24.69         19.72         5.97 o                         
   8  -2   9          5.62          0.30         6.08 o                         
 -10  -1   9         96.49         86.47         8.67 o                         
  -9  -1   9          1.62         -1.79         4.03 o                         
  -8  -1   9          1.51          4.29         4.67 o                         
  -7  -1   9        279.23        280.06        14.93 o                         
  -6  -1   9        345.52        347.34        15.42 o                         
  -5  -1   9         71.73         72.52         5.15 o                         
  -4  -1   9        225.44        234.99         6.79 o                         
  -3  -1   9        337.00        333.58         9.21 o                         
  -2  -1   9        638.63        600.00        10.32 o                         
  -1  -1   9         23.31         19.95         2.09 o                         
   0  -1   9        978.61        917.87        27.36 o                         
   1  -1   9        421.52        401.51         9.43 o                         
   2  -1   9        153.78        164.99         7.51 o                         
   3  -1   9       1321.52       1284.73        23.77 o                         
   4  -1   9        669.06        631.03        24.85 o                         
   5  -1   9          7.17          1.29         4.07 o                         
   6  -1   9          0.02         -4.28         4.28 o                         
   7  -1   9         65.70         69.06         9.53 o                         
   8  -1   9        209.25        240.35        17.48 o                         
 -10   0   9          4.39          1.89         3.83 o                         
  -9   0   9         42.26         38.03         6.17 o                         
  -8   0   9        390.61        369.80        15.83 o                         
  -7   0   9       1325.55       1307.20        33.85 o                         
  -6   0   9        332.27        347.66        13.70 o                         
  -5   0   9        158.29        168.70         7.40 o                         
  -4   0   9         10.31         10.23         1.92 o                         
  -3   0   9        473.69        465.11        10.06 o                         
  -2   0   9        748.24        700.10        13.25 o                         
  -1   0   9       4397.41       4297.65        46.44 o                         
   0   0   9       2932.07       3014.20        35.24 o                         
   1   0   9        301.10        306.51         7.16 o                         
   2   0   9         57.01         56.47         3.46 o
[truncated: 178,849 more chars]
